# Supplementary material for: Exhaustive Genome-Wide Search for SNP-SNP Interactions Across 10 Human Diseases
Source: G3 (Bethesda). 2016 May 12;6(7):2043–50. doi: 10.1534/g3.116.028563 (PMC4938657; doi:10.1534/g3.116.028563)
Supplement: Supplemental Material [file supp_g3.116.028563_FileS1.xlsx]

## Sheet: Explanation
Supplemental File S-1.
Manuscript title:	Murk and DeWan. Exhaustive genome-wide search for SNP-SNP interactions across ten human diseases.
Description	This file contains descriptions of all interactions with interaction P < 10-7 (from either a FastEpistasis test or BOOST test in the discovery datasets)
Column	Explanation
condition	Name of the disease outcome. Possible values = allergic_rhinitis, asthma, cardiac_disease, depression, dermatophytosis, diabetes_type_2, dyslipidaemia, hemorrhoids, hypertensive_disease, osteoarthritis.
rank	The rank position of the interaction, as ranked by either D_INT_LR_A_P (for FastEpistasis-screened analyses) or D_INT_BOOST_P (for BOOST analyses). Ranks are specific to each condition.
snp1_chr	SNP1 Chromosome
snp1	SNP1 RSID
snp1_pos	SNP1 Position (hg19 reference genome)
snp1_a1	SNP1 Allele A1 (analytical non-referent allele)
snp1_a0	SNP1 Allele A0 (analytical referent allele)
snp2_chr	SNP2 Chromosome
snp2	SNP2 RSID
snp2_pos	SNP2 Position (hg19 reference genome)
snp2_a1	SNP2 Allele A1 (analytical non-referent allele)
snp2_a0	SNP2 Allele A0 (analytical referent allele)
D_INT_FE_P	Discovery dataset, SNP1-SNP2 interaction, FastEpistasis test for interaction, P-value
D_INT_LR_U_LOGOR	Discovery dataset, SNP1-SNP2 interaction, logistic regression (unadjusted), log odds ratio (interaction term)
D_INT_LR_U_SE	Discovery dataset, SNP1-SNP2 interaction, logistic regression (unadjusted), standard error (interaction term)
D_INT_LR_U_P	Discovery dataset, SNP1-SNP2 interaction, logistic regression (unadjusted), p-value (interaction term)
R_INT_LR_U_LOGOR	Replication dataset, SNP1-SNP2 interaction, logistic regression (unadjusted), log odds ratio (interaction term)
R_INT_LR_U_SE	Replication dataset, SNP1-SNP2 interaction, logistic regression (unadjusted), standard error (interaction term)
R_INT_LR_U_P	Replication dataset, SNP1-SNP2 interaction, logistic regression (unadjusted), p-value (interaction term)
D_INT_LR_A_LOGOR	Discovery dataset, SNP1-SNP2 interaction, logistic regression (adjusted), log odds ratio (interaction term)
D_INT_LR_A_SE	Discovery dataset, SNP1-SNP2 interaction, logistic regression (adjusted), standard error (interaction term)
D_INT_LR_A_OR_CI	Discovery dataset, SNP1-SNP2 interaction, logistic regression (adjusted), odds ratio with 95% confidence interval (interaction term)
D_INT_LR_A_P	Discovery dataset, SNP1-SNP2 interaction, logistic regression (adjusted), p-value (interaction term)
R_INT_LR_A_LOGOR	Replication dataset, SNP1-SNP2 interaction, logistic regression (adjusted), log odds ratio (interaction term)
R_INT_LR_A_SE	Replication dataset, SNP1-SNP2 interaction, logistic regression (adjusted), standard error (interaction term)
R_INT_LR_A_OR_CI	Replication dataset, SNP1-SNP2 interaction, logistic regression (adjusted), odds ratio with 95% confidence interval (interaction term)
R_INT_LR_A_P	Replication dataset, SNP1-SNP2 interaction, logistic regression (adjusted), p-value (interaction term)
REPLICATED	Whether or not the interaction was considered nominally replicated.
D_MAR_SNP1_LR_A_LOGOR	Discovery dataset, SNP1 marginal effect, logistic regression (adjusted), log odds ratio (term for SNP1 considered individually, under an additive model)
D_MAR_SNP1_LR_A_SE	Discovery dataset, SNP1 marginal effect, logistic regression (adjusted), standard error (term for SNP1 considered individually, under an additive model)
D_MAR_SNP1_LR_A_P	Discovery dataset, SNP1 marginal effect, logistic regression (adjusted), p-value (term for SNP1 considered individually, under an additive model)
D_MAR_SNP2_LR_A_LOGOR	Discovery dataset, SNP2 marginal effect, logistic regression (adjusted), log odds ratio (term for SNP2 considered individually, under an additive model)
D_MAR_SNP2_LR_A_SE	Discovery dataset, SNP2 marginal effect, logistic regression (adjusted), standard error (term for SNP2 considered individually, under an additive model)
D_MAR_SNP2_LR_A_P	Discovery dataset, SNP2 marginal effect, logistic regression (adjusted), p-value (term for SNP2 considered individually, under an additive model)
D_INT_BOOST_P	Discovery dataset, SNP1-SNP2 interaction, BOOST test for interaction, P-value
R_INT_BOOST_P	Replication dataset, SNP1-SNP2 interaction, BOOST test for interaction, P-value
Notes:
FastEpistasis and BOOST tests were performed using Plink 1.90.
Logistic regression analyses were performed using CASSI v2.50.
All "adjusted" analyses were adjusted for birth year category, age, and the first two principal components.
All logarithms are in base e.
Marginal effects are the effects of each SNP considered (modeled) individually. They are NOT equal to the main effects of the interaction models, which are not described here.
For more analytical details, please see the Methods section in the manuscript.

## Sheet: FastEpistasis
condition	Rank	snp1_chr	snp1	snp1_pos	snp1_a1	snp1_a0	snp2_chr	snp2	snp2_pos	snp2_a1	snp2_a0	D_INT_FE_P	D_INT_LR_U_LOGOR	D_INT_LR_U_SE	D_INT_LR_U_P	R_INT_LR_U_LOGOR	R_INT_LR_U_SE	R_INT_LR_U_P	D_INT_LR_A_LOGOR	D_INT_LR_A_SE	D_INT_LR_A_OR_CI	D_INT_LR_A_P	R_INT_LR_A_LOGOR	R_INT_LR_A_SE	R_INT_LR_A_OR_CI	R_INT_LR_A_P	REPLICATED	D_MAR_SNP1_LR_A_LOGOR	D_MAR_SNP1_LR_A_SE	D_MAR_SNP1_LR_A_P	D_MAR_SNP2_LR_A_LOGOR	D_MAR_SNP2_LR_A_SE	D_MAR_SNP2_LR_A_P
allergic_rhinitis	1	11	rs493725	126480356	C	T	18	rs12456095	6446209	A	G	1.49e-10	0.185895	0.0290287	1.52e-10	-0.0478214	0.0936523	0.61	0.188864	0.0291026	1.21 (1.14, 1.28)	8.61e-11	-0.059227	0.094131	0.94 (0.78, 1.13)	0.529	No	-0.026344	0.0164035	0.1083	0.001998	0.0221779	0.9282
allergic_rhinitis	2	3	rs9880307	16974610	A	C	4	rs34419611	121415142	A	C	1.29e-10	0.202133	0.0316819	1.77e-10	-0.0717227	0.100091	0.474	0.205934	0.031769	1.23 (1.15, 1.31)	9.04e-11	-0.0754706	0.10019	0.93 (0.76, 1.13)	0.451	No	-0.0444745	0.0164234	0.006775	0.0295588	0.0226158	0.191
allergic_rhinitis	3	4	rs62333164	170583157	A	G	7	rs651902	114352126	C	T	1.81e-10	0.157858	0.0249473	2.49e-10	0.0366203	0.0809269	0.651	0.159046	0.0249911	1.17 (1.12, 1.23)	1.96e-10	0.0347896	0.0810628	1.04 (0.88, 1.21)	0.668	No	-0.002002	0.0174087	0.9085	0	0	0.98
allergic_rhinitis	4	9	rs10512176	89252706	C	T	15	rs7172773	63195772	T	C	2.34e-10	0.179877	0.028478	2.68e-10	-0.00159739	0.0922653	0.986	0.181139	0.0285317	1.20 (1.13, 1.27)	2.17e-10	0.000560173	0.0924759	1.00 (0.83, 1.20)	0.995	No	-0.00370686	0.0178215	0.8352	-0.0130852	0.0182398	0.4731
allergic_rhinitis	5	2	rs4555397	137964210	C	T	9	rs7848821	128251930	A	G	3.54e-10	-0.187441	0.0296627	2.63e-10	-0.0415549	0.0963052	0.666	-0.188252	0.0297172	0.83 (0.78, 0.88)	2.38e-10	-0.0495623	0.0966617	0.95 (0.79, 1.15)	0.608	No	-0.020611	0.0194443	0.2893	0.00598207	0.0181715	0.742
allergic_rhinitis	6	3	rs11917877	147268583	G	A	9	rs1377195	21675545	G	A	2.25e-10	-0.146864	0.0232142	2.51e-10	0.0164905	0.0765372	0.829	-0.146841	0.0232518	0.86 (0.82, 0.90)	2.7e-10	0.021209	0.0766915	1.02 (0.88, 1.19)	0.782	No	0.00995033	0.0156822	0.5258	-0.0077298	0.0163042	0.6354
allergic_rhinitis	7	1	rs10922478	89144053	A	G	9	rs10491899	3946659	C	T	2.32e-10	0.171962	0.0271248	2.3e-10	-0.191552	0.089821	0.033	0.171516	0.0271595	1.19 (1.13, 1.25)	2.7e-10	-0.192345	0.0901409	0.83 (0.69, 0.98)	0.0329	No	-0.00250313	0.0164788	0.8793	-0.0036065	0.0187448	0.8474
allergic_rhinitis	8	4	rs1426108	14288306	C	A	20	rs62207871	58982751	A	G	3.76e-10	-0.14811	0.0236665	3.89e-10	-0.00211272	0.0756135	0.978	-0.149134	0.0237077	0.86 (0.82, 0.90)	3.16e-10	-0.00242884	0.0757271	1.00 (0.86, 1.16)	0.974	No	-0.00521357	0.016457	0.7514	0.0158733	0.01663	0.3399
allergic_rhinitis	9	2	rs918288	225281331	A	C	9	rs4366150	113739638	G	A	2.13e-10	0.201579	0.0319378	2.76e-10	0.0547001	0.0993682	0.582	0.201213	0.0319999	1.22 (1.15, 1.30)	3.22e-10	0.0545724	0.0995794	1.06 (0.87, 1.28)	0.584	No	-0.0166376	0.0224016	0.4576	-0.00893984	0.0163106	0.5836
allergic_rhinitis	10	14	rs2141967	22427444	A	G	15	rs11247349	99034153	T	G	6.3e-10	0.180738	0.0290596	4.99e-10	-0.145512	0.09731	0.135	0.18292	0.0291265	1.20 (1.13, 1.27)	3.38e-10	-0.140599	0.0977433	0.87 (0.72, 1.05)	0.15	No	-0.0124775	0.0187632	0.506	0	0	0.9958
allergic_rhinitis	11	7	rs6965282	90324063	G	T	11	rs7946811	98079477	C	T	3.02e-10	0.164525	0.0262455	3.64e-10	0.0132616	0.085742	0.877	0.165004	0.026295	1.18 (1.12, 1.24)	3.49e-10	0.017508	0.0859792	1.02 (0.86, 1.20)	0.839	No	0.0276152	0.0178739	0.1223	-0.000500125	0.0172457	0.9769
allergic_rhinitis	12	1	rs11162975	80821220	G	A	3	rs11712650	155101136	G	A	4.53e-10	0.194705	0.0312009	4.37e-10	-0.054767	0.107445	0.61	0.196028	0.0312541	1.22 (1.14, 1.29)	3.56e-10	-0.0523378	0.107587	0.95 (0.77, 1.17)	0.627	No	-0.0125788	0.0172006	0.4646	0.001998	0.0226557	0.9297
allergic_rhinitis	13	2	rs10170796	121173784	C	T	8	rs7843529	23289536	A	G	3.98e-10	-0.151962	0.0241264	3e-10	0.059178	0.0794468	0.456	-0.15112	0.0241703	0.86 (0.82, 0.90)	4.04e-10	0.0587497	0.0795601	1.06 (0.91, 1.24)	0.46	No	-0.0104545	0.0165288	0.5271	-0.012275	0.0167829	0.4645
allergic_rhinitis	14	4	rs1027136	11922195	C	T	8	rs13254457	40707884	C	A	5.3e-10	-0.171894	0.0274997	4.08e-10	0.0536672	0.0866867	0.536	-0.171403	0.027541	0.84 (0.80, 0.89)	4.86e-10	0.0572802	0.0868063	1.06 (0.89, 1.26)	0.509	No	0.00299551	0.0170006	0.8602	0.0324672	0.0187672	0.08357
allergic_rhinitis	15	2	rs77569684	66814237	C	T	2	rs6433223	171461637	G	A	1.1e-09	0.192276	0.031357	8.69e-10	-0.0562304	0.0981584	0.567	0.194993	0.031409	1.22 (1.14, 1.29)	5.36e-10	-0.0567261	0.0984168	0.94 (0.78, 1.15)	0.564	No	-0.0232686	0.0162038	0.1509	0.00995033	0.0222503	0.6547
allergic_rhinitis	16	6	rs561114	117110948	A	G	14	rs28458456	76934878	C	A	5.48e-10	-0.189436	0.0305452	5.58e-10	0.0359901	0.0992892	0.717	-0.190013	0.0306171	0.83 (0.78, 0.88)	5.43e-10	0.0374012	0.0992512	1.04 (0.85, 1.26)	0.706	No	0.00895974	0.0183451	0.6253	0.00895974	0.019597	0.6475
allergic_rhinitis	17	3	rs1373403	58658866	T	C	8	rs2741693	6779096	A	G	8.11e-10	0.156822	0.0255048	7.81e-10	-0.0223705	0.0819596	0.785	0.158245	0.0255432	1.17 (1.11, 1.23)	5.82e-10	-0.0241326	0.0821874	0.98 (0.83, 1.15)	0.769	No	-0.0155198	0.0161732	0.3373	-0.0106566	0.0180743	0.5555
allergic_rhinitis	18	2	rs12469225	12041942	T	C	3	rs7650095	193424106	T	C	7.54e-10	-0.17438	0.0281221	5.62e-10	-0.0345589	0.0892454	0.699	-0.174358	0.0281565	0.84 (0.79, 0.89)	5.92e-10	-0.0322418	0.0895368	0.97 (0.81, 1.15)	0.719	No	-0.00631993	0.0165097	0.7018	0.0554347	0.0192482	0.003982
allergic_rhinitis	19	5	rs5865987	12104250	C	-	9	rs11788529	100270886	A	G	4.55e-10	0.182108	0.0294164	5.99e-10	0.0664828	0.0978454	0.497	0.182238	0.0294717	1.20 (1.13, 1.27)	6.27e-10	0.0577666	0.0982193	1.06 (0.87, 1.28)	0.556	No	-0.00813298	0.0203528	0.6894	-0.0129839	0.0164354	0.4295
allergic_rhinitis	20	1	rs260913	163968414	C	T	16	rs1800774	57015545	T	C	4.39e-10	0.156003	0.025094	5.08e-10	0.0828653	0.0818176	0.311	0.155314	0.0251402	1.17 (1.11, 1.23)	6.5e-10	0.0829951	0.0820129	1.09 (0.93, 1.28)	0.312	No	0.0129162	0.0173535	0.4567	0.0188218	0.0167453	0.2609
allergic_rhinitis	21	4	rs62333164	170583157	A	G	7	rs626593	114346491	T	C	5.52e-10	0.151483	0.024565	6.98e-10	0.085553	0.078779	0.277	0.15196	0.024601	1.16 (1.11, 1.22)	6.53e-10	0.0815407	0.0789574	1.08 (0.93, 1.27)	0.302	No	-0.002002	0.0174087	0.9085	0.00598207	0.0169081	0.7235
allergic_rhinitis	22	7	rs11977375	122946635	C	T	12	rs7303158	5275540	C	T	4.29e-10	0.16534	0.0267575	6.44e-10	-0.0100988	0.0869234	0.908	0.165393	0.0267941	1.18 (1.12, 1.24)	6.71e-10	-0.00572631	0.0871709	0.99 (0.84, 1.18)	0.948	No	0.0198026	0.0186465	0.2881	-0.0158246	0.0162905	0.3314
allergic_rhinitis	23	3	rs6766954	135217331	A	G	6	rs12213121	63910966	T	C	1.04e-09	-0.18355	0.0300062	9.53e-10	-0.0407198	0.0954985	0.67	-0.18524	0.0300516	0.83 (0.78, 0.88)	7.09e-10	-0.0471608	0.0957267	0.95 (0.79, 1.15)	0.622	No	0.00299551	0.0205312	0.884	0.00697561	0.0176956	0.6934
allergic_rhinitis	24	1	rs11162975	80821220	G	A	3	rs6802079	155161025	G	A	8.11e-10	0.176238	0.0286936	8.15e-10	-0.067666	0.0980456	0.49	0.176887	0.0287561	1.19 (1.13, 1.26)	7.68e-10	-0.072093	0.0980833	0.93 (0.77, 1.13)	0.462	No	-0.0125788	0.0172006	0.4646	-0.00742752	0.0191727	0.6984
allergic_rhinitis	25	9	rs10991473	107786886	A	G	15	rs28585976	58747310	A	C	8.19e-10	0.206275	0.0335903	8.2e-10	-0.00500909	0.112273	0.964	0.206765	0.0336502	1.23 (1.15, 1.31)	8.02e-10	0.00277569	0.112507	1.00 (0.80, 1.25)	0.98	No	0.00895974	0.0219655	0.6833	-0.0292229	0.0173739	0.09258
allergic_rhinitis	26	14	rs4982535	22448854	G	A	15	rs11247349	99034153	T	G	1.42e-09	0.176588	0.0290431	1.2e-09	-0.153925	0.0968982	0.112	0.178854	0.0291084	1.20 (1.13, 1.27)	8.03e-10	-0.148408	0.0972617	0.86 (0.71, 1.04)	0.127	No	-0.015723	0.0186733	0.3998	0	0	0.9958
allergic_rhinitis	27	1	rs12119367	233738404	C	A	8	rs9643363	59209034	G	A	4.04e-10	-0.187944	0.03012	4.38e-10	0.0239661	0.0972188	0.805	-0.185213	0.0301561	0.83 (0.78, 0.88)	8.16e-10	0.0198839	0.0975457	1.02 (0.84, 1.24)	0.838	No	-0.0372866	0.0211856	0.0784	0.0421012	0.0162427	0.009537
allergic_rhinitis	28	6	rs4959196	2610446	T	C	6	rs9348239	167630439	C	T	6.87e-10	0.184297	0.0299912	7.99e-10	-0.017455	0.101498	0.863	0.18424	0.0300407	1.20 (1.13, 1.28)	8.62e-10	-0.0251565	0.101704	0.98 (0.80, 1.19)	0.805	No	-0.00732678	0.0212186	0.7298	0.0178399	0.0160143	0.2653
allergic_rhinitis	29	1	rs786906	89271574	T	C	9	rs10491899	3946659	C	T	6.77e-10	0.167715	0.0270971	6.04e-10	-0.173059	0.0882985	0.05	0.166367	0.0271286	1.18 (1.12, 1.25)	8.65e-10	-0.174258	0.0884989	0.84 (0.71, 1.00)	0.0489	No	0.0109399	0.0165056	0.5075	-0.0036065	0.0187448	0.8474
allergic_rhinitis	30	2	rs6436185	220869109	G	A	6	rs587706	124807814	G	T	8.53e-10	-0.197945	0.0321962	7.84e-10	0.138034	0.100729	0.171	-0.197778	0.032256	0.82 (0.77, 0.87)	8.7e-10	0.148651	0.101023	1.16 (0.95, 1.41)	0.141	No	-0.0294288	0.0217027	0.1752	-0.0101514	0.016818	0.5461
allergic_rhinitis	31	3	rs1348109	16949514	G	A	4	rs34419611	121415142	A	C	1.15e-09	0.189724	0.0313851	1.49e-09	-0.0780677	0.100269	0.436	0.192894	0.0314637	1.21 (1.14, 1.29)	8.75e-10	-0.0807392	0.10036	0.92 (0.76, 1.12)	0.421	No	-0.0417599	0.0163188	0.0105	0.0295588	0.0226158	0.191
allergic_rhinitis	32	1	rs61012951	79168975	G	A	4	rs28493213	94787686	G	A	6.84e-10	-0.152113	0.0248273	8.96e-10	0.0683474	0.0799651	0.393	-0.152387	0.02488	0.86 (0.82, 0.90)	9.07e-10	0.0605438	0.0803059	1.06 (0.91, 1.24)	0.451	No	-0.0182658	0.0161788	0.259	0.00697561	0.0188123	0.7108
allergic_rhinitis	33	5	rs7732107	157513737	A	C	12	rs10858915	90051547	G	A	6.31e-10	-0.157812	0.0256127	7.21e-10	-0.103778	0.0849363	0.222	-0.157036	0.0256518	0.85 (0.81, 0.90)	9.25e-10	-0.0967661	0.085153	0.91 (0.77, 1.07)	0.256	No	0.0129162	0.0182794	0.4798	-0.00370686	0.0164093	0.8213
allergic_rhinitis	34	2	rs6542464	119231292	T	C	9	rs10757550	25528913	A	G	1.39e-09	0.196063	0.031867	7.62e-10	0.0161885	0.107192	0.88	0.195378	0.0319204	1.22 (1.14, 1.29)	9.31e-10	0.00980665	0.107356	1.01 (0.82, 1.25)	0.927	No	-0.0311811	0.0219431	0.1553	0.00598207	0.0179319	0.7387
allergic_rhinitis	35	7	rs11974043	82966394	G	A	11	rs7112601	132583736	G	T	8.81e-10	0.195099	0.0319505	1.02e-09	0.0724852	0.105654	0.493	0.195854	0.0320212	1.22 (1.14, 1.30)	9.57e-10	0.0774473	0.105826	1.08 (0.88, 1.33)	0.464	No	0.00598207	0.0178463	0.7375	0.00995033	0.0195143	0.6101
allergic_rhinitis	36	4	rs13151769	46995660	A	G	10	rs11815744	109330642	G	T	8.41e-10	-0.148499	0.0241529	7.83e-10	-0.0759757	0.0789444	0.336	-0.147599	0.0241782	0.86 (0.82, 0.90)	1.03e-09	-0.0747422	0.0791596	0.93 (0.79, 1.08)	0.345	No	0.0168571	0.0166902	0.3126	0.001998	0.0179838	0.9115
allergic_rhinitis	37	4	rs10805076	75382198	C	T	5	rs4868854	163551178	A	G	8.54e-10	0.14397	0.0235037	9.04e-10	-0.0291893	0.0761459	0.701	0.143526	0.0235277	1.15 (1.10, 1.21)	1.06e-09	-0.0331331	0.076312	0.97 (0.83, 1.12)	0.664	No	0.0256677	0.0161128	0.1112	-0.0126801	0.0164164	0.4399
allergic_rhinitis	38	4	rs1506811	178294146	T	C	7	rs73215729	89635202	A	G	1.49e-09	-0.174637	0.028606	1.03e-09	-0.0897469	0.0914641	0.326	-0.174658	0.028655	0.84 (0.79, 0.89)	1.09e-09	-0.0887107	0.0916322	0.92 (0.76, 1.10)	0.333	No	0	0	0.9888	-0.00712532	0.0199757	0.7213
allergic_rhinitis	39	5	rs2400141	12106396	T	C	9	rs11788529	100270886	A	G	8.51e-10	0.179064	0.0293625	1.07e-09	0.0601959	0.0977505	0.538	0.179247	0.029417	1.20 (1.13, 1.27)	1.11e-09	0.0516293	0.0981083	1.05 (0.87, 1.28)	0.599	No	-0.00561574	0.0204804	0.7839	-0.0129839	0.0164354	0.4295
allergic_rhinitis	40	7	rs6965282	90324063	G	T	11	rs4631842	98068961	T	C	7.78e-10	0.163867	0.0268794	1.09e-09	0.12461	0.087842	0.156	0.164079	0.0269287	1.18 (1.12, 1.24)	1.11e-09	0.1289	0.0880117	1.14 (0.96, 1.35)	0.143	No	0.0276152	0.0178739	0.1223	0.00598207	0.0180837	0.7408
allergic_rhinitis	41	7	rs2051920	18989232	A	G	10	rs11597180	60759141	T	G	7.74e-10	0.215402	0.0351621	9.01e-10	0.107958	0.11522	0.349	0.214316	0.035209	1.24 (1.16, 1.33)	1.15e-09	0.104954	0.115318	1.11 (0.89, 1.39)	0.363	No	0.0217615	0.0188411	0.2479	-0.0103534	0.0218288	0.6353
allergic_rhinitis	42	3	rs1729983	98291135	A	G	9	rs601023	224693	T	C	1.16e-09	0.140353	0.0230293	1.1e-09	0.00976976	0.0759534	0.898	0.140396	0.0230714	1.15 (1.10, 1.20)	1.16e-09	0.0138727	0.0762766	1.01 (0.87, 1.18)	0.856	No	0.0246926	0.0164837	0.1342	0.001998	0.0151709	0.8952
allergic_rhinitis	43	3	rs9879150	16970781	C	T	4	rs34419611	121415142	A	C	1.72e-09	0.195402	0.0326358	2.13e-09	-0.157492	0.105882	0.137	0.199099	0.0327213	1.22 (1.14, 1.30)	1.17e-09	-0.15956	0.106015	0.85 (0.69, 1.05)	0.132	No	-0.0303561	0.0169398	0.07307	0.0295588	0.0226158	0.191
allergic_rhinitis	44	4	rs10019252	40002314	A	G	6	rs9455665	168981684	G	A	2.04e-09	-0.166664	0.0277044	1.79e-09	-0.0255654	0.0904765	0.778	-0.168797	0.0277658	0.84 (0.80, 0.89)	1.21e-09	-0.0264374	0.090502	0.97 (0.82, 1.16)	0.77	No	-0.00803217	0.017692	0.6498	-0.0396768	0.0178644	0.02636
allergic_rhinitis	45	3	rs10936014	155408835	A	G	8	rs1512803	5706993	G	T	7.69e-10	-0.188606	0.030937	1.08e-09	0.0182819	0.104404	0.861	-0.1884	0.030992	0.83 (0.78, 0.88)	1.21e-09	0.0271224	0.10467	1.03 (0.84, 1.26)	0.796	No	0.00598207	0.0152216	0.6943	0.00498754	0.0214703	0.8163
allergic_rhinitis	47	7	rs11977375	122946635	C	T	12	rs747286	5276878	T	C	8.01e-10	0.162653	0.0267493	1.2e-09	-0.0165288	0.0869577	0.849	0.162784	0.0267854	1.18 (1.12, 1.24)	1.22e-09	-0.0117652	0.0872097	0.99 (0.83, 1.17)	0.893	No	0.0198026	0.0186465	0.2881	-0.0144032	0.0163376	0.378
allergic_rhinitis	46	2	rs918288	225281331	A	C	9	rs4246884	113697555	G	T	1.19e-09	0.193188	0.0318669	1.34e-09	0.0770959	0.097977	0.431	0.19401	0.0319193	1.21 (1.14, 1.29)	1.22e-09	0.0734051	0.0981923	1.08 (0.89, 1.30)	0.455	No	-0.0166376	0.0224016	0.4576	-0.00270365	0.0160932	0.8666
allergic_rhinitis	48	6	rs2023472	30075864	A	G	11	rs10894117	129568492	G	T	1.08e-09	0.161314	0.0265361	1.21e-09	-0.0385206	0.087679	0.66	0.161416	0.0265749	1.18 (1.12, 1.24)	1.25e-09	-0.0313652	0.0880914	0.97 (0.82, 1.15)	0.722	No	0.0246926	0.0164837	0.1342	0.0178399	0.0177512	0.3149
allergic_rhinitis	49	4	rs6857404	170569172	C	T	7	rs651902	114352126	C	T	1.56e-09	0.151688	0.0252371	1.85e-09	0.0253091	0.0816678	0.757	0.153466	0.0252811	1.17 (1.11, 1.23)	1.28e-09	0.0252901	0.0818152	1.03 (0.87, 1.20)	0.757	No	0.0009995	0.0181299	0.956	0	0	0.98
allergic_rhinitis	50	14	rs1151573	52468641	A	G	14	rs12372849	62445986	C	T	1.18e-09	0.185109	0.03042	1.16e-09	-0.0258319	0.096131	0.788	0.184774	0.0304685	1.20 (1.13, 1.28)	1.32e-09	-0.0215418	0.0963163	0.98 (0.81, 1.18)	0.823	No	-0.0216323	0.0186807	0.2467	-0.00893984	0.0186558	0.6318
allergic_rhinitis	51	7	rs66577029	51823612	A	G	12	rs36099820	24345353	T	-	1.55e-09	0.216653	0.0362681	2.32e-09	-0.26746	0.119396	0.0251	0.220274	0.0363565	1.25 (1.16, 1.34)	1.37e-09	-0.261823	0.119545	0.77 (0.61, 0.97)	0.0285	No	-0.0171462	0.0194203	0.3773	-0.0082338	0.0213865	0.7003
allergic_rhinitis	53	11	rs10501288	42490143	A	G	12	rs2520511	91005153	C	T	2.16e-09	0.159604	0.0263588	1.4e-09	0.103109	0.0860838	0.231	0.159802	0.0264014	1.17 (1.11, 1.24)	1.42e-09	0.111913	0.0862176	1.12 (0.94, 1.32)	0.194	No	0.00796817	0.0172359	0.6439	0.0109399	0.017665	0.5357
allergic_rhinitis	52	1	rs3922837	56327339	G	T	1	rs1338243	219938676	C	T	3.01e-09	-0.19781	0.0332112	2.58e-09	0.0227138	0.103381	0.826	-0.201314	0.0332547	0.82 (0.77, 0.87)	1.42e-09	0.0400647	0.10384	1.04 (0.85, 1.28)	0.7	No	-0.00853633	0.0184569	0.6438	0.00598207	0.0207135	0.7727
allergic_rhinitis	54	9	rs60847347	26617878	T	G	15	rs4328417	92327069	G	A	1.33e-09	0.141816	0.0232168	1.01e-09	-0.0736089	0.0736802	0.318	0.140662	0.0232533	1.15 (1.10, 1.20)	1.46e-09	-0.0755338	0.0737975	0.93 (0.80, 1.07)	0.306	No	0.0285875	0.0162244	0.07804	0.0119286	0.016111	0.459
allergic_rhinitis	55	2	rs17193105	57571600	T	C	3	rs1169	121382204	T	C	1.1e-09	-0.144654	0.0238747	1.37e-09	0.0965866	0.0778866	0.215	-0.144512	0.023909	0.87 (0.83, 0.91)	1.5e-09	0.0952489	0.0780958	1.10 (0.94, 1.28)	0.223	No	0.0217615	0.016461	0.1861	0.0148886	0.0169189	0.3788
allergic_rhinitis	56	6	rs11243096	6486785	G	A	6	rs4144260	19443752	G	T	1.67e-09	-0.262019	0.0427301	8.68e-10	0.196053	0.129073	0.129	-0.258691	0.0428008	0.77 (0.71, 0.84)	1.5e-09	0.20447	0.129479	1.23 (0.95, 1.58)	0.114	No	-0.0236781	0.0224013	0.2903	0.00796817	0.0204207	0.6964
allergic_rhinitis	57	4	rs2305050	156273768	T	C	9	rs2381567	7135405	T	G	8.32e-10	0.144062	0.0235989	1.03e-09	-0.00789458	0.0746525	0.916	0.142787	0.0236423	1.15 (1.10, 1.21)	1.55e-09	-0.00329729	0.0747091	1.00 (0.86, 1.15)	0.965	No	0.001998	0.0171355	0.9072	-0.0145047	0.0166816	0.3846
allergic_rhinitis	58	6	rs561114	117110948	A	G	14	rs10135736	76875446	G	A	1.34e-09	-0.192277	0.0315254	1.07e-09	-0.0528471	0.102428	0.606	-0.19081	0.0315943	0.83 (0.78, 0.88)	1.55e-09	-0.0482218	0.102414	0.95 (0.78, 1.16)	0.638	No	0.00895974	0.0183451	0.6253	0.001998	0.0167057	0.9048
allergic_rhinitis	59	4	rs1027136	11922195	C	T	8	rs869422	40723970	G	A	2.08e-09	-0.175218	0.0289533	1.43e-09	0.130566	0.0914338	0.153	-0.175075	0.0290012	0.84 (0.79, 0.89)	1.57e-09	0.136871	0.091501	1.15 (0.96, 1.37)	0.135	No	0.00299551	0.0170006	0.8602	0.0256677	0.0192412	0.1821
allergic_rhinitis	61	5	rs285884	114045412	C	T	11	rs1822891	27025877	A	G	1.77e-09	0.178344	0.0295799	1.65e-09	0.00432396	0.0987059	0.965	0.178801	0.0296362	1.20 (1.13, 1.27)	1.61e-09	0.0121994	0.0988613	1.01 (0.83, 1.23)	0.902	No	0.0227395	0.0177652	0.2007	0.0506931	0.0194375	0.009113
allergic_rhinitis	62	8	rs4736023	141259245	A	G	15	rs17789612	64323391	G	A	1.32e-09	0.192049	0.0320846	2.15e-09	0.117155	0.105179	0.265	0.193958	0.0321511	1.21 (1.14, 1.29)	1.61e-09	0.120812	0.105479	1.13 (0.92, 1.39)	0.252	No	-0.0277824	0.0224777	0.2163	-0.0414472	0.0164343	0.01168
allergic_rhinitis	60	9	rs10991473	107786886	A	G	15	rs3825776	58746830	C	T	1.88e-09	0.200993	0.0332976	1.58e-09	-0.0437879	0.109602	0.69	0.201237	0.0333538	1.22 (1.15, 1.31)	1.61e-09	-0.035556	0.109876	0.97 (0.78, 1.20)	0.746	No	0.00895974	0.0219655	0.6833	-0.023371	0.0171719	0.1735
allergic_rhinitis	63	4	rs11300977	161475891	-	C	18	rs2617919	28178771	C	T	1.74e-09	-0.203826	0.0338505	1.73e-09	-0.0791871	0.106903	0.459	-0.204588	0.0339396	0.81 (0.76, 0.87)	1.66e-09	-0.0743271	0.106932	0.93 (0.75, 1.14)	0.487	No	-0.0462534	0.0209197	0.02701	-0.00280393	0.0185814	0.88
allergic_rhinitis	64	3	rs4955834	55222983	T	C	4	rs6532829	100674740	G	A	1.38e-09	0.187757	0.0311331	1.63e-09	-0.0348198	0.104774	0.74	0.187865	0.0311781	1.21 (1.14, 1.28)	1.69e-09	-0.0444559	0.105114	0.96 (0.78, 1.18)	0.672	No	0.0227395	0.0213516	0.2868	0.0139029	0.0174309	0.4251
allergic_rhinitis	66	6	rs9469947	11730720	C	A	13	rs2045665	72493050	G	A	2.54e-09	0.208709	0.0353178	3.43e-09	0.0232199	0.120344	0.847	0.212847	0.0353838	1.24 (1.15, 1.33)	1.79e-09	0.0198582	0.120507	1.02 (0.81, 1.29)	0.869	No	-0.00491204	0.0215441	0.8196	0.0516432	0.0188824	0.00624
allergic_rhinitis	65	15	rs1510372	36224241	T	C	18	rs9962222	60965524	A	G	1.49e-09	0.141912	0.023538	1.65e-09	0.101851	0.0755669	0.178	0.141882	0.0235844	1.15 (1.10, 1.21)	1.79e-09	0.101277	0.0757368	1.11 (0.95, 1.28)	0.181	No	-0.0137947	0.0164321	0.4012	-0.0138961	0.0163522	0.3954
allergic_rhinitis	68	4	rs13116075	139930032	G	A	11	rs10750108	117492181	A	G	2.28e-09	-0.210522	0.0348172	1.48e-09	-0.0226503	0.112456	0.84	-0.209692	0.0348675	0.81 (0.76, 0.87)	1.81e-09	-0.0178425	0.112474	0.98 (0.79, 1.22)	0.874	No	0.0207825	0.0225824	0.3574	0.0198026	0.017986	0.2707
allergic_rhinitis	67	12	rs4141253	113325629	C	T	15	rs12437968	53015847	C	T	3.31e-09	0.153676	0.0260887	3.85e-09	-0.0884543	0.0820601	0.281	0.157207	0.0261389	1.17 (1.11, 1.23)	1.81e-09	-0.0898977	0.0821938	0.91 (0.78, 1.07)	0.274	No	-0.00944446	0.0165692	0.5687	-0.0185714	0.018048	0.3034
allergic_rhinitis	69	3	rs10446479	55214481	T	C	6	rs4712329	18235776	A	G	1.73e-09	0.158719	0.0264743	2.03e-09	-0.0787309	0.0857425	0.359	0.159336	0.0265069	1.17 (1.11, 1.24)	1.84e-09	-0.0820235	0.0858879	0.92 (0.78, 1.09)	0.34	No	-0.00170145	0.0164869	0.9178	0.0207825	0.0187737	0.2684
allergic_rhinitis	70	1	rs6701595	63777021	T	C	18	rs9955849	3062581	C	T	2.67e-09	-0.161908	0.0270722	2.22e-09	0.101451	0.0878344	0.248	-0.162971	0.0271137	0.85 (0.81, 0.90)	1.85e-09	0.0961975	0.0878993	1.10 (0.93, 1.31)	0.274	No	0.00299551	0.0149179	0.8408	0.0168571	0.0187718	0.3692
allergic_rhinitis	71	8	rs1458122	87861259	T	C	10	rs4838646	49945594	G	A	1.42e-09	0.137394	0.0227878	1.65e-09	-0.0190079	0.0737443	0.797	0.13715	0.0228254	1.15 (1.10, 1.20)	1.87e-09	-0.0222844	0.073944	0.98 (0.85, 1.13)	0.763	No	-0.000900405	0.0167611	0.9572	0.0119286	0.0156031	0.4445
allergic_rhinitis	72	4	rs4267717	155365967	T	C	7	rs2106200	126157356	A	C	1.2e-09	-0.145158	0.0240595	1.61e-09	0.0235405	0.0773582	0.761	-0.144578	0.0241018	0.87 (0.83, 0.91)	1.99e-09	0.0243479	0.0774001	1.02 (0.88, 1.19)	0.753	No	-0.00340579	0.0168021	0.8394	0.00697561	0.0159991	0.6628
allergic_rhinitis	73	7	rs2058382	69579024	G	A	14	rs17616353	83139179	G	A	1.73e-09	0.174399	0.0288751	1.54e-09	-0.0717005	0.0923917	0.438	0.173411	0.0289121	1.19 (1.12, 1.26)	2e-09	-0.0623872	0.0927088	0.94 (0.78, 1.13)	0.501	No	0.0168571	0.0165428	0.3081	0.0168571	0.0203564	0.4076
allergic_rhinitis	74	12	rs10710098	27704512	-	A	12	rs837473	125067249	G	A	1.69e-09	0.195083	0.0326614	2.33e-09	0.242063	0.107177	0.0239	0.196062	0.0327217	1.22 (1.14, 1.30)	2.08e-09	0.241032	0.107417	1.27 (1.03, 1.57)	0.0248	Yes	0.00598207	0.0196973	0.7613	-0.00320513	0.0199821	0.8726
allergic_rhinitis	75	3	rs4858585	24229383	T	C	5	rs12188768	33594942	C	T	1.21e-09	0.202039	0.0332709	1.26e-09	0.129968	0.104976	0.216	0.199617	0.0333295	1.22 (1.14, 1.30)	2.11e-09	0.124681	0.105379	1.13 (0.92, 1.39)	0.237	No	0.0119286	0.0204396	0.5595	0.0119286	0.0190979	0.5322
allergic_rhinitis	76	7	rs11974043	82966394	G	A	11	rs1784517	132583671	G	T	2.08e-09	0.187786	0.0313825	2.18e-09	0.0592421	0.103664	0.568	0.188324	0.031449	1.21 (1.14, 1.28)	2.12e-09	0.0659929	0.103848	1.07 (0.87, 1.31)	0.525	No	0.00598207	0.0178463	0.7375	0.00697561	0.0207299	0.7365
allergic_rhinitis	77	12	rs4963573	24662116	C	T	16	rs11865847	8518052	T	C	2.72e-09	0.193418	0.0325956	2.96e-09	-0.00468578	0.107453	0.965	0.1955	0.0326582	1.22 (1.14, 1.30)	2.15e-09	0.000541296	0.107702	1.00 (0.81, 1.24)	0.996	No	-0.040822	0.0203095	0.04447	-0.0224501	0.0186463	0.2286
allergic_rhinitis	78	4	rs6448380	25589180	C	T	6	rs807907	164632576	A	C	2.61e-09	-0.169142	0.0282362	2.1e-09	-0.19538	0.0924695	0.0346	-0.169265	0.0282765	0.84 (0.80, 0.89)	2.15e-09	-0.204542	0.0926827	0.82 (0.68, 0.98)	0.0273	Yes	-0.0136933	0.0173795	0.4308	0.00299551	0.0180452	0.8682
allergic_rhinitis	79	1	rs17113130	95639195	T	G	10	rs10787540	116364424	G	A	4.49e-09	-0.186027	0.0315662	3.79e-09	0.0769331	0.104564	0.462	-0.18913	0.0316199	0.83 (0.78, 0.88)	2.21e-09	0.0787513	0.104695	1.08 (0.88, 1.33)	0.452	No	0.0276152	0.0197675	0.1625	0.0314987	0.0181339	0.0824
allergic_rhinitis	80	5	rs62359965	107812684	T	C	20	rs74181980	17731286	A	C	3.51e-09	-0.244673	0.0410808	2.59e-09	0.021097	0.13811	0.879	-0.245814	0.0411673	0.78 (0.72, 0.85)	2.36e-09	0.027041	0.138505	1.03 (0.78, 1.35)	0.845	No	-0.00210221	0.0205494	0.9185	0.00895974	0.0218958	0.6824
allergic_rhinitis	81	1	rs11260670	5706244	A	C	11	rs7930560	24145350	A	G	5.76e-09	-0.1831	0.0313328	5.1e-09	-0.0516412	0.0997297	0.605	-0.187151	0.0313741	0.83 (0.78, 0.88)	2.44e-09	-0.0540844	0.0998779	0.95 (0.78, 1.15)	0.588	No	-0.000700245	0.017419	0.9679	-0.0127813	0.0218596	0.5588
allergic_rhinitis	82	12	rs11047459	24614260	C	T	16	rs11865847	8518052	T	C	2.66e-09	0.203595	0.0344012	3.25e-09	0.0484591	0.110927	0.662	0.205607	0.0344689	1.23 (1.15, 1.31)	2.45e-09	0.0540185	0.111105	1.06 (0.85, 1.31)	0.627	No	-0.026036	0.021341	0.2226	-0.0224501	0.0186463	0.2286
allergic_rhinitis	83	4	rs17003337	79466894	T	C	7	rs11971117	41662627	T	C	1.83e-09	-0.189863	0.0315163	1.7e-09	-0.0727082	0.100813	0.471	-0.1883	0.0315687	0.83 (0.78, 0.88)	2.45e-09	-0.0761504	0.101209	0.93 (0.76, 1.13)	0.452	No	0.00995033	0.0176143	0.5721	-0.0194887	0.0206842	0.3461
allergic_rhinitis	84	3	rs2111559	169405145	A	G	5	rs42919	55502645	G	A	1.77e-09	0.158456	0.0264547	2.1e-09	-0.079499	0.0842353	0.345	0.15793	0.0264852	1.17 (1.11, 1.23)	2.48e-09	-0.0818905	0.0844083	0.92 (0.78, 1.09)	0.332	No	0.0109399	0.0160811	0.4963	-0.0221434	0.0182852	0.2257
allergic_rhinitis	85	2	rs55636728	109666517	T	C	22	rs5758653	42613485	T	G	5.07e-09	-0.151005	0.0256471	3.91e-09	-0.0966588	0.0830842	0.245	-0.153241	0.0256996	0.86 (0.82, 0.90)	2.48e-09	-0.103268	0.083183	0.90 (0.77, 1.06)	0.214	No	0.00299551	0.0200906	0.8815	0.0109399	0.0160457	0.4954
allergic_rhinitis	86	2	rs10497010	147962263	T	C	6	rs7747856	33889952	T	C	2.33e-09	0.204796	0.0345277	3e-09	-0.0850879	0.116412	0.465	0.206186	0.0345885	1.23 (1.15, 1.32)	2.51e-09	-0.0945583	0.116599	0.91 (0.72, 1.14)	0.417	No	-0.0221434	0.021436	0.3015	-0.00883895	0.0184838	0.6325
allergic_rhinitis	87	2	rs6730327	56467339	G	A	5	rs1861059	57080169	T	C	2.18e-09	0.179651	0.0301695	2.61e-09	0.0290549	0.0963746	0.763	0.180154	0.030231	1.20 (1.13, 1.27)	2.53e-09	0.0308359	0.0965008	1.03 (0.85, 1.25)	0.749	No	-0.0196926	0.0162884	0.2268	-0.00762903	0.0214419	0.722
allergic_rhinitis	88	1	rs10798464	176572091	A	C	14	rs2238284	72419821	A	C	2.84e-09	-0.156019	0.026289	2.94e-09	0.0107488	0.0861291	0.901	-0.156999	0.0263482	0.85 (0.81, 0.90)	2.54e-09	0.00575381	0.0864082	1.01 (0.85, 1.19)	0.947	No	0.0305292	0.0186952	0.1024	0.0158733	0.0165107	0.3363
allergic_rhinitis	89	2	rs2537742	48039044	C	T	6	rs705949	158829037	A	C	2.92e-09	-0.179846	0.0301475	2.44e-09	0.0445637	0.0951009	0.639	-0.179812	0.0301883	0.84 (0.79, 0.89)	2.58e-09	0.0477648	0.0952625	1.05 (0.87, 1.26)	0.616	No	-0.00843548	0.0187664	0.6531	0.0178399	0.0186318	0.3383
allergic_rhinitis	90	2	rs1116173	162226838	A	G	5	rs12523233	151383692	G	A	3.1e-09	0.187497	0.0314988	2.64e-09	0.0310032	0.102231	0.762	0.187906	0.0315516	1.21 (1.13, 1.28)	2.59e-09	0.0433633	0.102576	1.04 (0.85, 1.28)	0.672	No	0.0188218	0.0197252	0.34	-0.000900405	0.0186419	0.9615
allergic_rhinitis	91	7	rs66577029	51823612	A	G	12	rs7296506	24337832	C	T	3.31e-09	0.214417	0.0365777	4.57e-09	-0.284684	0.120514	0.0182	0.218312	0.0366618	1.24 (1.16, 1.34)	2.6e-09	-0.280525	0.120717	0.76 (0.60, 0.96)	0.0201	No	-0.0171462	0.0194203	0.3773	-0.00130085	0.0220707	0.953
allergic_rhinitis	92	4	rs11249451	70475468	A	C	10	rs9971172	82431787	A	G	2.07e-09	0.249974	0.041648	1.95e-09	-0.0724105	0.139798	0.604	0.248591	0.0417494	1.28 (1.18, 1.39)	2.61e-09	-0.0768236	0.14037	0.93 (0.70, 1.22)	0.584	No	-0.00080032	0.0233126	0.9726	-0.00883895	0.0221583	0.69
allergic_rhinitis	93	5	rs289230	107406309	G	A	20	rs74181980	17731286	A	C	6.54e-09	-0.231209	0.0393694	4.29e-09	0.0230909	0.128056	0.857	-0.234803	0.0394379	0.79 (0.73, 0.85)	2.62e-09	0.0214537	0.128265	1.02 (0.79, 1.31)	0.867	No	-0.0247026	0.0196208	0.208	0.00895974	0.0218958	0.6824
allergic_rhinitis	95	8	rs62505432	54322143	A	G	12	rs2559607	106593844	A	G	1.93e-09	-0.181913	0.0301986	1.7e-09	0.142457	0.103103	0.167	-0.180142	0.0302611	0.84 (0.79, 0.89)	2.63e-09	0.133639	0.103435	1.14 (0.93, 1.40)	0.196	No	-0.00461061	0.0161606	0.7754	0.0119286	0.0211537	0.5728
allergic_rhinitis	94	1	rs11162975	80821220	G	A	3	rs6440994	155238265	T	C	3.71e-09	0.163362	0.0276704	3.55e-09	-0.0813811	0.0951327	0.392	0.165064	0.027727	1.18 (1.12, 1.25)	2.63e-09	-0.0865446	0.0952256	0.92 (0.76, 1.11)	0.363	No	-0.0125788	0.0172006	0.4646	-0.00984834	0.0184564	0.5936
allergic_rhinitis	96	1	rs883396	236996390	A	G	15	rs12440597	53410408	T	C	2.05e-09	0.173533	0.0290609	2.35e-09	0.191975	0.09435	0.0419	0.173285	0.0291096	1.19 (1.12, 1.26)	2.64e-09	0.193885	0.0946164	1.21 (1.01, 1.46)	0.0404	Yes	-0.0228593	0.0170592	0.1802	-0.0142003	0.019557	0.4678
allergic_rhinitis	98	3	rs998298	146749475	G	A	8	rs6983828	131518268	C	T	3.15e-09	0.149404	0.0254579	4.39e-09	0.0464193	0.0820587	0.572	0.151754	0.0254969	1.16 (1.11, 1.22)	2.65e-09	0.0478686	0.0822876	1.05 (0.89, 1.23)	0.561	No	0.00498754	0.0192346	0.7954	-0.0112632	0.0163093	0.4898
allergic_rhinitis	97	4	rs16870105	20832358	T	G	18	rs1110965	55326760	A	C	2.24e-09	0.169597	0.0284393	2.47e-09	-0.149884	0.0929572	0.107	0.169519	0.0284804	1.18 (1.12, 1.25)	2.65e-09	-0.145897	0.0930555	0.86 (0.72, 1.04)	0.117	No	-0.00270365	0.0180364	0.8809	-0.0102524	0.0182232	0.5737
allergic_rhinitis	99	11	rs586473	121000784	T	C	17	rs2945388	25875342	C	T	2.48e-09	0.166781	0.0282711	3.65e-09	0.0274404	0.0870298	0.753	0.168486	0.0283121	1.18 (1.12, 1.25)	2.66e-09	0.0289528	0.0871335	1.03 (0.87, 1.22)	0.74	No	0.0198026	0.0173251	0.253	-0.0265493	0.018618	0.1538
allergic_rhinitis	100	5	rs285878	114048498	C	T	11	rs1822891	27025877	A	G	4.37e-09	0.1666	0.0281433	3.22e-09	-0.0777404	0.0931175	0.404	0.167713	0.0281992	1.18 (1.12, 1.25)	2.72e-09	-0.0712724	0.0931951	0.93 (0.78, 1.12)	0.444	No	0.0207825	0.0162491	0.201	0.0506931	0.0194375	0.009113
allergic_rhinitis	101	3	rs7615214	175462873	G	A	17	rs736626	11573583	G	A	2.89e-09	-0.197593	0.0332231	2.72e-09	0.058536	0.105706	0.58	-0.19811	0.0333184	0.82 (0.77, 0.88)	2.75e-09	0.0553297	0.10586	1.06 (0.86, 1.30)	0.601	No	0.00299551	0.0193259	0.8769	0.00995033	0.0216171	0.6453
allergic_rhinitis	103	11	rs10501386	60311123	G	A	15	rs12907952	52581150	C	A	2.7e-09	0.153486	0.0257613	2.55e-09	-0.0186706	0.0838673	0.824	0.153428	0.0258093	1.17 (1.11, 1.23)	2.77e-09	-0.0121655	0.0840321	0.99 (0.84, 1.16)	0.885	No	-0.00954541	0.0161979	0.5557	0.001998	0.0154644	0.8972
allergic_rhinitis	102	5	rs1019469	57944004	G	A	17	rs11078441	3112977	C	T	1.67e-09	0.185325	0.0311744	2.77e-09	-0.147964	0.102266	0.148	0.185597	0.0312203	1.20 (1.13, 1.28)	2.77e-09	-0.147613	0.102393	0.86 (0.71, 1.05)	0.149	No	0.0129162	0.0165656	0.4356	0.00299551	0.0244731	0.9026
allergic_rhinitis	104	10	rs805693	105815324	A	G	16	rs4781555	13894030	G	A	6.69e-09	-0.2014	0.0345789	5.73e-09	0.0735798	0.108855	0.499	-0.205841	0.0346441	0.81 (0.76, 0.87)	2.82e-09	0.0591716	0.109148	1.06 (0.86, 1.31)	0.588	No	0.0227395	0.0206723	0.2712	0.0285875	0.0185995	0.1242
allergic_rhinitis	105	2	rs17720303	71163173	T	C	10	rs17662737	54410645	C	T	2.26e-09	0.207204	0.0349181	2.96e-09	0.0666086	0.121342	0.583	0.20771	0.0349679	1.23 (1.15, 1.32)	2.85e-09	0.0602478	0.121738	1.06 (0.84, 1.35)	0.621	No	-0.0477207	0.0213229	0.02519	0.001998	0.0216304	0.9264
allergic_rhinitis	106	1	rs841340	95143548	G	A	3	rs3852017	168118377	A	G	1.41e-09	0.148832	0.0249262	2.36e-09	0.0535209	0.081335	0.511	0.148254	0.0249656	1.16 (1.10, 1.22)	2.88e-09	0.0566012	0.0813744	1.06 (0.90, 1.24)	0.487	No	-0.00390762	0.0160477	0.8076	0.0188218	0.0179084	0.2933
allergic_rhinitis	107	6	rs4959196	2610446	T	C	6	rs9366116	167633003	A	C	2.46e-09	0.17905	0.0300686	2.61e-09	0.00718833	0.100007	0.943	0.178782	0.030121	1.20 (1.13, 1.27)	2.93e-09	-0.00187064	0.100279	1.00 (0.82, 1.21)	0.985	No	-0.00732678	0.0212186	0.7298	0.0148886	0.0158305	0.347
allergic_rhinitis	108	8	rs10108063	41102437	A	C	16	rs4606726	20383700	G	A	2.8e-09	-0.18319	0.0305351	1.98e-09	0.0644518	0.100457	0.521	-0.181304	0.0305582	0.83 (0.79, 0.89)	2.97e-09	0.052565	0.100835	1.05 (0.86, 1.28)	0.602	No	0.0168571	0.0214522	0.432	0.0009995	0.0113683	0.9299
allergic_rhinitis	109	12	rs4149008	21421039	A	G	12	rs11064722	119673183	T	C	4.76e-09	0.213349	0.0367284	6.29e-09	0.0957359	0.118067	0.417	0.218345	0.0368023	1.24 (1.16, 1.34)	2.98e-09	0.0995768	0.118457	1.10 (0.88, 1.39)	0.401	No	-0.00180162	0.0208184	0.931	0.0109399	0.0204332	0.5923
allergic_rhinitis	110	3	rs2063361	161865945	A	G	6	rs12524885	45836069	T	C	1.26e-08	-0.229554	0.0401784	1.11e-08	-0.178593	0.132452	0.178	-0.238664	0.0402336	0.79 (0.73, 0.85)	2.99e-09	-0.16203	0.133157	0.85 (0.66, 1.10)	0.224	No	-0.0343844	0.0204669	0.09293	0.0109399	0.0229638	0.6338
allergic_rhinitis	111	14	rs7154542	94388728	C	T	19	rs6510257	33041245	A	G	2.16e-09	-0.141162	0.0234165	1.66e-09	0.0459662	0.0743213	0.536	-0.13918	0.0234672	0.87 (0.83, 0.91)	3.01e-09	0.046531	0.0745329	1.05 (0.91, 1.21)	0.532	No	0.00697561	0.0172621	0.6861	-0.000100005	0.013375	0.994
allergic_rhinitis	112	5	rs336148	8139717	T	G	10	rs12357316	75760702	A	G	3.48e-09	-0.160572	0.0269106	2.42e-09	-0.0253935	0.0857359	0.767	-0.15979	0.0269632	0.85 (0.81, 0.90)	3.1e-09	-0.0205335	0.0859363	0.98 (0.83, 1.16)	0.811	No	0.00895974	0.0196013	0.6476	-0.0115666	0.0162453	0.4764
allergic_rhinitis	113	1	rs10798464	176572091	A	C	14	rs7155855	72449997	G	A	3.68e-09	-0.153104	0.0260259	4.03e-09	0.00717389	0.0855563	0.933	-0.154561	0.0260823	0.86 (0.81, 0.90)	3.11e-09	0.00252675	0.0858372	1.00 (0.85, 1.19)	0.977	No	0.0305292	0.0186952	0.1024	0.0188218	0.0161422	0.2435
allergic_rhinitis	114	3	rs55867051	133752919	A	G	12	rs4511375	106035444	T	C	2.22e-09	-0.161111	0.027009	2.44e-09	0.00384727	0.0883862	0.965	-0.160354	0.0270615	0.85 (0.81, 0.90)	3.11e-09	0.00891554	0.0886256	1.01 (0.85, 1.20)	0.92	No	-0.0151136	0.016232	0.3518	0.0009995	0.019796	0.9597
allergic_rhinitis	115	1	rs4652420	179562143	G	A	12	rs61917919	7279258	A	G	3.86e-09	0.16955	0.0287199	3.56e-09	-0.155908	0.0954971	0.103	0.170563	0.0287873	1.19 (1.12, 1.25)	3.12e-09	-0.155006	0.0958138	0.86 (0.71, 1.03)	0.106	No	0.00796817	0.0176992	0.6526	-0.00390762	0.0197156	0.8429
allergic_rhinitis	116	2	rs56068968	107660477	A	G	9	rs1536796	13059473	A	C	3.64e-09	-0.147275	0.0246287	2.23e-09	0.0354971	0.0802872	0.658	-0.146237	0.0246922	0.86 (0.82, 0.91)	3.17e-09	0.0358209	0.0805205	1.04 (0.89, 1.21)	0.656	No	-0.0137947	0.0172455	0.4238	-0.011769	0.0164739	0.475
allergic_rhinitis	117	7	rs890111	37617083	T	C	14	rs7141349	48397185	G	A	3.23e-09	0.162053	0.0273333	3.05e-09	0.0740424	0.0880769	0.401	0.162084	0.0273705	1.18 (1.11, 1.24)	3.18e-09	0.0700828	0.0882001	1.07 (0.90, 1.28)	0.427	No	0.0139029	0.0169176	0.4112	0.0119286	0.0183404	0.5154
allergic_rhinitis	118	11	rs744046	21611168	C	A	11	rs10765469	91215718	C	A	4.64e-09	-0.13782	0.0234686	4.29e-09	0.00822058	0.0749298	0.913	-0.13921	0.0235086	0.87 (0.83, 0.91)	3.19e-09	0.00913546	0.0750754	1.01 (0.87, 1.17)	0.903	No	-0.0143018	0.0162207	0.3779	0.0148886	0.0169864	0.3807
allergic_rhinitis	119	11	rs7105133	129277314	T	C	18	rs12605893	10439563	C	A	2.7e-09	0.177454	0.0303898	5.24e-09	-0.00459619	0.0987065	0.963	0.180292	0.0304485	1.20 (1.13, 1.27)	3.2e-09	0.00347437	0.0987896	1.00 (0.83, 1.22)	0.972	No	-0.0304592	0.0214956	0.1563	0.0256677	0.0160524	0.1098
allergic_rhinitis	120	5	rs13153728	75784876	A	C	13	rs9573352	74720424	A	G	3.06e-09	-0.184707	0.0309711	2.46e-09	-0.0348267	0.101149	0.731	-0.183715	0.0310376	0.83 (0.78, 0.88)	3.24e-09	-0.0357947	0.101514	0.96 (0.79, 1.18)	0.724	No	0.0285875	0.0162891	0.0793	0.00895974	0.0217364	0.6802
allergic_rhinitis	121	2	rs4852794	71724254	A	G	8	rs10105395	26947112	A	G	4.48e-09	0.173806	0.0294273	3.5e-09	0.0765559	0.097707	0.433	0.174432	0.0294756	1.19 (1.12, 1.26)	3.26e-09	0.0816734	0.0980304	1.09 (0.90, 1.31)	0.405	No	0.0285875	0.0166788	0.0866	0.0188218	0.0199637	0.3458
allergic_rhinitis	122	13	rs1239673	51177170	G	A	17	rs11078075	12370456	C	A	4.89e-09	-0.187662	0.0319179	4.11e-09	-0.14693	0.100831	0.145	-0.1892	0.0319746	0.83 (0.78, 0.88)	3.27e-09	-0.142223	0.101	0.87 (0.71, 1.06)	0.159	No	-0.0107577	0.0172178	0.5321	-0.0213258	0.0210938	0.3121
allergic_rhinitis	123	8	rs17625834	113021642	A	C	10	rs1868002	73352552	T	C	3.54e-09	0.178802	0.0304467	4.29e-09	-0.0144115	0.100449	0.886	0.180472	0.0305003	1.20 (1.13, 1.27)	3.28e-09	-0.0134049	0.100806	0.99 (0.81, 1.20)	0.894	No	-0.0362491	0.019972	0.06948	-0.0154183	0.0175447	0.3795
allergic_rhinitis	124	3	rs74366610	20369891	A	G	20	rs6105966	18798399	G	A	3.44e-09	-0.243802	0.0409251	2.56e-09	-0.0425952	0.131312	0.746	-0.242483	0.0409956	0.78 (0.72, 0.85)	3.32e-09	-0.0552655	0.131537	0.95 (0.73, 1.22)	0.674	No	0.0305292	0.0219951	0.1652	0.0168571	0.0216256	0.4357
allergic_rhinitis	125	11	rs1509728	108913323	A	G	12	rs12581163	18575554	C	T	3.58e-09	-0.182537	0.0305691	2.35e-09	0.0771217	0.101722	0.448	-0.181075	0.0306146	0.83 (0.79, 0.89)	3.33e-09	0.0659641	0.101762	1.07 (0.88, 1.30)	0.517	No	-0.0143018	0.0166107	0.3892	0.0266419	0.021011	0.2047
allergic_rhinitis	127	5	rs285913	114027189	C	T	11	rs1822891	27025877	A	G	3.66e-09	0.174015	0.0295003	3.66e-09	-0.00972922	0.0984301	0.921	0.17469	0.0295564	1.19 (1.12, 1.26)	3.41e-09	-0.00246328	0.0985915	1.00 (0.82, 1.21)	0.98	No	0.0246926	0.0179062	0.1679	0.0506931	0.0194375	0.009113
allergic_rhinitis	126	12	rs3752630	112375990	C	A	19	rs8107718	52745121	A	G	4.63e-09	-0.200196	0.0339873	3.85e-09	-0.0646641	0.108874	0.553	-0.201356	0.0340667	0.82 (0.76, 0.87)	3.41e-09	-0.0645628	0.109281	0.94 (0.76, 1.16)	0.555	No	0.0178399	0.0214062	0.4046	0.0421012	0.0176747	0.01723
allergic_rhinitis	128	3	b37:3:146341468	146341468	C	T	4	rs67159217	18797594	T	C	3.94e-09	0.155049	0.0263956	4.25e-09	-0.0696921	0.0868914	0.423	0.156259	0.02644	1.17 (1.11, 1.23)	3.42e-09	-0.0710463	0.0869243	0.93 (0.79, 1.10)	0.414	No	0.00895974	0.017337	0.6053	0.00995033	0.0180751	0.582
allergic_rhinitis	129	1	rs10889363	63194009	T	C	20	rs35873660	4071011	T	C	3.81e-09	-0.175722	0.0295999	2.91e-09	0.195236	0.0943414	0.0385	-0.175214	0.0296497	0.84 (0.79, 0.89)	3.43e-09	0.198156	0.0943334	1.22 (1.01, 1.47)	0.0357	No	0.0468836	0.0200443	0.01932	-0.00954541	0.0166528	0.5665
allergic_rhinitis	130	9	rs11143817	76771068	G	T	9	rs3739890	136194812	A	G	2.81e-09	0.162678	0.0275703	3.62e-09	-0.0756818	0.0892664	0.397	0.163152	0.0276194	1.18 (1.12, 1.24)	3.48e-09	-0.0763534	0.0896517	0.93 (0.78, 1.10)	0.394	No	0.0276152	0.0195713	0.1584	0.00598207	0.0164659	0.7164
allergic_rhinitis	131	4	rs6536529	161570824	A	G	18	rs2617919	28178771	C	T	2.74e-09	-0.206528	0.0346521	2.52e-09	-0.152253	0.110269	0.167	-0.205112	0.0347234	0.81 (0.76, 0.87)	3.48e-09	-0.152908	0.110207	0.86 (0.69, 1.07)	0.165	No	-0.0574173	0.0213051	0.007047	-0.00280393	0.0185814	0.88
allergic_rhinitis	132	4	rs1995903	127820621	G	A	16	rs12930428	53414756	A	G	5.48e-09	-0.155861	0.026572	4.48e-09	-0.0483505	0.0864793	0.576	-0.1572	0.0266152	0.85 (0.81, 0.90)	3.5e-09	-0.0435185	0.0866934	0.96 (0.81, 1.13)	0.616	No	0.0119286	0.0168649	0.4794	0.0109399	0.0180945	0.5454
allergic_rhinitis	134	3	rs9861191	87588318	G	A	9	rs12686479	32883777	T	C	3.52e-09	0.157562	0.0265935	3.13e-09	0.0702853	0.0861736	0.415	0.157375	0.0266493	1.17 (1.11, 1.23)	3.52e-09	0.0725765	0.0862887	1.08 (0.91, 1.27)	0.4	No	0.00895974	0.0185195	0.6285	0.0246926	0.0176502	0.1619
allergic_rhinitis	133	3	rs34814776	33192592	T	C	17	rs1059672	80572628	A	G	7.74e-09	-0.157608	0.0271936	6.8e-09	-0.00450381	0.0880279	0.959	-0.160837	0.0272355	0.85 (0.81, 0.90)	3.52e-09	0.00578693	0.0882512	1.01 (0.85, 1.20)	0.948	No	-0.00722605	0.0191927	0.7065	0.00598207	0.01741	0.7312
allergic_rhinitis	135	2	rs13027938	197057997	T	G	3	rs765723	143428240	T	G	3.33e-09	-0.17792	0.0300476	3.19e-09	-0.00613778	0.0959461	0.949	-0.177705	0.0300933	0.84 (0.79, 0.89)	3.52e-09	-0.00593071	0.0960618	0.99 (0.82, 1.20)	0.951	No	-0.0229616	0.0177036	0.1947	-0.00481156	0.0194249	0.8044
allergic_rhinitis	136	5	rs149556	123617110	C	T	6	rs72986611	149188560	G	A	4.33e-09	0.147222	0.0250955	4.45e-09	0.0693092	0.0788753	0.38	0.148381	0.0251349	1.16 (1.10, 1.22)	3.56e-09	0.0674601	0.0790371	1.07 (0.92, 1.25)	0.393	No	-0.025523	0.0171525	0.1367	-0.013592	0.0168113	0.4188
allergic_rhinitis	137	10	rs61834057	8354818	A	G	19	rs2732800	14839936	C	T	3.09e-09	0.163648	0.0275296	2.77e-09	0.0784834	0.0895221	0.381	0.162706	0.0275634	1.18 (1.11, 1.24)	3.57e-09	0.082539	0.0897026	1.09 (0.91, 1.29)	0.358	No	-0.00571631	0.0194631	0.769	0.0148886	0.0165613	0.3687
allergic_rhinitis	138	7	rs7787946	47789918	C	T	9	rs9298792	18380943	T	C	3.69e-09	-0.136005	0.0231708	4.37e-09	0.0820438	0.073855	0.267	-0.137053	0.0232178	0.87 (0.83, 0.91)	3.57e-09	0.0837159	0.0739144	1.09 (0.94, 1.26)	0.257	No	0.0256677	0.0164537	0.1187	-0.0145047	0.0161937	0.3704
allergic_rhinitis	139	4	rs7654060	190020998	G	A	7	rs10214998	156084150	G	A	3.41e-09	0.140207	0.0236913	3.26e-09	0.023461	0.0779237	0.763	0.140012	0.0237221	1.15 (1.10, 1.21)	3.59e-09	0.0263981	0.0779854	1.03 (0.88, 1.20)	0.735	No	-0.0123763	0.0164294	0.4513	-0.000100005	0.0130606	0.9939
allergic_rhinitis	141	8	rs4871655	127017248	T	G	17	rs6565466	21771953	A	G	3.23e-09	0.187997	0.0316354	2.81e-09	0.10123	0.101643	0.319	0.187003	0.031688	1.21 (1.13, 1.28)	3.6e-09	0.102789	0.10201	1.11 (0.91, 1.35)	0.314	No	0.0295588	0.0219932	0.1791	0.00995033	0.0166421	0.5499
allergic_rhinitis	140	1	rs10912183	187758485	T	G	8	rs11203569	13905683	A	G	2.09e-09	0.156684	0.0264544	3.17e-09	0.0727284	0.0851603	0.393	0.156393	0.0265001	1.17 (1.11, 1.23)	3.6e-09	0.0723526	0.0853976	1.08 (0.91, 1.27)	0.397	No	-0.016841	0.0176753	0.3407	0.0009995	0.0125172	0.9364
allergic_rhinitis	142	3	rs2010887	171131457	T	G	14	rs11157900	52681391	A	G	4.39e-09	0.153215	0.0260483	4.05e-09	0.0520853	0.0845816	0.538	0.153887	0.0260777	1.17 (1.11, 1.23)	3.61e-09	0.0574009	0.084675	1.06 (0.90, 1.25)	0.498	No	-0.0127813	0.0182252	0.4831	-0.00591747	0.0164557	0.7192
allergic_rhinitis	143	5	rs292990	57934280	G	A	7	rs6973086	124221984	A	G	2.88e-09	0.142294	0.0240489	3.28e-09	-0.0295241	0.0802041	0.713	0.14219	0.024097	1.15 (1.10, 1.21)	3.62e-09	-0.0267468	0.0801731	0.97 (0.83, 1.14)	0.739	No	-0.0174514	0.0164171	0.2876	0.0266419	0.0167876	0.1125
allergic_rhinitis	144	5	rs10477483	112023120	G	A	17	rs1568901	8993082	C	T	1.89e-09	-0.161295	0.0273059	3.48e-09	-0.0563285	0.0884354	0.524	-0.161309	0.027354	0.85 (0.81, 0.90)	3.7e-09	-0.0485479	0.0886063	0.95 (0.80, 1.13)	0.584	No	0.00498754	0.0167705	0.7661	-0.0281937	0.019258	0.1431
allergic_rhinitis	145	9	rs10961340	14024486	T	C	12	rs11067066	114787769	G	A	4.72e-09	-0.186132	0.0316687	4.17e-09	0.054902	0.0996943	0.582	-0.187059	0.0317274	0.83 (0.78, 0.88)	3.73e-09	0.0575388	0.0997661	1.06 (0.87, 1.29)	0.564	No	-0.00853633	0.0197053	0.6648	0.0285875	0.0183488	0.1192
allergic_rhinitis	146	13	rs7334544	109690009	A	G	16	rs27848	65881380	T	C	3.28e-09	0.142708	0.0242069	3.74e-09	0.124708	0.0791213	0.115	0.14293	0.0242474	1.15 (1.10, 1.21)	3.75e-09	0.129092	0.0791649	1.14 (0.97, 1.33)	0.103	No	-0.0100503	0.0171099	0.5569	0.00895974	0.0162138	0.5805
allergic_rhinitis	147	2	rs34609284	158523812	T	-	7	rs320797	9735866	C	A	2.12e-09	0.205009	0.0344052	2.54e-09	0.162815	0.115978	0.16	0.203172	0.0344686	1.23 (1.15, 1.31)	3.76e-09	0.157829	0.116181	1.17 (0.93, 1.47)	0.174	No	0.00697561	0.0200506	0.7279	0.00895974	0.0214399	0.676
allergic_rhinitis	148	2	rs35392477	230514147	C	T	5	rs72799498	132291157	A	G	4.47e-09	0.242297	0.0419729	7.8e-09	0.0868003	0.136461	0.525	0.247826	0.0420488	1.28 (1.18, 1.39)	3.77e-09	0.0868515	0.136957	1.09 (0.83, 1.43)	0.526	No	-0.0216323	0.0218222	0.3215	-0.00642057	0.0224025	0.7744
allergic_rhinitis	149	3	rs3733079	53911540	A	G	6	rs635051	108571664	C	T	3.15e-09	-0.205232	0.0345566	2.87e-09	-0.00999685	0.115351	0.931	-0.203858	0.0345985	0.82 (0.76, 0.87)	3.81e-09	-0.0168555	0.115717	0.98 (0.78, 1.23)	0.884	No	0.00796817	0.017524	0.6493	0.00299551	0.0253857	0.9061
allergic_rhinitis	150	8	rs1458122	87861259	T	C	10	rs1871599	49948011	A	G	3.17e-09	0.134442	0.0227631	3.5e-09	-0.0243081	0.0734978	0.741	0.134339	0.0228015	1.14 (1.09, 1.20)	3.82e-09	-0.0275966	0.0736875	0.97 (0.84, 1.12)	0.708	No	-0.000900405	0.0167611	0.9572	0.0139029	0.0167323	0.406
allergic_rhinitis	151	3	rs4420316	177744154	G	A	18	rs620380	287080	A	C	4.81e-09	-0.167931	0.0282177	2.66e-09	-0.0533657	0.0930531	0.566	-0.166472	0.0282578	0.85 (0.80, 0.89)	3.83e-09	-0.0495092	0.0932807	0.95 (0.79, 1.14)	0.596	No	-0.0203048	0.0178268	0.2547	0.0227395	0.0184424	0.2176
allergic_rhinitis	152	1	rs2272880	209786078	G	A	15	rs9652498	98515221	A	C	3.95e-09	-0.175966	0.0297154	3.19e-09	-0.0750243	0.0930514	0.42	-0.175315	0.0297633	0.84 (0.79, 0.89)	3.85e-09	-0.0905523	0.0934844	0.91 (0.76, 1.10)	0.333	No	-0.00230265	0.0168199	0.8911	-0.0182658	0.0200635	0.3626
allergic_rhinitis	153	2	rs4670762	37922819	T	C	2	rs9679116	155948649	C	A	4.98e-09	-0.140049	0.023924	4.8e-09	0.110795	0.0787452	0.159	-0.141218	0.0239749	0.87 (0.83, 0.91)	3.86e-09	0.102811	0.0789991	1.11 (0.95, 1.29)	0.193	No	0.0109399	0.0174037	0.5296	-0.0124775	0.0162871	0.4436
allergic_rhinitis	154	2	rs7568410	147530335	G	T	2	rs918949	218674697	C	T	3.4e-09	-0.166719	0.0283537	4.1e-09	-0.0853476	0.0953161	0.371	-0.167313	0.0284061	0.85 (0.80, 0.89)	3.86e-09	-0.0866137	0.0955385	0.92 (0.76, 1.11)	0.365	No	-0.0110609	0.0192297	0.5651	-0.00591747	0.0168829	0.7259
allergic_rhinitis	155	7	rs17292264	24879030	T	G	8	rs2575038	31177175	T	C	2.87e-09	-0.14924	0.0251098	2.79e-09	-0.0393479	0.0824069	0.633	-0.148154	0.0251583	0.86 (0.82, 0.91)	3.89e-09	-0.0445547	0.0827582	0.96 (0.81, 1.12)	0.59	No	-0.00300451	0.0177257	0.8654	-0.00914166	0.0162086	0.5727
allergic_rhinitis	156	12	rs4149005	21426967	T	G	12	rs11064722	119673183	T	C	6.3e-09	0.211369	0.0366857	8.33e-09	0.0850417	0.118189	0.472	0.216469	0.0367615	1.24 (1.16, 1.33)	3.9e-09	0.0878066	0.118597	1.09 (0.87, 1.38)	0.459	No	0	0	0.9911	0.0109399	0.0204332	0.5923
allergic_rhinitis	158	3	rs2575787	87096861	G	A	3	rs7433760	185801628	G	A	5.52e-09	-0.144075	0.0247608	5.93e-09	-0.0304638	0.0805666	0.705	-0.14609	0.0248172	0.86 (0.82, 0.91)	3.94e-09	-0.0345757	0.0806182	0.97 (0.82, 1.13)	0.668	No	-0.0108587	0.0162653	0.5044	-0.0183677	0.0175097	0.294
allergic_rhinitis	157	2	rs10210888	239901835	T	C	6	rs9365263	161708080	C	T	4.84e-09	0.181861	0.0311557	5.31e-09	-0.135847	0.101947	0.183	0.183728	0.0312098	1.20 (1.13, 1.28)	3.94e-09	-0.146105	0.102015	0.86 (0.71, 1.06)	0.152	No	0.00697561	0.0218877	0.7499	-0.0118702	0.0162249	0.4644
allergic_rhinitis	159	9	rs3824410	27173062	T	G	20	rs6088887	34171324	A	G	3.25e-09	-0.208014	0.0347225	2.09e-09	0.163603	0.107574	0.128	-0.204936	0.034819	0.81 (0.76, 0.87)	3.96e-09	0.16497	0.107719	1.18 (0.95, 1.46)	0.126	No	0.0158733	0.0194455	0.4144	0.00399202	0.0210661	0.8497
allergic_rhinitis	160	8	rs7010610	19632090	G	T	12	rs803556	108758175	C	T	4.38e-09	0.145237	0.0248527	5.1e-09	0.00623925	0.07972	0.938	0.146421	0.0248873	1.16 (1.10, 1.22)	4.02e-09	0.00508158	0.079769	1.01 (0.86, 1.18)	0.949	No	-0.00020002	0.0210039	0.9924	-0.0195906	0.0161773	0.226
allergic_rhinitis	161	4	rs17472783	131090084	T	C	20	rs17365060	55000949	G	A	1.95e-09	-0.209437	0.0346155	1.45e-09	-0.091905	0.112183	0.413	-0.203965	0.0346726	0.82 (0.76, 0.87)	4.04e-09	-0.107023	0.112416	0.90 (0.72, 1.12)	0.341	No	-0.00260339	0.0177463	0.8834	0.00697561	0.0208103	0.7375
allergic_rhinitis	162	1	rs1704745	162693795	A	G	20	rs1000953	10940119	A	G	3.88e-09	-0.140051	0.0237958	3.97e-09	-0.089803	0.0785613	0.253	-0.140156	0.0238375	0.87 (0.83, 0.91)	4.11e-09	-0.091692	0.0787341	0.91 (0.78, 1.06)	0.244	No	-0.0109598	0.01673	0.5124	0.0324672	0.0160332	0.04285
allergic_rhinitis	163	17	rs9897342	27524501	A	C	21	rs2823925	18009722	C	T	3.38e-09	0.139744	0.0235789	3.09e-09	0.0615503	0.0757117	0.416	0.138877	0.0236215	1.15 (1.10, 1.20)	4.12e-09	0.0628063	0.0758778	1.06 (0.92, 1.24)	0.408	No	0.0139029	0.0161118	0.3882	0.0207825	0.0167872	0.2156
allergic_rhinitis	164	8	rs6468273	30162683	C	T	8	rs13263859	70398386	G	A	3.54e-09	0.205026	0.0349048	4.26e-09	0.120089	0.120787	0.32	0.205658	0.0349869	1.23 (1.15, 1.32)	4.15e-09	0.110656	0.121026	1.12 (0.88, 1.42)	0.361	No	-0.0220411	0.0187744	0.2404	0.0129162	0.0219926	0.557
allergic_rhinitis	165	1	rs12074332	205284082	T	C	1	rs7554508	210637550	C	T	3.98e-09	0.167175	0.028469	4.3e-09	0.106524	0.089996	0.237	0.167567	0.0285191	1.18 (1.12, 1.25)	4.21e-09	0.107138	0.0902456	1.11 (0.93, 1.33)	0.235	No	-0.0431163	0.0201478	0.03238	-0.0286053	0.0162807	0.07897
allergic_rhinitis	166	8	rs73252749	32316734	G	A	17	rs12952162	6243643	G	A	7.75e-09	-0.208605	0.0355294	4.32e-09	-0.151884	0.115742	0.189	-0.209121	0.0355927	0.81 (0.76, 0.87)	4.22e-09	-0.143303	0.116097	0.87 (0.69, 1.09)	0.217	No	-0.0144032	0.0188228	0.4442	0.064851	0.0211724	0.002192
allergic_rhinitis	167	5	rs7732107	157513737	A	C	12	rs2070759	90017736	G	T	2.67e-09	-0.15235	0.0256865	3.01e-09	-0.0953444	0.0846063	0.26	-0.151114	0.0257238	0.86 (0.82, 0.90)	4.24e-09	-0.0875143	0.0847688	0.92 (0.78, 1.08)	0.302	No	0.0129162	0.0182794	0.4798	-0.00601807	0.0162431	0.711
allergic_rhinitis	168	2	rs6547612	85551184	C	T	11	rs1892971	102795606	A	G	2.81e-09	-0.164425	0.0275685	2.46e-09	-0.134888	0.0881814	0.126	-0.162274	0.0276264	0.85 (0.81, 0.90)	4.26e-09	-0.138165	0.0882747	0.87 (0.73, 1.04)	0.118	No	-0.00350614	0.0162773	0.8294	-0.00541463	0.0193795	0.7799
allergic_rhinitis	169	3	rs681025	23026821	T	G	20	rs3135415	42192083	G	A	6.25e-09	-0.139531	0.0239925	6.04e-09	0.00768861	0.0786617	0.922	-0.141024	0.0240144	0.87 (0.83, 0.91)	4.29e-09	0.00393985	0.0787873	1.00 (0.86, 1.17)	0.96	No	-0.00904074	0.0165733	0.5854	0.0109399	0.0163551	0.5035
allergic_rhinitis	170	5	rs7716434	53963971	C	T	6	rs4348303	19453594	A	G	6.05e-09	0.178337	0.0307703	6.8e-09	-0.0279396	0.0961675	0.771	0.180919	0.0308174	1.20 (1.13, 1.27)	4.34e-09	-0.0301385	0.0964438	0.97 (0.80, 1.17)	0.755	No	0.0217615	0.0161435	0.1777	-0.0213258	0.0216968	0.3256
allergic_rhinitis	171	10	rs4935168	59425399	T	C	12	rs12821353	14880527	G	A	4.13e-09	-0.190905	0.0326919	5.23e-09	-0.0928751	0.0998255	0.352	-0.192363	0.0327679	0.83 (0.77, 0.88)	4.35e-09	-0.0920191	0.0998366	0.91 (0.75, 1.11)	0.357	No	0.00895974	0.0157659	0.5699	-0.00440971	0.022487	0.8445
allergic_rhinitis	172	1	rs547703	96874164	A	G	22	rs13055516	27765755	A	G	5.73e-09	-0.159311	0.0272734	5.18e-09	-0.0970563	0.0879838	0.27	-0.160358	0.0273205	0.85 (0.81, 0.90)	4.37e-09	-0.101728	0.0881599	0.90 (0.76, 1.07)	0.249	No	0.0334348	0.01787	0.06136	-0.0278852	0.0174501	0.1101
allergic_rhinitis	173	4	rs2229940	46995366	T	G	10	rs11815744	109330642	G	T	3.56e-09	-0.142506	0.0240844	3.28e-09	-0.0809819	0.0785607	0.303	-0.141483	0.0241108	0.87 (0.83, 0.91)	4.41e-09	-0.0804106	0.0787899	0.92 (0.79, 1.08)	0.307	No	0.0119286	0.0167466	0.4763	0.001998	0.0179838	0.9115
allergic_rhinitis	174	8	rs35356207	125129099	A	C	15	rs6493965	58186161	A	G	3.76e-09	-0.153477	0.0261316	4.27e-09	0.0755142	0.0842948	0.37	-0.153578	0.0261768	0.86 (0.81, 0.90)	4.44e-09	0.0741278	0.0843913	1.08 (0.91, 1.27)	0.38	No	0.00895974	0.0179554	0.6178	0.00399202	0.017656	0.8211
allergic_rhinitis	175	2	rs12988570	217132208	T	G	20	rs6077477	9044586	G	A	2.95e-09	0.17219	0.0291337	3.41e-09	0.0680045	0.0931368	0.465	0.171139	0.0291752	1.19 (1.12, 1.26)	4.47e-09	0.0782061	0.0933446	1.08 (0.90, 1.30)	0.402	No	0.00895974	0.0182703	0.6238	-0.00813298	0.0186922	0.6635
allergic_rhinitis	176	16	rs7197282	13626406	A	G	21	rs2833426	32855150	T	C	7.4e-09	-0.183368	0.0315925	6.47e-09	0.123447	0.10259	0.229	-0.1855	0.0316362	0.83 (0.78, 0.88)	4.53e-09	0.13062	0.102906	1.14 (0.93, 1.39)	0.204	No	0.00598207	0.0207423	0.773	-0.0132879	0.0163604	0.4167
allergic_rhinitis	177	3	rs2063361	161865945	A	G	6	rs76173702	45833666	A	C	1.78e-08	-0.227304	0.0402267	1.6e-08	-0.185706	0.132925	0.162	-0.236171	0.0402864	0.79 (0.73, 0.85)	4.56e-09	-0.169887	0.133619	0.84 (0.65, 1.10)	0.204	No	-0.0343844	0.0204669	0.09293	0.0158733	0.0226084	0.4826
allergic_rhinitis	178	14	rs8005862	44755674	C	T	22	rs5766424	45502533	A	G	6.8e-09	0.132685	0.0230012	7.99e-09	-0.0751198	0.0750742	0.317	0.135037	0.0230481	1.14 (1.09, 1.20)	4.66e-09	-0.0794601	0.0753671	0.92 (0.80, 1.07)	0.292	No	-0.0228593	0.0161664	0.1573	0.0178399	0.0161593	0.2698
allergic_rhinitis	179	5	rs10042600	53850293	C	T	9	rs12235696	72486904	T	C	5.63e-09	0.169858	0.0289732	4.56e-09	-0.105781	0.090267	0.241	0.169994	0.0290173	1.19 (1.12, 1.25)	4.67e-09	-0.105617	0.0904549	0.90 (0.75, 1.07)	0.243	No	0.0109399	0.0194938	0.5746	-0.00491204	0.0164668	0.7655
allergic_rhinitis	180	15	rs9964	102194288	C	T	17	rs4247116	5945876	T	C	6.64e-09	0.154597	0.0264488	5.06e-09	0.0368778	0.0873191	0.673	0.155193	0.0264916	1.17 (1.11, 1.23)	4.68e-09	0.0315392	0.0875559	1.03 (0.87, 1.23)	0.719	No	-0.0205089	0.0183607	0.2641	-0.0127813	0.0165884	0.441
allergic_rhinitis	181	3	rs1170389	145858540	A	G	7	rs9692549	10245522	A	G	2.75e-09	0.186011	0.0315038	3.54e-09	0.148556	0.100135	0.138	0.184814	0.0315636	1.20 (1.13, 1.28)	4.76e-09	0.150531	0.100344	1.16 (0.95, 1.42)	0.134	No	-0.0163327	0.0169005	0.3338	-0.0179603	0.0213661	0.4006
allergic_rhinitis	182	5	rs7737428	124329482	A	C	14	rs1888097	34813050	A	G	7.51e-09	-0.177318	0.0305195	6.25e-09	0.0462384	0.0961894	0.631	-0.179113	0.0305943	0.84 (0.79, 0.89)	4.79e-09	0.0454939	0.0964656	1.05 (0.87, 1.26)	0.637	No	-0.00481156	0.0191543	0.8017	0.0266419	0.0181114	0.1414
allergic_rhinitis	183	2	rs1554110	85547963	C	T	11	rs1892971	102795606	A	G	3.44e-09	-0.164391	0.0276908	2.91e-09	-0.117673	0.0890512	0.186	-0.162357	0.0277481	0.85 (0.81, 0.90)	4.88e-09	-0.121297	0.0891767	0.89 (0.74, 1.05)	0.174	No	-0.00742752	0.0163927	0.6505	-0.00541463	0.0193795	0.7799
allergic_rhinitis	184	6	rs6925713	80514847	C	T	11	rs2507911	115659104	A	G	9.43e-09	0.136758	0.0237662	8.7e-09	-0.167072	0.0775512	0.0312	0.139338	0.0238147	1.15 (1.10, 1.20)	4.89e-09	-0.162906	0.0777205	0.85 (0.73, 0.99)	0.0361	No	0.001998	0.0132758	0.8804	0.00299551	0.0143807	0.835
allergic_rhinitis	185	1	rs881291	160146173	C	T	18	rs8082981	2212610	C	T	2.61e-09	0.174089	0.0297158	4.67e-09	0.0836779	0.0959836	0.383	0.174006	0.029744	1.19 (1.12, 1.26)	4.91e-09	0.0860198	0.0962606	1.09 (0.90, 1.32)	0.372	No	-0.0125788	0.0176421	0.4758	0.001998	0.0234645	0.9321
allergic_rhinitis	187	5	rs455000	35632052	G	A	13	rs12857574	107061428	A	C	1e-08	-0.140116	0.0241662	6.71e-09	0.0114528	0.0776462	0.883	-0.141602	0.0242091	0.87 (0.83, 0.91)	4.94e-09	0.012741	0.0778774	1.01 (0.87, 1.18)	0.87	No	0.0009995	0.0186231	0.9572	0.00598207	0.0170429	0.7256
allergic_rhinitis	186	4	rs1496930	190023992	C	T	7	rs10214998	156084150	G	A	4.99e-09	0.138819	0.0237303	4.92e-09	0.00456742	0.0781127	0.953	0.138997	0.0237635	1.15 (1.10, 1.20)	4.94e-09	0.00666376	0.0781606	1.01 (0.86, 1.17)	0.932	No	-0.0140989	0.0164592	0.3917	-0.000100005	0.0130606	0.9939
allergic_rhinitis	188	2	rs11125017	45681165	C	T	12	rs349667	101561019	C	T	4.83e-09	-0.165069	0.0282816	5.33e-09	0.0482512	0.0966692	0.618	-0.165695	0.0283297	0.85 (0.80, 0.90)	4.95e-09	0.0565847	0.0970261	1.06 (0.87, 1.28)	0.56	No	0.0178399	0.017354	0.3041	0.0256677	0.0193427	0.1845
allergic_rhinitis	189	3	rs1170389	145858540	A	G	7	rs2189945	10298164	C	T	3.48e-09	0.167904	0.0284251	3.49e-09	0.0865054	0.0921729	0.348	0.166582	0.0284818	1.18 (1.12, 1.25)	4.95e-09	0.0861684	0.0923127	1.09 (0.91, 1.31)	0.351	No	-0.0163327	0.0169005	0.3338	-0.0108587	0.0192702	0.5731
allergic_rhinitis	190	6	rs561114	117110948	A	G	14	rs55950575	76922453	A	G	6.62e-09	-0.188827	0.0324375	5.84e-09	-0.0827351	0.105455	0.433	-0.190194	0.0325195	0.83 (0.78, 0.88)	4.96e-09	-0.0785622	0.105488	0.92 (0.75, 1.14)	0.456	No	0.00895974	0.0183451	0.6253	-0.00140098	0.0211309	0.9471
allergic_rhinitis	191	7	rs2368021	81983624	A	G	13	rs61960346	84995407	T	C	5.87e-09	-0.197522	0.0337481	4.83e-09	-0.0786604	0.11275	0.485	-0.197715	0.0338109	0.82 (0.77, 0.88)	4.99e-09	-0.0689214	0.1131	0.93 (0.75, 1.17)	0.542	No	0.0009995	0.0254003	0.9686	-0.00260339	0.0218772	0.9053
allergic_rhinitis	192	10	rs10824201	53934284	G	T	12	rs9888376	77644553	C	T	4.89e-09	0.146913	0.0251482	5.16e-09	0.0444145	0.0805924	0.582	0.147324	0.0251952	1.16 (1.10, 1.22)	5e-09	0.0407772	0.0808606	1.04 (0.89, 1.22)	0.614	No	-0.00160128	0.0180142	0.9292	-0.0223479	0.0163123	0.1708
allergic_rhinitis	193	3	rs7646118	133450039	T	C	7	rs6462655	36169084	A	G	4.99e-09	-0.14551	0.0248852	5e-09	0.117543	0.0816093	0.15	-0.145824	0.0249396	0.86 (0.82, 0.91)	5e-09	0.109822	0.0819759	1.12 (0.95, 1.31)	0.18	No	0.00697561	0.0178954	0.6967	-0.00150113	0.0162337	0.9263
allergic_rhinitis	194	7	rs10229541	46116929	T	C	20	rs8124906	12899304	G	A	8.88e-09	-0.182001	0.0314992	7.56e-09	-0.140696	0.101493	0.166	-0.184272	0.0315225	0.83 (0.78, 0.88)	5.04e-09	-0.1507	0.101661	0.86 (0.70, 1.05)	0.138	No	0.0295588	0.0193448	0.1265	0.0119286	0.0186326	0.5221
allergic_rhinitis	195	10	rs12243508	127997728	A	G	12	rs2657300	116957424	A	G	5.36e-09	-0.161799	0.0279612	7.18e-09	-0.0922086	0.0908158	0.31	-0.163747	0.0280117	0.85 (0.80, 0.90)	5.05e-09	-0.0947077	0.0909105	0.91 (0.76, 1.09)	0.298	No	0.00299551	0.0225906	0.8945	-0.0121738	0.0162252	0.4531
allergic_rhinitis	196	3	rs2130464	176403499	A	G	9	rs4742927	107634640	A	G	4.5e-09	-0.172929	0.0297126	5.88e-09	-0.0927913	0.0954536	0.331	-0.173989	0.0297659	0.84 (0.79, 0.89)	5.06e-09	-0.0965961	0.0955979	0.91 (0.75, 1.10)	0.312	No	-0.00140098	0.0180144	0.938	-0.0283995	0.0189078	0.1331
allergic_rhinitis	197	6	rs3128931	32971708	A	G	16	rs11642511	86003392	C	T	8.4e-09	0.161238	0.0280106	8.6e-09	-0.0103136	0.0877164	0.906	0.164013	0.0280639	1.18 (1.12, 1.24)	5.09e-09	-0.00611106	0.0876504	0.99 (0.84, 1.18)	0.944	No	-0.00843548	0.0190245	0.6575	0.00697561	0.0176152	0.6921
allergic_rhinitis	198	3	rs11712340	32005016	A	G	12	rs7978159	19815284	G	T	5.06e-09	0.1806	0.0309952	5.65e-09	0.0411174	0.100712	0.683	0.181428	0.0310482	1.20 (1.13, 1.27)	5.11e-09	0.0409553	0.100822	1.04 (0.85, 1.27)	0.685	No	-0.0077298	0.0211949	0.7153	-0.00662188	0.0168882	0.695
allergic_rhinitis	199	7	rs1174991	22027066	T	C	8	rs7830545	1656318	C	G	6.96e-09	-0.226553	0.0384302	3.74e-09	-0.230065	0.117652	0.0505	-0.224786	0.0384774	0.80 (0.74, 0.86)	5.16e-09	-0.242285	0.117873	0.78 (0.62, 0.99)	0.0398	Yes	0.00299551	0.0190433	0.875	0.00697561	0.0209289	0.7389
allergic_rhinitis	200	5	rs732478	92226359	C	G	6	rs2498667	139430596	C	T	5.03e-09	-0.150665	0.02592	6.15e-09	-0.097013	0.0862069	0.26	-0.151672	0.0259658	0.86 (0.82, 0.90)	5.18e-09	-0.0930465	0.0865759	0.91 (0.77, 1.08)	0.282	No	0.0392207	0.0162002	0.01547	-0.00722605	0.0186142	0.6978
allergic_rhinitis	201	12	rs3087687	75727885	G	A	12	rs35348137	127233453	A	G	8.77e-09	-0.162388	0.0280463	7.04e-09	-0.0476404	0.0932221	0.609	-0.164059	0.028089	0.85 (0.80, 0.90)	5.2e-09	-0.0514783	0.0934418	0.95 (0.79, 1.14)	0.582	No	-0.00954541	0.0163505	0.5594	-0.0182658	0.0196259	0.352
allergic_rhinitis	202	4	rs10000815	108795568	C	T	14	rs1959657	59586415	T	C	1.35e-08	0.161101	0.0283111	1.27e-08	0.055964	0.0909712	0.538	0.165687	0.0283708	1.18 (1.12, 1.25)	5.22e-09	0.052072	0.0911696	1.05 (0.88, 1.26)	0.568	No	-0.0121738	0.0173391	0.4826	0.00598207	0.017889	0.7381
allergic_rhinitis	203	2	rs10185142	238822331	T	C	7	rs2157924	92533310	G	A	8.26e-09	0.174343	0.0302623	8.36e-09	0.0686	0.0964176	0.477	0.177036	0.0303167	1.19 (1.12, 1.27)	5.23e-09	0.0672262	0.0964606	1.07 (0.89, 1.29)	0.486	No	-0.0130852	0.0175311	0.4554	0.0119286	0.0201122	0.5531
allergic_rhinitis	204	2	rs2371172	212105386	C	A	13	rs9596733	53541303	G	A	6.61e-09	0.145479	0.0249716	5.68e-09	0.0630469	0.0794315	0.427	0.146037	0.0250088	1.16 (1.10, 1.22)	5.24e-09	0.0617326	0.0796274	1.06 (0.91, 1.24)	0.438	No	0.0382587	0.01642	0.01983	-0.0210194	0.0175894	0.2322
allergic_rhinitis	205	3	rs6809947	122780164	G	A	17	rs12950840	14483485	A	G	2.94e-09	0.137058	0.0231266	3.1e-09	0.000547763	0.075732	0.994	0.135204	0.0231631	1.14 (1.09, 1.20)	5.31e-09	0.00715917	0.0758929	1.01 (0.87, 1.17)	0.925	No	-0.0113643	0.0163964	0.4883	-0.0036065	0.0159368	0.821
allergic_rhinitis	206	2	rs12477972	226482872	A	G	12	rs7977676	24431300	G	A	3.72e-09	0.166079	0.0283206	4.51e-09	-0.0537997	0.0910315	0.555	0.165585	0.0283704	1.18 (1.12, 1.25)	5.33e-09	-0.0555936	0.0911335	0.95 (0.79, 1.13)	0.542	No	0.00598207	0.0178091	0.737	0.0237165	0.0182435	0.1934
allergic_rhinitis	207	6	rs7749539	21340086	C	A	7	rs4723633	37355895	T	C	4.82e-09	-0.142486	0.024477	5.84e-09	-0.0971981	0.0801695	0.225	-0.143068	0.0245149	0.87 (0.83, 0.91)	5.35e-09	-0.100285	0.0802747	0.90 (0.77, 1.06)	0.212	No	0.001998	0.0202864	0.9215	0.0009995	0.0171559	0.9535
allergic_rhinitis	208	2	rs780054	125039678	G	A	5	rs36836	109234306	C	T	5.23e-09	-0.159216	0.0271671	4.61e-09	-0.0865985	0.0890699	0.331	-0.158785	0.0272139	0.85 (0.81, 0.90)	5.39e-09	-0.0776421	0.0893016	0.93 (0.78, 1.10)	0.385	No	0.0109399	0.0191962	0.5687	0.0178399	0.016101	0.2678
allergic_rhinitis	209	1	rs61822697	207485164	T	C	13	rs9579214	29236985	G	A	4.72e-09	-0.156456	0.0266602	4.4e-09	-0.0287296	0.0884228	0.745	-0.155867	0.0267163	0.86 (0.81, 0.90)	5.41e-09	-0.0262616	0.0887412	0.97 (0.82, 1.16)	0.767	No	-0.0215301	0.0188365	0.2531	-0.0107577	0.0162847	0.5089
allergic_rhinitis	210	5	rs7725296	33600753	C	T	8	rs11989027	10731271	A	G	3.3e-09	-0.142622	0.0240914	3.22e-09	0.0195049	0.0764271	0.799	-0.140818	0.0241393	0.87 (0.83, 0.91)	5.43e-09	0.0193969	0.0765276	1.02 (0.88, 1.18)	0.8	No	0.00498754	0.0183163	0.7854	0.0363319	0.0162486	0.02533
allergic_rhinitis	211	1	rs12133389	108493135	G	A	5	rs6887230	148726146	G	A	7.03e-09	-0.185746	0.0320591	6.88e-09	0.0665927	0.101986	0.514	-0.187264	0.0321091	0.83 (0.78, 0.88)	5.47e-09	0.0592574	0.102242	1.06 (0.87, 1.30)	0.562	No	-0.0140989	0.0210306	0.5026	-0.0219389	0.0173293	0.2055
allergic_rhinitis	212	10	rs60524063	71599601	C	T	16	rs10221055	73052833	A	G	3.37e-09	0.222317	0.0377223	3.78e-09	0.0101691	0.124938	0.935	0.220324	0.0377792	1.25 (1.16, 1.34)	5.48e-09	0.00843391	0.125217	1.01 (0.79, 1.29)	0.946	No	0.0440169	0.0220195	0.04558	0.0119286	0.0191531	0.5334
allergic_rhinitis	213	1	rs17469007	56872794	T	G	5	rs343119	72876119	C	T	2.09e-09	0.165465	0.0277732	2.56e-09	-0.0387566	0.0924096	0.675	0.162313	0.0278389	1.18 (1.11, 1.24)	5.53e-09	-0.0389829	0.0925614	0.96 (0.80, 1.15)	0.674	No	0.00697561	0.0169352	0.6804	-0.00120072	0.0174574	0.9452
allergic_rhinitis	214	8	rs1458122	87861259	T	C	10	rs4838645	49944249	T	C	4.52e-09	0.133002	0.0227476	5.01e-09	-0.00907397	0.0734941	0.902	0.132842	0.0227862	1.14 (1.09, 1.19)	5.55e-09	-0.0121971	0.0736866	0.99 (0.86, 1.14)	0.869	No	-0.000900405	0.0167611	0.9572	0.0119286	0.0158162	0.4508
allergic_rhinitis	215	6	rs659978	158161866	A	G	7	rs2868838	77706847	A	G	8.62e-09	-0.181261	0.0313458	7.36e-09	0.0745471	0.0966431	0.44	-0.182893	0.0313815	0.83 (0.78, 0.89)	5.61e-09	0.0777856	0.0968018	1.08 (0.89, 1.31)	0.422	No	-0.00692392	0.0185727	0.7093	-0.00180162	0.0191846	0.9252
allergic_rhinitis	216	9	rs7022299	107483307	C	T	11	rs7933266	82328254	G	T	1.04e-08	-0.167403	0.0290522	8.31e-09	-0.018775	0.0947466	0.843	-0.169494	0.0290871	0.84 (0.80, 0.89)	5.64e-09	-0.032085	0.0948753	0.97 (0.80, 1.17)	0.735	No	0.0119286	0.0191378	0.5331	-0.00260339	0.0182951	0.8868
allergic_rhinitis	217	20	rs6041429	12507646	T	C	22	rs132212	48144844	G	A	5.43e-09	0.143253	0.0246171	5.91e-09	0.0589114	0.0797147	0.46	0.143714	0.0246652	1.15 (1.10, 1.21)	5.66e-09	0.0620497	0.0797951	1.06 (0.91, 1.24)	0.437	No	-0.00481156	0.0159534	0.763	-0.00320513	0.0177373	0.8566
allergic_rhinitis	218	2	rs34623866	34913881	-	A	7	rs10233278	117496144	T	C	6.44e-09	0.148544	0.025527	5.92e-09	-0.0827512	0.0810018	0.307	0.148937	0.0255657	1.16 (1.10, 1.22)	5.69e-09	-0.087765	0.0812155	0.92 (0.78, 1.07)	0.28	No	-0.0138961	0.0178866	0.4372	-0.0120726	0.0164298	0.4624
allergic_rhinitis	220	3	rs12639182	38736230	T	C	15	rs12904545	67295327	A	G	4.02e-09	0.180923	0.0312264	6.88e-09	-0.0299518	0.100002	0.765	0.182139	0.0312697	1.20 (1.13, 1.28)	5.72e-09	-0.0290438	0.100264	0.97 (0.80, 1.18)	0.772	No	0.0207825	0.0197365	0.2925	0.0217615	0.017896	0.2239
allergic_rhinitis	219	4	rs1995903	127820621	G	A	16	rs7187949	53408462	C	T	8.9e-09	-0.15204	0.026341	7.84e-09	-0.0683893	0.0859094	0.426	-0.153691	0.0263853	0.86 (0.81, 0.90)	5.72e-09	-0.0630203	0.0860952	0.94 (0.79, 1.11)	0.464	No	0.0119286	0.0168649	0.4794	0.0129162	0.0177836	0.4677
allergic_rhinitis	221	1	rs10908702	159228378	T	C	14	rs12886341	36838844	G	T	6.96e-09	0.146918	0.025497	8.3e-09	0.0480819	0.0830553	0.563	0.148741	0.025538	1.16 (1.10, 1.22)	5.74e-09	0.0484699	0.0833257	1.05 (0.89, 1.24)	0.561	No	0.00895974	0.0185425	0.6289	0.001998	0.0187606	0.9152
allergic_rhinitis	222	1	rs7533596	94348129	A	G	13	rs2325403	71817076	C	T	5.7e-09	-0.19107	0.0327514	5.41e-09	-0.0807314	0.110362	0.464	-0.191006	0.0327992	0.83 (0.77, 0.88)	5.76e-09	-0.0768587	0.110565	0.93 (0.75, 1.15)	0.487	No	0.0129162	0.0175349	0.4614	-0.0182658	0.0222618	0.412
allergic_rhinitis	223	15	rs12905964	84179115	T	C	16	rs17779818	29346790	A	G	5.13e-09	-0.153574	0.0263718	5.77e-09	-0.0844733	0.0850048	0.32	-0.153864	0.0264234	0.86 (0.81, 0.90)	5.78e-09	-0.0934534	0.0851603	0.91 (0.77, 1.08)	0.272	No	-0.0203048	0.0164145	0.2162	0.00498754	0.0168955	0.7678
allergic_rhinitis	224	1	rs1321624	34306868	G	A	18	rs1943600	37781497	C	T	3.53e-09	-0.158379	0.0267284	3.11e-09	-0.0643077	0.0852545	0.451	-0.155831	0.0267621	0.86 (0.81, 0.90)	5.79e-09	-0.066607	0.0855056	0.94 (0.79, 1.11)	0.436	No	0.0285875	0.0176793	0.1059	0.0139029	0.0176321	0.4304
allergic_rhinitis	225	12	rs1618764	130523856	A	G	15	rs2624271	39159867	G	A	4.92e-09	0.154888	0.0265938	5.74e-09	-0.00584338	0.0856429	0.946	0.155139	0.0266462	1.17 (1.11, 1.23)	5.81e-09	-0.000491608	0.0858175	1.00 (0.84, 1.18)	0.995	No	-0.00511305	0.0183857	0.781	0.0256677	0.0164011	0.1176
allergic_rhinitis	226	6	rs9389365	136358833	G	T	13	rs1810733	22368864	A	G	6.19e-09	-0.160565	0.027493	5.21e-09	0.0661771	0.0899787	0.462	-0.160281	0.0275378	0.85 (0.81, 0.90)	5.87e-09	0.0619791	0.0899578	1.06 (0.89, 1.27)	0.491	No	0.0009995	0.0136172	0.9415	-0.00310481	0.0177519	0.8611
allergic_rhinitis	227	13	rs17655	103528002	C	G	16	rs7190475	10158479	T	G	5.55e-09	-0.164134	0.028105	5.22e-09	0.0609279	0.0927242	0.511	-0.16402	0.0281802	0.85 (0.80, 0.90)	5.87e-09	0.059726	0.0929485	1.06 (0.88, 1.27)	0.521	No	-0.0191828	0.019703	0.3303	0.0009995	0.0220884	0.9639
allergic_rhinitis	229	8	rs1458122	87861259	T	C	10	rs7099117	49940130	A	C	4.78e-09	0.133059	0.0227971	5.33e-09	-0.0220027	0.0736621	0.765	0.132898	0.0228348	1.14 (1.09, 1.19)	5.88e-09	-0.0249766	0.073875	0.98 (0.84, 1.13)	0.735	No	-0.000900405	0.0167611	0.9572	0.0158733	0.0161397	0.3254
allergic_rhinitis	228	9	rs10733475	34869735	A	G	10	rs953458	67082879	C	T	6.67e-09	-0.20828	0.0358596	6.32e-09	0.0635735	0.112807	0.573	-0.209072	0.035922	0.81 (0.76, 0.87)	5.88e-09	0.0657205	0.113037	1.07 (0.86, 1.33)	0.561	No	-0.0362491	0.0193949	0.06159	-0.00631993	0.0209131	0.7625
allergic_rhinitis	230	5	rs6869765	75959492	C	T	7	rs2614956	3689572	G	T	7.91e-09	-0.144941	0.0252685	9.69e-09	0.00186531	0.0809958	0.982	-0.147202	0.0252956	0.86 (0.82, 0.91)	5.91e-09	0.00686367	0.0811686	1.01 (0.86, 1.18)	0.933	No	0.00995033	0.0167373	0.5522	0.0237165	0.0172861	0.17
allergic_rhinitis	231	11	rs2712796	74846830	T	C	12	rs11047421	24559040	T	C	4.51e-09	0.190985	0.0326702	5.04e-09	0.0319691	0.108795	0.769	0.190598	0.032756	1.21 (1.13, 1.29)	5.93e-09	0.0286195	0.10885	1.03 (0.83, 1.27)	0.793	No	-0.00843548	0.0196311	0.6674	-0.0103534	0.0191623	0.589
allergic_rhinitis	232	7	rs4723134	32255322	T	C	14	rs28716039	20499988	T	C	1.3e-08	-0.201405	0.0353194	1.18e-08	0.0301101	0.118401	0.799	-0.205897	0.0353861	0.81 (0.76, 0.87)	5.93e-09	0.0325842	0.118609	1.03 (0.82, 1.30)	0.784	No	0.0237165	0.0179943	0.1873	-0.00511305	0.0222017	0.8179
allergic_rhinitis	233	1	rs4839059	116792835	A	G	6	rs12664407	51920888	G	A	9.68e-09	-0.200179	0.0348932	9.64e-09	0.0470103	0.111734	0.674	-0.203231	0.0349358	0.82 (0.76, 0.87)	5.98e-09	0.0405876	0.112129	1.04 (0.84, 1.30)	0.717	No	-0.00471108	0.0183811	0.7977	-0.00682323	0.0213426	0.7492
allergic_rhinitis	235	3	rs11714906	65125794	T	C	4	rs34726324	14156556	-	T	7.09e-09	0.173688	0.0300186	7.21e-09	0.162852	0.0968761	0.0928	0.175076	0.0300977	1.19 (1.12, 1.26)	5.99e-09	0.171074	0.0970021	1.19 (0.98, 1.44)	0.0778	No	-0.020713	0.0213691	0.3324	-0.0120726	0.0161787	0.4556
allergic_rhinitis	234	9	rs2209273	12772498	T	C	21	rs2276524	41266894	A	G	4.08e-09	0.203385	0.0349403	5.85e-09	-0.120359	0.120691	0.319	0.203566	0.0349946	1.23 (1.14, 1.31)	5.99e-09	-0.128204	0.120523	0.88 (0.69, 1.11)	0.287	No	0.0158733	0.02181	0.4667	0.0139029	0.018831	0.4603
allergic_rhinitis	236	6	rs779472	69927053	T	C	16	rs8063887	15890017	T	C	5.28e-09	0.198769	0.0340474	5.28e-09	0.0783557	0.110047	0.476	0.198357	0.0341052	1.22 (1.14, 1.30)	6.03e-09	0.0770509	0.110314	1.08 (0.87, 1.34)	0.485	No	0.0139029	0.0204575	0.4967	-0.0130852	0.0193798	0.4995
allergic_rhinitis	237	3	rs11715395	56681949	A	G	13	rs3843685	109634114	G	A	3.48e-09	0.164402	0.0281971	5.53e-09	-0.00615498	0.0888351	0.945	0.164199	0.0282365	1.18 (1.12, 1.25)	6.06e-09	-0.00655636	0.089057	0.99 (0.83, 1.18)	0.941	No	-0.00240288	0.0182451	0.8952	-0.037598	0.0174631	0.03131
allergic_rhinitis	238	7	rs62448711	24094573	A	G	15	rs2759307	81100878	A	G	7.24e-09	0.166499	0.028746	6.95e-09	0.0561345	0.0926039	0.544	0.16751	0.0288079	1.18 (1.12, 1.25)	6.07e-09	0.0552098	0.0926379	1.06 (0.88, 1.27)	0.551	No	-0.0121738	0.0195594	0.5337	-0.00370686	0.0170509	0.8279
allergic_rhinitis	239	9	rs1322048	27232748	T	C	22	rs9613492	28016289	C	T	7.47e-09	0.186258	0.0322846	7.96e-09	-0.00937845	0.107091	0.93	0.188021	0.0323358	1.21 (1.13, 1.29)	6.08e-09	-0.0171142	0.107202	0.98 (0.80, 1.21)	0.873	No	0.00697561	0.0183956	0.7046	-0.0249076	0.0216025	0.249
allergic_rhinitis	240	2	rs11681519	71138685	C	T	10	rs17662737	54410645	C	T	4.55e-09	0.19644	0.0335617	4.83e-09	0.103632	0.113388	0.361	0.19543	0.0336115	1.22 (1.14, 1.30)	6.09e-09	0.101864	0.113705	1.11 (0.89, 1.38)	0.37	No	-0.0481404	0.020321	0.01784	0.001998	0.0216304	0.9264
allergic_rhinitis	241	8	rs776404	31706695	G	T	17	rs58162388	64427657	A	G	6.97e-09	-0.155766	0.0269152	7.15e-09	0.0189165	0.0872922	0.828	-0.156789	0.0269692	0.85 (0.81, 0.90)	6.11e-09	0.0220983	0.0874541	1.02 (0.86, 1.21)	0.801	No	-0.00230265	0.0161703	0.8867	-0.03015	0.0187967	0.1087
allergic_rhinitis	242	1	rs11119813	211979205	G	T	16	rs35409423	6889555	A	C	6.63e-09	-0.145894	0.0251538	6.63e-09	0.141345	0.0804979	0.0791	-0.146496	0.0252	0.86 (0.82, 0.91)	6.12e-09	0.141303	0.0806363	1.15 (0.98, 1.35)	0.0797	No	0.0344014	0.0165153	0.03727	-0.00020002	0.0222072	0.9928
allergic_rhinitis	243	5	rs4958525	151669984	A	G	6	rs9356703	19665871	T	C	4.35e-09	0.180093	0.0308359	5.21e-09	-0.171681	0.0980797	0.08	0.179551	0.0308904	1.20 (1.13, 1.27)	6.15e-09	-0.170925	0.0985975	0.84 (0.69, 1.02)	0.083	No	-0.0108587	0.0214854	0.6133	0.00399202	0.0159045	0.8018
allergic_rhinitis	244	12	rs4442602	125710951	T	C	21	rs1153257	29992004	A	G	6.54e-09	-0.144087	0.0247631	5.93e-09	-0.0828027	0.079823	0.3	-0.143992	0.0247843	0.87 (0.82, 0.91)	6.25e-09	-0.0862386	0.079989	0.92 (0.78, 1.07)	0.281	No	0	0	0.9998	-0.00230265	0.0162502	0.8873
allergic_rhinitis	245	2	rs7568405	37926844	C	T	2	rs9679116	155948649	C	A	7.39e-09	-0.137463	0.0237832	7.48e-09	0.086041	0.0783237	0.272	-0.138449	0.0238328	0.87 (0.83, 0.91)	6.28e-09	0.0788481	0.0785754	1.08 (0.93, 1.26)	0.316	No	0.0129162	0.0168333	0.4429	-0.0124775	0.0162871	0.4436
allergic_rhinitis	247	7	rs35666814	2197554	C	T	16	rs11648730	9807577	T	C	8.35e-09	-0.175929	0.0302565	6.08e-09	0.014628	0.0994387	0.883	-0.176049	0.0303102	0.84 (0.79, 0.89)	6.31e-09	0.0156576	0.0994043	1.02 (0.84, 1.23)	0.875	No	0.0178399	0.0191806	0.3523	0.0198026	0.0176494	0.262
allergic_rhinitis	246	4	rs11132383	187182660	C	T	22	rs6518773	32716297	T	C	3.94e-09	-0.15287	0.0261722	5.19e-09	0.0573318	0.0839926	0.495	-0.152261	0.0262137	0.86 (0.82, 0.90)	6.31e-09	0.0623053	0.0841944	1.06 (0.90, 1.26)	0.459	No	0.0188218	0.0163667	0.25	0.0148886	0.0181347	0.4117
allergic_rhinitis	248	11	rs1461673	99175608	T	G	19	rs10412972	52154905	A	G	5.65e-09	0.187284	0.0323962	7.42e-09	0.046149	0.102733	0.653	0.188426	0.0324483	1.21 (1.13, 1.29)	6.36e-09	0.0509584	0.10316	1.05 (0.86, 1.29)	0.621	No	-0.0311811	0.0170575	0.06754	0.00598207	0.022164	0.7873
allergic_rhinitis	249	6	rs6925615	10039058	G	T	8	rs73184948	4425239	C	T	1.56e-08	0.162596	0.0286666	1.41e-08	0.0203088	0.0969196	0.834	0.166756	0.0287195	1.18 (1.12, 1.25)	6.38e-09	0.0208188	0.0971994	1.02 (0.84, 1.24)	0.83	No	0.0148886	0.0159083	0.3493	-0.037598	0.0201274	0.06182
allergic_rhinitis	250	11	rs2845685	86552490	A	G	16	rs9933446	7859781	A	G	8.11e-09	-0.189544	0.0327896	7.44e-09	0.231266	0.104949	0.0276	-0.190701	0.0328447	0.83 (0.77, 0.88)	6.39e-09	0.229458	0.105114	1.26 (1.02, 1.55)	0.029	No	0.0295588	0.0170074	0.08221	0.0188218	0.0212459	0.3757
allergic_rhinitis	251	1	rs7513671	94353573	T	C	13	rs2325403	71817076	C	T	6.51e-09	-0.190584	0.0327754	6.07e-09	-0.0912778	0.110121	0.407	-0.19057	0.0328231	0.83 (0.77, 0.88)	6.4e-09	-0.0872715	0.110314	0.92 (0.74, 1.14)	0.429	No	0.0119286	0.0172254	0.4886	-0.0182658	0.0222618	0.412
allergic_rhinitis	252	7	rs10264990	87202615	C	T	18	rs486498	12481489	A	G	9.44e-09	0.151719	0.0263872	8.94e-09	0.137106	0.082101	0.0949	0.153545	0.0264471	1.17 (1.11, 1.23)	6.41e-09	0.138927	0.0821396	1.15 (0.98, 1.35)	0.0908	No	0.0119286	0.0163989	0.467	-0.0205089	0.0178961	0.2516
allergic_rhinitis	253	6	rs1674070	6338541	G	A	10	rs17469703	8449533	G	A	1.16e-08	0.223919	0.0393143	1.23e-08	0.281787	0.133176	0.0344	0.22873	0.0393979	1.26 (1.16, 1.36)	6.41e-09	0.281082	0.133764	1.32 (1.02, 1.72)	0.0356	Yes	0.0009995	0.0156907	0.9492	0.0148886	0.0207709	0.4735
allergic_rhinitis	254	1	rs11185425	104853633	G	A	5	rs686282	177907371	A	G	9.68e-09	-0.159233	0.0276402	8.37e-09	-0.0154363	0.0903316	0.864	-0.160833	0.027706	0.85 (0.81, 0.90)	6.44e-09	-0.0185051	0.0906	0.98 (0.82, 1.17)	0.838	No	-0.0118702	0.0185791	0.5229	-0.000100005	0.0117528	0.9932
allergic_rhinitis	255	20	rs2327417	11672715	G	A	22	rs743728	33958689	C	T	1.51e-08	0.134015	0.0234656	1.12e-08	-0.0176816	0.0743756	0.812	0.136426	0.0235026	1.15 (1.09, 1.20)	6.45e-09	-0.017252	0.0745231	0.98 (0.85, 1.14)	0.817	No	-0.00652122	0.0164553	0.6919	-0.0291199	0.0163045	0.07407
allergic_rhinitis	256	8	rs3888260	14012279	G	A	14	rs2022807	62894945	G	A	3.52e-09	0.153472	0.0263024	5.38e-09	-0.116975	0.0856733	0.172	0.152896	0.0263429	1.17 (1.11, 1.23)	6.47e-09	-0.119413	0.085854	0.89 (0.75, 1.05)	0.164	No	0.0266419	0.0166616	0.1098	0.0158733	0.0181017	0.3805
allergic_rhinitis	257	2	rs10172706	31394027	A	G	6	rs5877775	82400919	C	-	4.87e-09	-0.166153	0.0285945	6.22e-09	0.0110502	0.0931489	0.906	-0.166262	0.028647	0.85 (0.80, 0.90)	6.48e-09	0.0118992	0.0931412	1.01 (0.84, 1.21)	0.898	No	-0.0123763	0.0191257	0.5175	-0.00190181	0.0170719	0.9113
allergic_rhinitis	258	6	rs1938556	79373414	A	G	11	rs10790940	99607142	T	C	9.19e-09	0.212659	0.0371153	1.01e-08	-0.0728197	0.121686	0.55	0.215747	0.0371842	1.24 (1.15, 1.33)	6.55e-09	-0.0708785	0.121882	0.93 (0.73, 1.18)	0.561	No	0.0487902	0.0196023	0.01283	-0.00080032	0.0217833	0.9707
allergic_rhinitis	259	6	rs4434479	96289803	A	G	13	rs7984202	82896779	T	C	1.02e-08	0.147897	0.0257187	8.9e-09	0.00674953	0.0838864	0.936	0.149512	0.0257699	1.16 (1.10, 1.22)	6.56e-09	0.00518299	0.084202	1.01 (0.85, 1.19)	0.951	No	-0.00813298	0.017859	0.6488	-0.00080032	0.0158951	0.9598
allergic_rhinitis	260	9	rs12006254	110734284	T	C	21	rs9808766	25144335	T	G	6.79e-09	0.187465	0.0322277	6e-09	0.0527826	0.10564	0.617	0.187371	0.032296	1.21 (1.13, 1.28)	6.57e-09	0.0590262	0.105818	1.06 (0.86, 1.31)	0.577	No	-0.00803217	0.0203707	0.6933	-0.0201007	0.0181578	0.2684
allergic_rhinitis	261	9	rs57179299	77312303	G	T	16	rs16962035	60423238	G	T	5.38e-09	-0.18895	0.0323417	5.15e-09	-0.0509692	0.105735	0.63	-0.188032	0.0324102	0.83 (0.78, 0.88)	6.57e-09	-0.0532582	0.105921	0.95 (0.77, 1.17)	0.615	No	0.00796817	0.0185608	0.6677	-0.0103534	0.0185081	0.5759
allergic_rhinitis	262	2	rs1453492	12380703	G	A	5	rs1296284	55934938	T	C	5.99e-09	-0.175134	0.0302997	7.47e-09	-0.0208939	0.099209	0.833	-0.17605	0.0303523	0.84 (0.79, 0.89)	6.62e-09	-0.0165525	0.0994087	0.98 (0.81, 1.20)	0.868	No	0.0168571	0.0169555	0.3201	-0.0142003	0.0203618	0.4856
allergic_rhinitis	263	3	rs11712340	32005016	A	G	12	rs12309963	19822757	C	A	3.69e-09	0.201731	0.0343266	4.18e-09	0.0293731	0.110585	0.791	0.19943	0.034384	1.22 (1.14, 1.31)	6.63e-09	0.0239948	0.110653	1.02 (0.82, 1.27)	0.828	No	-0.0077298	0.0211949	0.7153	-0.00702461	0.0187975	0.7086
allergic_rhinitis	264	1	rs1768071	245567760	C	T	21	rs13051702	17811396	C	T	2.94e-09	-0.189465	0.0321712	3.88e-09	-0.00817812	0.100221	0.935	-0.186896	0.0322263	0.83 (0.78, 0.88)	6.65e-09	-0.00915716	0.100484	0.99 (0.81, 1.21)	0.927	No	0.00299551	0.0146051	0.8375	-0.0077298	0.0217618	0.7224
allergic_rhinitis	265	3	rs4325953	30488348	C	T	9	rs34972817	86828222	A	C	1.23e-08	-0.164403	0.0288846	1.26e-08	-0.0893052	0.0958131	0.351	-0.167797	0.0289336	0.85 (0.80, 0.89)	6.66e-09	-0.0991904	0.0961558	0.91 (0.75, 1.09)	0.302	No	0.0158733	0.016937	0.3487	0.0478373	0.0198002	0.01571
allergic_rhinitis	266	6	rs6925713	80514847	C	T	11	rs10891894	115682770	G	C	1.08e-08	-0.134234	0.0234613	1.06e-08	0.0868906	0.0769824	0.259	-0.136306	0.0235047	0.87 (0.83, 0.91)	6.67e-09	0.084336	0.0771254	1.09 (0.94, 1.27)	0.274	No	0.001998	0.0132758	0.8804	-0.00893984	0.0162042	0.5811
allergic_rhinitis	267	2	rs780049	125033303	A	C	5	rs36836	109234306	C	T	5.97e-09	-0.160091	0.0274831	5.71e-09	-0.0691585	0.0896269	0.44	-0.159637	0.0275354	0.85 (0.81, 0.90)	6.73e-09	-0.0591112	0.0898593	0.94 (0.79, 1.12)	0.511	No	0.0009995	0.0183462	0.9566	0.0178399	0.016101	0.2678
allergic_rhinitis	268	10	rs10711021	126906796	A	-	15	rs7163463	92532685	C	T	8.29e-09	0.186443	0.0321317	6.53e-09	0.105483	0.103351	0.307	0.186562	0.0321852	1.21 (1.13, 1.28)	6.77e-09	0.105777	0.103741	1.11 (0.91, 1.36)	0.308	No	0.0324672	0.0167702	0.05287	0.0295588	0.0219932	0.179
allergic_rhinitis	269	1	rs12410581	240610842	A	G	8	rs7830597	17354305	G	T	1.01e-08	0.157412	0.0271302	6.55e-09	-0.0749184	0.0868172	0.388	0.157557	0.0271846	1.17 (1.11, 1.23)	6.8e-09	-0.0783666	0.0869757	0.92 (0.78, 1.10)	0.368	No	-0.00672255	0.0192403	0.7268	0.0188218	0.0165684	0.256
allergic_rhinitis	270	2	rs1375317	168582194	A	G	15	rs62019032	88211934	A	G	5.12e-09	0.170052	0.029359	6.95e-09	-0.0553426	0.0948829	0.56	0.170369	0.0293988	1.19 (1.12, 1.26)	6.83e-09	-0.0606431	0.0950121	0.94 (0.78, 1.13)	0.523	No	-0.00863719	0.0194356	0.6567	0.0266419	0.0176087	0.1303
allergic_rhinitis	271	11	rs1318781	24539980	A	G	15	rs11637191	79773939	C	T	9.39e-09	-0.142237	0.0248317	1.02e-08	-0.0738704	0.0809447	0.361	-0.144091	0.0248657	0.87 (0.82, 0.91)	6.84e-09	-0.0769164	0.0810978	0.93 (0.79, 1.09)	0.343	No	-0.0155198	0.0175922	0.3777	0.0168571	0.016398	0.304
allergic_rhinitis	272	2	rs2887185	181528597	C	A	6	rs6455802	162639076	A	G	7.95e-09	0.183869	0.0319459	8.63e-09	0.185562	0.105201	0.0778	0.185445	0.0320072	1.20 (1.13, 1.28)	6.88e-09	0.189734	0.105352	1.21 (0.98, 1.49)	0.0717	No	0.0119286	0.0169923	0.4826	-0.031078	0.0219632	0.1571
allergic_rhinitis	273	6	rs6454132	80508889	A	C	11	rs639930	115761002	C	G	1.26e-08	-0.153589	0.0268415	1.05e-08	0.125401	0.0904635	0.166	-0.155829	0.0268956	0.86 (0.81, 0.90)	6.88e-09	0.120517	0.0906358	1.13 (0.94, 1.35)	0.184	No	0.0148886	0.0190831	0.4353	0.001998	0.0193981	0.9179
allergic_rhinitis	274	2	rs16838331	137939694	A	C	9	rs7848821	128251930	A	G	1.37e-08	-0.171025	0.0298067	9.59e-09	0.00607747	0.0982397	0.951	-0.172998	0.029863	0.84 (0.79, 0.89)	6.91e-09	-0.000790391	0.0985267	1.00 (0.82, 1.21)	0.994	No	-0.0106566	0.0194926	0.5846	0.00598207	0.0181715	0.742
allergic_rhinitis	275	4	rs1493707	76282893	T	C	21	rs2829783	26875667	A	G	4.73e-09	-0.17496	0.0298972	4.86e-09	-0.0344358	0.0960565	0.72	-0.173422	0.0299464	0.84 (0.79, 0.89)	6.99e-09	-0.0285328	0.0962158	0.97 (0.80, 1.17)	0.767	No	-0.0183677	0.0185776	0.3228	0.0109399	0.0189469	0.5637
allergic_rhinitis	276	2	rs1515276	180493959	G	A	8	rs6586952	20861396	T	C	3.12e-09	0.166493	0.0282779	3.91e-09	0.038569	0.0899272	0.668	0.164073	0.0283395	1.18 (1.11, 1.25)	7.06e-09	0.0422038	0.0901002	1.04 (0.87, 1.24)	0.639	No	0.00498754	0.0153557	0.7453	-0.0199986	0.0198992	0.315
allergic_rhinitis	277	7	rs12707466	81503299	T	C	17	rs792402	55418733	T	G	1.15e-08	0.223713	0.0394981	1.48e-08	0.0660693	0.131547	0.615	0.229087	0.0395712	1.26 (1.16, 1.36)	7.07e-09	0.0766223	0.131873	1.08 (0.83, 1.40)	0.561	No	0.0009995	0.0176465	0.9548	0.00598207	0.0209897	0.7756
allergic_rhinitis	278	5	rs6869765	75959492	C	T	7	rs11764509	3714732	C	T	7.27e-09	-0.140821	0.0245137	9.21e-09	0.086836	0.0799891	0.278	-0.142053	0.0245398	0.87 (0.83, 0.91)	7.09e-09	0.0899766	0.0801268	1.09 (0.94, 1.28)	0.261	No	0.00995033	0.0167373	0.5522	0.0188218	0.0169871	0.268
allergic_rhinitis	279	4	rs60135456	78783818	T	G	20	rs33910512	16170385	T	-	6.15e-09	-0.221219	0.0377529	4.64e-09	-0.0550933	0.120166	0.647	-0.219048	0.0378438	0.80 (0.75, 0.87)	7.11e-09	-0.061845	0.12054	0.94 (0.74, 1.19)	0.608	No	-0.00260339	0.0226381	0.9085	-0.0306654	0.0189644	0.1059
allergic_rhinitis	280	8	rs28450584	59225514	C	T	8	rs1514513	66310149	T	C	7.17e-09	0.180782	0.0315825	1.04e-08	0.00382625	0.102234	0.97	0.183037	0.0316248	1.20 (1.13, 1.28)	7.13e-09	0.00771148	0.102483	1.01 (0.82, 1.23)	0.94	No	0.0168571	0.0190025	0.375	0.0188218	0.0190004	0.3219
allergic_rhinitis	281	12	rs41347046	94990088	G	A	16	rs9934007	75390532	T	C	1.02e-08	-0.169779	0.0298869	1.34e-08	0.110809	0.0939709	0.238	-0.173218	0.0299294	0.84 (0.79, 0.89)	7.14e-09	0.103229	0.0941124	1.11 (0.92, 1.33)	0.273	No	-0.00873807	0.0174622	0.6168	-0.00571631	0.0192339	0.7663
allergic_rhinitis	282	7	rs10280054	148245573	C	T	11	rs10767547	26555170	G	A	1.18e-08	0.133298	0.0232723	1.02e-08	-0.00792769	0.0754581	0.916	0.134886	0.0233067	1.14 (1.09, 1.20)	7.15e-09	-0.01489	0.0755723	0.99 (0.85, 1.14)	0.844	No	0.00697561	0.0153479	0.6495	0.0198026	0.0163929	0.2272
allergic_rhinitis	283	2	rs2674031	59820774	G	A	5	rs1428498	38698659	G	A	1.02e-08	-0.158282	0.0272728	6.49e-09	-0.113723	0.0885136	0.199	-0.158059	0.0273121	0.85 (0.81, 0.90)	7.16e-09	-0.108158	0.0887496	0.90 (0.75, 1.07)	0.223	No	0.0109399	0.0168957	0.5173	-0.00290421	0.0184394	0.8749
allergic_rhinitis	284	5	rs2937553	36473128	A	G	5	rs153968	58522610	C	A	6.19e-09	0.160328	0.0278034	8.09e-09	-0.208449	0.0931815	0.0253	0.161209	0.0278572	1.17 (1.11, 1.24)	7.17e-09	-0.207798	0.0932937	0.81 (0.68, 0.98)	0.0259	No	0.0237165	0.0189884	0.2117	0.00299551	0.0149626	0.8413
allergic_rhinitis	285	13	rs9538733	61089833	G	A	18	rs7506909	50620087	A	G	9.22e-09	0.183684	0.0317193	7e-09	-0.284262	0.107742	0.00833	0.183693	0.0317446	1.20 (1.13, 1.28)	7.18e-09	-0.282857	0.107951	0.75 (0.61, 0.93)	0.00879	No	0.0324672	0.0224686	0.1483	-0.016231	0.0164765	0.3246
allergic_rhinitis	286	16	rs8047304	23040605	T	C	18	rs9954443	10828605	T	C	8e-09	0.202061	0.0349393	7.33e-09	0.0769047	0.114088	0.5	0.202575	0.0350123	1.22 (1.14, 1.31)	7.22e-09	0.079741	0.114089	1.08 (0.87, 1.35)	0.485	No	0.00399202	0.0181044	0.8255	0.001998	0.0213166	0.9253
allergic_rhinitis	287	2	rs10169897	59297140	A	G	4	rs17472783	131090084	T	C	5.48e-09	0.180169	0.0309453	5.81e-09	0.0122964	0.103057	0.905	0.179418	0.0310121	1.20 (1.13, 1.27)	7.23e-09	0.0203475	0.103236	1.02 (0.83, 1.25)	0.844	No	0.0139029	0.0203467	0.4944	-0.00260339	0.0177463	0.8834
allergic_rhinitis	288	5	rs10940277	52184613	G	A	12	rs5796029	2886524	A	-	9.37e-09	-0.142979	0.0248211	8.39e-09	-0.127409	0.0813672	0.117	-0.143806	0.0248589	0.87 (0.82, 0.91)	7.26e-09	-0.125344	0.0815998	0.88 (0.75, 1.04)	0.125	No	0.001998	0.0222768	0.9285	0.00299551	0.0192143	0.8761
allergic_rhinitis	289	7	rs2075047	35271254	C	T	14	rs10498358	41285612	T	C	1.44e-08	-0.205416	0.0360427	1.2e-08	-0.117814	0.114465	0.303	-0.208879	0.0361127	0.81 (0.76, 0.87)	7.29e-09	-0.110785	0.114644	0.90 (0.71, 1.12)	0.334	No	0.0324672	0.0214022	0.1293	0.0256677	0.018681	0.1694
allergic_rhinitis	291	4	rs11935444	77212217	T	C	7	rs2568639	13753853	C	T	8.47e-09	-0.133596	0.0234039	1.14e-08	-0.0949889	0.0738579	0.198	-0.135577	0.0234408	0.87 (0.83, 0.91)	7.3e-09	-0.0979677	0.0740454	0.91 (0.78, 1.05)	0.186	No	0.0109399	0.0160222	0.4948	0.0168571	0.0161004	0.2952
allergic_rhinitis	290	3	rs13096446	66488134	T	G	13	rs9301578	90180872	C	T	1.95e-08	0.230286	0.0406075	1.42e-08	0.118644	0.129932	0.361	0.235321	0.040685	1.27 (1.17, 1.37)	7.3e-09	0.119154	0.130154	1.13 (0.87, 1.45)	0.36	No	0.0478373	0.021356	0.0251	-0.0102524	0.0218461	0.6389
allergic_rhinitis	292	5	rs4895369	118699951	A	G	7	rs4947487	55074786	A	C	2.34e-08	-0.151793	0.0271253	2.19e-08	0.220623	0.0890249	0.0132	-0.157247	0.02719	0.85 (0.81, 0.90)	7.33e-09	0.222117	0.089139	1.25 (1.05, 1.49)	0.0127	No	0.00796817	0.0170406	0.6401	0.00399202	0.0171626	0.8161
allergic_rhinitis	293	11	rs1783885	124693144	G	A	14	rs4983215	27513211	T	C	4.36e-09	-0.161088	0.0275723	5.15e-09	0.0430145	0.088448	0.627	-0.159697	0.0276149	0.85 (0.81, 0.90)	7.34e-09	0.043818	0.0885905	1.04 (0.88, 1.24)	0.621	No	0.0266419	0.0194751	0.1712	0.0109399	0.0162434	0.5007
allergic_rhinitis	294	3	rs9880988	171648614	G	A	3	rs4333076	188221589	C	T	9.45e-09	-0.182313	0.0311108	4.63e-09	-0.165727	0.0994474	0.0956	-0.180346	0.0311856	0.83 (0.79, 0.89)	7.34e-09	-0.171614	0.0996952	0.84 (0.69, 1.02)	0.0852	No	-0.0158246	0.0169573	0.3507	0.00299551	0.0180344	0.8681
allergic_rhinitis	295	8	rs17292662	125116233	T	C	15	rs16949267	95143010	T	G	1.34e-08	0.150224	0.0264095	1.28e-08	0.137418	0.083954	0.102	0.152909	0.0264477	1.17 (1.11, 1.23)	7.4e-09	0.140634	0.0841837	1.15 (0.98, 1.36)	0.0948	No	0.00498754	0.0162567	0.759	0.0256677	0.0182819	0.1603
allergic_rhinitis	296	8	rs11779459	123980551	T	C	15	rs7177787	39166735	A	G	9.3e-09	-0.135939	0.0238211	1.15e-08	-0.0656686	0.0770386	0.394	-0.137952	0.0238615	0.87 (0.83, 0.91)	7.41e-09	-0.0696947	0.0770676	0.93 (0.80, 1.08)	0.366	No	-0.0100503	0.0168488	0.5508	-0.00893984	0.0161223	0.5793
allergic_rhinitis	297	6	rs280182	13962457	C	A	8	rs2599668	40522205	T	C	1.06e-08	-0.135944	0.0235516	7.83e-09	0.0636517	0.0767867	0.407	-0.136398	0.0235952	0.87 (0.83, 0.91)	7.44e-09	0.0696534	0.0769674	1.07 (0.92, 1.25)	0.365	No	-0.0126801	0.0165234	0.4428	0.0188218	0.0166417	0.2582
allergic_rhinitis	298	2	rs2048816	228526762	A	G	5	rs298380	73794009	G	A	6.2e-09	0.158225	0.0271804	5.84e-09	0.0124508	0.0876018	0.887	0.157314	0.0272148	1.17 (1.11, 1.23)	7.45e-09	0.0153128	0.0879205	1.02 (0.85, 1.21)	0.862	No	0.0168571	0.0168892	0.3182	-0.0209172	0.0187936	0.2659
allergic_rhinitis	299	1	rs10798464	176572091	A	C	14	rs10138176	72450699	G	A	8.76e-09	-0.150069	0.0261116	9.07e-09	-0.0242423	0.0855837	0.777	-0.151232	0.0261672	0.86 (0.82, 0.90)	7.49e-09	-0.0298906	0.085899	0.97 (0.82, 1.15)	0.728	No	0.0305292	0.0186952	0.1024	0.0246926	0.0163527	0.1311
allergic_rhinitis	300	6	rs9359945	92208995	G	A	15	rs6496139	96424911	T	C	6.68e-09	0.170196	0.0292811	6.16e-09	-0.0200375	0.0951112	0.833	0.169541	0.0293353	1.18 (1.12, 1.25)	7.5e-09	-0.00868564	0.0952215	0.99 (0.82, 1.19)	0.927	No	-0.016841	0.020641	0.4145	-0.00260339	0.0165189	0.8748
allergic_rhinitis	301	1	rs7515514	246973156	A	G	2	rs1011019	128037560	A	G	1.06e-08	-0.158532	0.0277378	1.09e-08	-0.151659	0.0883557	0.0861	-0.160528	0.0277808	0.85 (0.81, 0.90)	7.54e-09	-0.147164	0.0885852	0.86 (0.73, 1.03)	0.0967	No	0.0276152	0.0173353	0.1111	0.00299551	0.0168856	0.8592
allergic_rhinitis	302	7	rs6462930	39570901	G	A	10	rs2420956	123524954	A	G	8.58e-09	0.176458	0.0309035	1.13e-08	-0.0675242	0.104087	0.517	0.178913	0.0309648	1.20 (1.13, 1.27)	7.56e-09	-0.0540795	0.104188	0.95 (0.77, 1.16)	0.604	No	-0.00080032	0.0161355	0.9604	0.0148886	0.0220344	0.4992
allergic_rhinitis	303	7	rs2285687	24873911	G	T	8	rs2575038	31177175	T	C	5.49e-09	-0.145964	0.0250283	5.48e-09	-0.0336226	0.082267	0.683	-0.144816	0.0250723	0.87 (0.82, 0.91)	7.65e-09	-0.0389079	0.0825974	0.96 (0.82, 1.13)	0.638	No	-0.00330546	0.0176952	0.8518	-0.00914166	0.0162086	0.5727
allergic_rhinitis	304	4	rs5858219	54392617	T	-	15	rs2127555	98605496	C	A	1.2e-08	0.145184	0.0254949	1.24e-08	0.00461855	0.0834654	0.956	0.147465	0.0255336	1.16 (1.10, 1.22)	7.68e-09	-0.000176918	0.083551	1.00 (0.85, 1.18)	0.998	No	0.0009995	0.0152456	0.9477	0.00399202	0.016585	0.8098
allergic_rhinitis	305	2	rs17501434	185225000	G	A	5	rs11744443	152466290	C	T	8.7e-09	0.16826	0.0291096	7.46e-09	-0.01618	0.0912743	0.859	0.168322	0.0291458	1.18 (1.12, 1.25)	7.69e-09	-0.0149593	0.0913642	0.99 (0.82, 1.18)	0.87	No	-0.018979	0.0205222	0.355	-0.0236781	0.0161846	0.1435
allergic_rhinitis	306	11	rs7929559	80549066	G	T	12	rs1215605	106517318	A	C	6.95e-09	-0.152761	0.0263811	7.02e-09	-0.0127349	0.0855401	0.882	-0.152641	0.0264333	0.86 (0.82, 0.90)	7.72e-09	-0.0147496	0.085714	0.99 (0.83, 1.17)	0.863	No	-0.00692392	0.0185678	0.7092	-0.0377019	0.0162718	0.02052
allergic_rhinitis	307	1	rs569454	108075536	T	C	9	rs10817366	115420526	C	T	1.2e-08	-0.185664	0.0322731	8.77e-09	0.0406785	0.103983	0.696	-0.186798	0.0323499	0.83 (0.78, 0.88)	7.73e-09	0.0501139	0.104235	1.05 (0.86, 1.29)	0.631	No	0.001998	0.0140112	0.8866	0.00399202	0.0240194	0.868
allergic_rhinitis	308	3	rs393081	155412668	A	G	8	rs1512803	5706993	G	T	6.23e-09	-0.193197	0.0332158	6.01e-09	-0.161212	0.110544	0.145	-0.192184	0.0332838	0.83 (0.77, 0.88)	7.74e-09	-0.150125	0.111033	0.86 (0.69, 1.07)	0.176	No	-0.0158246	0.0172965	0.3602	0.00498754	0.0214703	0.8163
allergic_rhinitis	309	3	rs4680977	78240914	T	C	18	rs567225	29382702	T	G	7.48e-09	-0.170101	0.0297273	1.05e-08	-0.0733368	0.0995893	0.461	-0.17192	0.0297821	0.84 (0.79, 0.89)	7.81e-09	-0.0758186	0.0999107	0.93 (0.76, 1.13)	0.448	No	-0.0225524	0.0203175	0.2671	0.0217615	0.0169746	0.1998
allergic_rhinitis	310	2	rs1283310	213273891	A	G	9	rs12238536	21901263	G	A	7.64e-09	-0.156403	0.0268624	5.8e-09	0.165898	0.0869745	0.0565	-0.155323	0.0269094	0.86 (0.81, 0.90)	7.83e-09	0.170377	0.0873276	1.19 (1.00, 1.41)	0.0511	No	-0.00400802	0.0163127	0.8059	-0.03335	0.0188205	0.07634
allergic_rhinitis	311	6	rs12663163	158396409	A	G	8	rs57662641	1226396	C	T	1.46e-08	0.150897	0.02648	1.21e-08	0.0752128	0.087644	0.391	0.153227	0.0265464	1.17 (1.11, 1.23)	7.83e-09	0.0770838	0.0878035	1.08 (0.91, 1.28)	0.38	No	0.0324672	0.0176356	0.06566	0.00995033	0.0167825	0.5533
allergic_rhinitis	312	7	rs5021673	4399638	G	C	16	rs2343036	77242558	T	C	1.38e-08	-0.14535	0.0256382	1.43e-08	-0.159519	0.0843349	0.0586	-0.148229	0.0256814	0.86 (0.82, 0.91)	7.84e-09	-0.160144	0.0843285	0.85 (0.72, 1.01)	0.0576	No	-0.0169427	0.0171	0.3218	0.00995033	0.0173321	0.5659
allergic_rhinitis	313	4	rs1456387	154800288	C	A	12	rs7973200	97589567	T	C	7.14e-09	0.153957	0.0264237	5.66e-09	0.17015	0.0837577	0.0422	0.152707	0.0264587	1.16 (1.11, 1.23)	7.86e-09	0.169503	0.0838109	1.18 (1.01, 1.40)	0.0431	Yes	-0.020611	0.0165152	0.2119	-0.00752827	0.018393	0.6823
allergic_rhinitis	314	5	rs6884468	53089622	A	G	12	rs7311042	82352857	C	T	6.96e-09	0.175378	0.0306208	1.02e-08	-0.0691645	0.101464	0.495	0.176975	0.030667	1.19 (1.12, 1.27)	7.89e-09	-0.0703068	0.10169	0.93 (0.76, 1.14)	0.489	No	-0.0183677	0.0162978	0.2597	-0.0204068	0.0215648	0.344
allergic_rhinitis	315	7	rs2074711	147869670	C	T	8	rs11774078	124948042	G	A	1.22e-08	-0.173694	0.0304498	1.17e-08	-0.00230531	0.0994512	0.982	-0.176029	0.030504	0.84 (0.79, 0.89)	7.9e-09	-0.0115682	0.0996966	0.99 (0.81, 1.20)	0.908	No	0.0295588	0.0211891	0.163	0	0	0.9986
allergic_rhinitis	316	3	rs1368860	30301746	G	A	16	rs10438589	7799102	C	T	7.08e-09	-0.156155	0.0269772	7.11e-09	0.032946	0.0871271	0.705	-0.155855	0.0270093	0.86 (0.81, 0.90)	7.91e-09	0.0388176	0.0873906	1.04 (0.88, 1.23)	0.657	No	0.00697561	0.017426	0.6889	-0.012275	0.0181342	0.4985
allergic_rhinitis	318	1	rs1329640	90558392	C	T	7	rs1526520	11779718	G	A	8.79e-09	0.132106	0.0232218	1.28e-08	-0.0100507	0.0757549	0.894	0.134196	0.0232657	1.14 (1.09, 1.20)	8.02e-09	-0.00871435	0.0758799	0.99 (0.85, 1.15)	0.909	No	-0.0242927	0.0161628	0.1327	-0.0315939	0.0164809	0.05519
allergic_rhinitis	317	16	rs1121980	53809247	A	G	17	rs79101064	39610718	T	C	9.84e-09	0.174393	0.0302673	8.32e-09	0.137433	0.100863	0.173	0.175011	0.0303414	1.19 (1.12, 1.26)	8.02e-09	0.138189	0.10084	1.15 (0.94, 1.40)	0.171	No	0.0544882	0.0161782	0.0007579	-0.0237805	0.0213087	0.2642
allergic_rhinitis	319	4	rs7661064	78812015	C	A	20	rs33910512	16170385	T	-	7.17e-09	-0.220123	0.0377487	5.5e-09	-0.0451972	0.120328	0.707	-0.218258	0.037845	0.80 (0.75, 0.87)	8.06e-09	-0.0525608	0.120704	0.95 (0.75, 1.20)	0.663	No	-0.002002	0.0220631	0.9277	-0.0306654	0.0189644	0.1059
allergic_rhinitis	320	3	rs2595233	158962830	C	A	5	rs10519702	121838912	G	A	6.63e-09	-0.212523	0.0366092	6.43e-09	0.0796235	0.114843	0.488	-0.21146	0.0366664	0.81 (0.75, 0.87)	8.06e-09	0.0778201	0.114957	1.08 (0.86, 1.35)	0.498	No	-0.00601807	0.0187889	0.7487	0.0324672	0.0220266	0.1405
allergic_rhinitis	321	13	rs1105145	42073812	T	C	14	rs8007293	54917667	C	T	6.17e-09	-0.176368	0.0302837	5.75e-09	-0.0201128	0.0958922	0.834	-0.174953	0.0303369	0.84 (0.79, 0.89)	8.07e-09	-0.0129451	0.09621	0.99 (0.82, 1.19)	0.893	No	0.0109399	0.0167405	0.5134	-0.0378057	0.0205801	0.06625
allergic_rhinitis	322	13	rs9521845	111220842	A	G	22	rs7291047	39292317	A	G	1.13e-08	0.149501	0.0260076	9.01e-09	0.0745352	0.0812234	0.359	0.150266	0.0260569	1.16 (1.10, 1.22)	8.08e-09	0.0707288	0.0813094	1.07 (0.92, 1.26)	0.384	No	-0.0390527	0.0177998	0.02824	0.0119286	0.0160416	0.4571
allergic_rhinitis	323	16	rs9922619	53831771	T	G	17	rs79101064	39610718	T	C	1.06e-08	0.174309	0.0303161	8.94e-09	0.139712	0.10054	0.165	0.175233	0.0303881	1.19 (1.12, 1.26)	8.09e-09	0.140577	0.100576	1.15 (0.95, 1.40)	0.162	No	0.0525925	0.0163993	0.001342	-0.0237805	0.0213087	0.2642
allergic_rhinitis	325	3	rs614673	118539108	T	C	5	rs11133959	2701674	C	T	5.79e-09	0.142186	0.0245187	6.67e-09	0.0482501	0.0791866	0.542	0.14168	0.0245709	1.15 (1.10, 1.21)	8.11e-09	0.0456697	0.0794053	1.05 (0.90, 1.22)	0.565	No	0.0217615	0.0172847	0.2081	-0.00652122	0.0160661	0.6848
allergic_rhinitis	324	1	rs1572335	110442337	T	G	13	rs4942088	42646780	G	A	9.01e-09	0.177084	0.030703	8.04e-09	0.174647	0.1023	0.0878	0.177288	0.0307458	1.19 (1.12, 1.27)	8.11e-09	0.185916	0.10257	1.20 (0.98, 1.47)	0.0699	No	-0.00541463	0.0197111	0.7836	0.001998	0.0198018	0.9196
allergic_rhinitis	326	11	rs66533705	33448038	G	A	13	rs3861150	80611140	C	A	6.49e-09	0.181652	0.0313865	7.14e-09	0.13217	0.104434	0.206	0.181115	0.0314128	1.20 (1.13, 1.27)	8.14e-09	0.137465	0.104517	1.15 (0.93, 1.41)	0.188	No	-0.00722605	0.0214168	0.7358	0.0198026	0.0167252	0.2363
allergic_rhinitis	327	8	rs34213858	133059111	A	G	21	rs2248815	35138326	G	A	5.68e-09	0.190123	0.0329583	7.99e-09	-0.116279	0.108426	0.284	0.190338	0.0330145	1.21 (1.13, 1.29)	8.15e-09	-0.11541	0.108491	0.89 (0.72, 1.10)	0.287	No	-0.0349021	0.0177168	0.04879	0.0129162	0.0219888	0.5569
allergic_rhinitis	328	1	rs10908702	159228378	T	C	14	rs34076061	36808820	A	G	8.28e-09	0.145976	0.0254356	9.52e-09	0.104351	0.0825513	0.206	0.146882	0.0254789	1.16 (1.10, 1.22)	8.17e-09	0.106923	0.0827762	1.11 (0.95, 1.31)	0.196	No	0.00895974	0.0185425	0.6289	0.00697561	0.0168983	0.6798
allergic_rhinitis	329	3	rs2133452	1395966	G	A	8	rs13279844	105080995	A	C	9.55e-09	0.167535	0.0293095	1.09e-08	0.0256987	0.0967611	0.791	0.16926	0.0293626	1.18 (1.12, 1.25)	8.19e-09	0.0262138	0.0967634	1.03 (0.85, 1.24)	0.786	No	-0.00230265	0.0176584	0.8962	-0.0119714	0.0190052	0.5288
allergic_rhinitis	330	3	rs9835579	193523984	T	C	5	rs10513151	13728151	C	T	1.62e-08	0.137799	0.0243402	1.5e-08	0.0533512	0.0782145	0.495	0.140541	0.0243831	1.15 (1.10, 1.21)	8.22e-09	0.053974	0.0783217	1.06 (0.91, 1.23)	0.491	No	0.00598207	0.0151868	0.6937	0.0217615	0.0173675	0.2102
allergic_rhinitis	331	1	rs11379430	184159417	T	-	7	rs62477432	119762402	G	A	6.61e-09	0.212803	0.0372101	1.07e-08	-0.0298814	0.117157	0.799	0.214779	0.0372685	1.24 (1.15, 1.33)	8.26e-09	-0.0343419	0.117411	0.97 (0.77, 1.22)	0.77	No	-0.00400802	0.0208751	0.8478	0.0198026	0.0208955	0.3433
allergic_rhinitis	332	6	rs1655364	91703090	C	T	18	rs8098920	25502001	A	G	8.35e-09	0.131503	0.0228678	8.89e-09	-0.0215375	0.0750505	0.774	0.132003	0.0229065	1.14 (1.09, 1.19)	8.28e-09	-0.0250332	0.0751658	0.98 (0.84, 1.13)	0.739	No	0.00895974	0.0169532	0.5972	-0.000700245	0.017205	0.9675
allergic_rhinitis	333	5	rs7729589	177787515	T	C	11	rs7103671	126888268	G	A	1.28e-08	-0.157408	0.0275817	1.15e-08	-0.0638071	0.0883067	0.47	-0.159192	0.027627	0.85 (0.81, 0.90)	8.3e-09	-0.0653028	0.0885867	0.94 (0.79, 1.11)	0.461	No	0.001998	0.0232732	0.9316	-0.0270629	0.0170421	0.1122
allergic_rhinitis	334	2	rs11693415	3165725	A	C	13	rs7335408	27398788	G	A	6.61e-09	0.165836	0.0287577	8.09e-09	-0.0330429	0.0943271	0.726	0.166071	0.0288218	1.18 (1.12, 1.25)	8.31e-09	-0.0392665	0.0945989	0.96 (0.80, 1.16)	0.678	No	-0.00140098	0.0188837	0.9409	-0.00390762	0.0167925	0.816
allergic_rhinitis	336	4	rs11730543	166269340	T	C	16	rs35895715	51986502	T	C	1.61e-08	0.139174	0.0244526	1.26e-08	-0.00723346	0.0777834	0.926	0.141131	0.0244979	1.15 (1.10, 1.21)	8.36e-09	-0.00298336	0.0779881	1.00 (0.86, 1.16)	0.969	No	-0.0349021	0.0174423	0.04544	0.0363319	0.0160053	0.02321
allergic_rhinitis	335	3	rs17543807	19614280	G	A	14	rs5808346	46998132	G	-	1.82e-08	-0.170358	0.0299976	1.35e-08	0.105922	0.0934879	0.257	-0.173274	0.0300767	0.84 (0.79, 0.89)	8.36e-09	0.109208	0.093845	1.12 (0.93, 1.34)	0.245	No	-0.00420884	0.0197598	0.8313	-0.0337636	0.0174399	0.05287
allergic_rhinitis	337	7	rs917881	55162305	A	G	22	rs2073736	19495967	A	G	4.55e-09	0.177523	0.0305294	6.07e-09	-0.0566036	0.0943814	0.549	0.176064	0.030565	1.19 (1.12, 1.27)	8.4e-09	-0.0680315	0.0949021	0.93 (0.78, 1.13)	0.473	No	-0.0433251	0.021587	0.04477	-0.00170145	0.0161122	0.9159
allergic_rhinitis	339	4	rs13151769	46995660	A	G	10	rs17291269	109277414	T	C	7.8e-09	-0.137935	0.0238626	7.45e-09	-0.0593761	0.0786823	0.45	-0.137587	0.0238881	0.87 (0.83, 0.91)	8.43e-09	-0.0579432	0.0788449	0.94 (0.81, 1.10)	0.462	No	0.0168571	0.0166902	0.3126	0.0119286	0.0160589	0.4576
allergic_rhinitis	338	1	rs2325920	159226421	C	T	14	rs12886341	36838844	G	T	9.9e-09	0.145421	0.0255113	1.2e-08	0.0510953	0.0833688	0.54	0.147175	0.0255526	1.16 (1.10, 1.22)	8.43e-09	0.0514846	0.0836119	1.05 (0.89, 1.24)	0.538	No	0.00895974	0.0189464	0.6363	0.001998	0.0187606	0.9152
allergic_rhinitis	340	11	rs1105984	8016730	C	T	14	rs4906262	103232809	T	C	2.33e-08	-0.238599	0.0421852	1.55e-08	0.108847	0.125443	0.386	-0.24326	0.0422368	0.78 (0.72, 0.85)	8.44e-09	0.0987807	0.125349	1.10 (0.86, 1.41)	0.431	No	-0.00270365	0.0223442	0.9037	0.00895974	0.0213632	0.6749
allergic_rhinitis	341	2	rs818024	206870784	C	T	10	rs4918625	112867219	C	T	5.72e-09	0.164858	0.0284321	6.7e-09	0.0942947	0.0897721	0.294	0.164089	0.0284916	1.18 (1.11, 1.25)	8.45e-09	0.0936971	0.0898713	1.10 (0.92, 1.31)	0.297	No	-0.00020002	0.0182334	0.9912	0.0009995	0.0213751	0.9627
allergic_rhinitis	342	3	rs9852998	138850382	T	C	6	rs10457648	99881639	C	T	5.79e-09	-0.14023	0.0240682	5.66e-09	0.0134729	0.0794592	0.865	-0.138885	0.0241165	0.87 (0.83, 0.91)	8.47e-09	0.018708	0.0795836	1.02 (0.87, 1.19)	0.814	No	-0.00080032	0.0166803	0.9617	0.0295588	0.0171455	0.0847
allergic_rhinitis	343	6	rs6928128	164034223	A	G	8	rs10503595	17283970	T	G	1.51e-08	0.169813	0.0298258	1.24e-08	-0.211561	0.097483	0.03	0.17203	0.0298741	1.19 (1.12, 1.26)	8.49e-09	-0.210555	0.0976765	0.81 (0.67, 0.98)	0.0311	No	0.00796817	0.0162119	0.6231	0.0217615	0.0204718	0.2879
allergic_rhinitis	344	12	rs10860609	101007018	T	C	21	rs2828000	24636545	T	C	5.57e-09	0.190123	0.0328972	7.5e-09	-0.27678	0.108792	0.011	0.189756	0.0329548	1.21 (1.13, 1.29)	8.51e-09	-0.274068	0.108861	0.76 (0.61, 0.94)	0.0118	No	0.00995033	0.0223804	0.6566	0.00697561	0.0170595	0.6826
allergic_rhinitis	345	2	rs2861633	67760781	G	A	7	rs628653	51824061	G	A	8.02e-09	0.184597	0.0321247	9.12e-09	-0.0257577	0.106097	0.808	0.185306	0.0321924	1.20 (1.13, 1.28)	8.6e-09	-0.0334358	0.106228	0.97 (0.79, 1.19)	0.753	No	-0.00833464	0.0220144	0.705	0.0139029	0.0171471	0.4175
allergic_rhinitis	346	1	rs17469007	56872794	T	G	5	rs343120	72876035	A	G	3.17e-09	0.163109	0.0277116	3.96e-09	-0.0376683	0.0919517	0.682	0.159887	0.0277785	1.17 (1.11, 1.24)	8.62e-09	-0.0383908	0.0921012	0.96 (0.80, 1.15)	0.677	No	0.00697561	0.0169352	0.6804	-0.00591747	0.0181573	0.7445
allergic_rhinitis	347	9	rs11789406	117246188	G	A	19	rs11667662	14385020	C	T	6.4e-09	-0.170681	0.0296217	8.31e-09	-0.0450313	0.0918972	0.624	-0.170777	0.0296752	0.84 (0.80, 0.89)	8.67e-09	-0.0461095	0.0920673	0.95 (0.80, 1.14)	0.616	No	0.0363319	0.0164398	0.02712	0.00796817	0.0210297	0.7048
allergic_rhinitis	348	13	rs12716713	68533309	T	G	20	rs1884751	5397328	C	T	1.51e-08	0.141523	0.0249562	1.42e-08	0.0695201	0.0820026	0.397	0.143815	0.0249928	1.15 (1.10, 1.21)	8.7e-09	0.0701981	0.0821455	1.07 (0.91, 1.26)	0.393	No	0.00399202	0.0188125	0.8319	0.00995033	0.0159205	0.532
allergic_rhinitis	349	9	rs7036950	90513983	C	T	18	rs474337	13095609	T	C	1.33e-08	-0.134285	0.0235748	1.23e-08	0.0119247	0.0753592	0.874	-0.135914	0.0236206	0.87 (0.83, 0.91)	8.71e-09	0.0171316	0.0756114	1.02 (0.88, 1.18)	0.821	No	0.00796817	0.0154902	0.6069	0.0246926	0.0170411	0.1475
allergic_rhinitis	350	9	rs57649467	101632854	A	G	21	rs2828463	25097968	T	C	1.17e-08	0.152764	0.0266827	1.03e-08	-0.0595062	0.0885585	0.502	0.15376	0.0267276	1.17 (1.11, 1.23)	8.78e-09	-0.0650513	0.088907	0.94 (0.79, 1.12)	0.464	No	-0.0010005	0.0165783	0.9519	0.0009995	0.0128603	0.938
allergic_rhinitis	351	6	rs7772055	71064295	A	G	22	rs2294919	44342325	T	C	9.03e-09	0.152488	0.0267979	1.27e-08	0.0208548	0.0853122	0.807	0.154514	0.0268635	1.17 (1.11, 1.23)	8.83e-09	0.0316311	0.0856408	1.03 (0.87, 1.22)	0.712	No	-0.00531409	0.0161719	0.7425	0.0168571	0.0192917	0.3822
allergic_rhinitis	352	3	rs7651261	181023400	T	C	4	rs4507423	135949225	T	C	1.1e-08	0.15303	0.0267664	1.08e-08	-0.0640599	0.0885216	0.469	0.154177	0.0268067	1.17 (1.11, 1.23)	8.85e-09	-0.0599706	0.0886592	0.94 (0.79, 1.12)	0.499	No	-0.00440971	0.0189992	0.8165	-0.027988	0.0160943	0.08212
allergic_rhinitis	353	2	rs11902171	187543227	C	G	6	rs945542	966237	A	G	9.8e-09	0.166934	0.0293638	1.31e-08	0.0139947	0.0928677	0.88	0.169259	0.0294307	1.18 (1.12, 1.25)	8.87e-09	0.00700829	0.0931112	1.01 (0.84, 1.21)	0.94	No	-0.00863719	0.0181797	0.6347	0.0217615	0.0185362	0.2403
allergic_rhinitis	354	16	rs9930501	53830452	G	A	17	rs79101064	39610718	T	C	1.16e-08	0.173348	0.0302432	9.94e-09	0.146598	0.0999895	0.143	0.17434	0.0303164	1.19 (1.12, 1.26)	8.89e-09	0.147136	0.100004	1.16 (0.95, 1.41)	0.141	No	0.0497421	0.0161448	0.002065	-0.0237805	0.0213087	0.2642
allergic_rhinitis	355	3	rs9880307	16974610	A	C	12	rs17360330	24843578	T	C	1.08e-08	-0.169226	0.0296254	1.12e-08	-0.0505498	0.0955227	0.597	-0.170636	0.0296752	0.84 (0.80, 0.89)	8.92e-09	-0.0439975	0.0955184	0.96 (0.79, 1.15)	0.645	No	-0.0444745	0.0164234	0.006775	-0.00471108	0.020772	0.8205
allergic_rhinitis	357	1	rs2811308	178606498	T	G	3	rs6809332	151471819	C	T	1.12e-08	0.131912	0.0231145	1.15e-08	0.0529473	0.0752977	0.482	0.133125	0.023153	1.14 (1.09, 1.20)	8.93e-09	0.0575068	0.0755244	1.06 (0.91, 1.23)	0.446	No	-0.0163327	0.016187	0.3132	-0.0158246	0.0162771	0.331
allergic_rhinitis	356	1	rs10910320	234102635	T	C	17	rs78308836	74189052	A	G	6.27e-09	0.206681	0.0360738	1.01e-08	0.0213842	0.118278	0.857	0.207759	0.0361323	1.23 (1.15, 1.32)	8.93e-09	0.0070559	0.118502	1.01 (0.80, 1.27)	0.953	No	0.00796817	0.0189448	0.674	0.00697561	0.0196773	0.723
allergic_rhinitis	358	3	rs1524782	83836393	T	G	6	rs9375126	122689263	C	T	7.15e-09	-0.155886	0.026777	5.83e-09	-0.0620555	0.0888922	0.485	-0.154272	0.0268357	0.86 (0.81, 0.90)	8.99e-09	-0.0669362	0.0891806	0.94 (0.79, 1.11)	0.453	No	0.00895974	0.018394	0.6262	0.0129162	0.0167939	0.4418
allergic_rhinitis	359	2	rs2160658	51271008	G	T	5	rs10065655	101192693	C	T	6.19e-09	0.179939	0.030834	5.36e-09	-0.00853366	0.0976924	0.93	0.177546	0.030886	1.19 (1.12, 1.27)	9.01e-09	-0.0214115	0.097811	0.98 (0.81, 1.19)	0.827	No	-0.00601807	0.0202152	0.766	-0.0101514	0.0173468	0.5584
allergic_rhinitis	362	4	rs1993678	42620513	T	G	18	rs8090393	48800307	A	C	6.07e-09	0.159608	0.0274453	6.05e-09	0.0879436	0.0895689	0.326	0.158015	0.0274942	1.17 (1.11, 1.24)	9.07e-09	0.0867673	0.0896125	1.09 (0.91, 1.30)	0.333	No	0.0009995	0.0120349	0.9338	-0.0174514	0.0176508	0.3228
allergic_rhinitis	360	1	rs2223610	170958136	C	T	8	rs17698997	139087675	T	C	1.04e-08	-0.181968	0.0317699	1.02e-08	0.108537	0.0992304	0.274	-0.182944	0.0318315	0.83 (0.78, 0.89)	9.07e-09	0.0994329	0.0994673	1.10 (0.91, 1.34)	0.317	No	-0.0109598	0.0189814	0.5637	-0.0036065	0.0193898	0.8524
allergic_rhinitis	361	3	rs7635472	38864387	T	C	3	rs1468920	178982634	T	C	9.29e-09	0.143556	0.0249534	8.77e-09	-0.000313635	0.0800751	0.997	0.143678	0.0249997	1.15 (1.10, 1.21)	9.07e-09	-0.00372757	0.0803319	1.00 (0.85, 1.17)	0.963	No	-0.0256255	0.0162909	0.1157	-0.00250313	0.0173347	0.8852
allergic_rhinitis	363	11	rs2712812	74836621	T	C	12	rs10842339	24558852	T	C	6e-09	0.188118	0.0326771	8.57e-09	0.0917731	0.103952	0.377	0.188263	0.0327575	1.21 (1.13, 1.29)	9.07e-09	0.0855924	0.104221	1.09 (0.89, 1.34)	0.411	No	-0.00481156	0.0210664	0.8194	-0.00190181	0.018269	0.9171
allergic_rhinitis	364	2	rs10200446	130258186	T	C	8	rs6558961	4916964	C	T	1.87e-08	-0.15335	0.0271557	1.63e-08	-0.0688234	0.086271	0.425	-0.156277	0.0271948	0.86 (0.81, 0.90)	9.11e-09	-0.0772934	0.0864552	0.93 (0.78, 1.10)	0.371	No	0.0276152	0.0195575	0.1581	-0.00853633	0.0161918	0.598
allergic_rhinitis	365	2	rs918288	225281331	A	C	9	rs12345727	113714376	C	A	6.37e-09	0.186685	0.0322758	7.29e-09	0.0364108	0.099911	0.716	0.185807	0.0323364	1.20 (1.13, 1.28)	9.13e-09	0.0334072	0.100104	1.03 (0.85, 1.26)	0.739	No	-0.0166376	0.0224016	0.4576	-0.00984834	0.0164139	0.5485
allergic_rhinitis	366	4	rs11100087	157965879	A	G	7	rs1012405	78015416	A	G	1.32e-08	-0.230112	0.040444	1.27e-08	-0.0967794	0.13598	0.477	-0.23282	0.040523	0.79 (0.73, 0.86)	9.17e-09	-0.0972108	0.136383	0.91 (0.69, 1.19)	0.476	No	-0.0307685	0.0220563	0.1629	0.0285875	0.0208363	0.1702
allergic_rhinitis	367	3	rs487623	100963761	C	T	7	rs2051920	18989232	A	G	8.5e-09	-0.151085	0.0261864	7.95e-09	0.0443859	0.0848479	0.601	-0.150709	0.0262323	0.86 (0.82, 0.91)	9.18e-09	0.0359049	0.085165	1.04 (0.88, 1.22)	0.673	No	-0.00370686	0.0161028	0.8179	0.0217615	0.0188411	0.2479
allergic_rhinitis	368	2	rs10181071	142862830	G	A	2	rs10167514	191860529	T	C	1.83e-08	-0.202953	0.0357396	1.36e-08	-0.143815	0.116218	0.216	-0.205669	0.0358011	0.81 (0.76, 0.87)	9.21e-09	-0.138487	0.116438	0.87 (0.69, 1.09)	0.234	No	-0.0170444	0.0213563	0.4248	0.00895974	0.0179914	0.6185
allergic_rhinitis	369	5	rs17108958	148301458	A	C	11	rs7102837	133064843	T	C	7.9e-09	0.205075	0.0354754	7.44e-09	-0.189684	0.119521	0.113	0.204136	0.0355343	1.23 (1.14, 1.31)	9.21e-09	-0.198444	0.119965	0.82 (0.65, 1.04)	0.0981	No	0.0314987	0.0191481	0.09996	-0.00722605	0.0213725	0.7353
allergic_rhinitis	370	7	rs75986237	83957716	G	A	8	rs6984083	5576451	C	T	1.92e-08	-0.197916	0.0347256	1.2e-08	0.0130601	0.113286	0.908	-0.199812	0.0347834	0.82 (0.76, 0.88)	9.22e-09	0.0108067	0.113633	1.01 (0.81, 1.26)	0.924	No	-0.0232686	0.021993	0.29	-0.000100005	0.0123356	0.9935
allergic_rhinitis	371	5	rs11241847	97861982	T	C	11	rs3134402	122784817	T	C	9.86e-09	0.138111	0.0238741	7.25e-09	0.0537883	0.0770842	0.485	0.137409	0.023923	1.15 (1.09, 1.20)	9.26e-09	0.0612062	0.0772639	1.06 (0.91, 1.24)	0.428	No	-0.00040008	0.0148508	0.9785	-0.0191828	0.0167389	0.2517
allergic_rhinitis	372	15	rs8039949	92147431	T	C	21	rs764657	18926653	C	T	9.08e-09	-0.174748	0.0301033	6.44e-09	-0.0915409	0.0953542	0.337	-0.173213	0.0301566	0.84 (0.79, 0.89)	9.26e-09	-0.0869194	0.0958372	0.92 (0.76, 1.11)	0.364	No	0.0129162	0.0202069	0.5227	-0.0100503	0.0166396	0.5459
allergic_rhinitis	373	6	rs13217240	154812444	G	A	7	rs11763637	9659662	T	G	8.34e-09	-0.170608	0.0291346	4.75e-09	0.0183651	0.0917929	0.841	-0.167657	0.0291961	0.85 (0.80, 0.90)	9.33e-09	0.0250383	0.092134	1.03 (0.86, 1.23)	0.786	No	-0.0259334	0.0184974	0.1608	-0.0295318	0.0179525	0.09988
allergic_rhinitis	374	10	rs10906260	12983576	A	G	20	rs6014848	55447397	A	G	1.9e-08	0.143477	0.0254827	1.8e-08	-0.0268062	0.0828162	0.746	0.146546	0.0255204	1.16 (1.10, 1.22)	9.34e-09	-0.0286233	0.0829285	0.97 (0.83, 1.14)	0.73	No	0.0109399	0.0166109	0.5101	0.0266419	0.0178685	0.1361
allergic_rhinitis	375	3	rs7628626	119244421	A	C	7	rs34932678	3252555	A	G	7.42e-09	0.173676	0.0302435	9.32e-09	0.0208381	0.097836	0.831	0.174028	0.0303069	1.19 (1.12, 1.26)	9.35e-09	0.0193888	0.097802	1.02 (0.84, 1.24)	0.843	No	-0.0101514	0.0208233	0.6259	-0.0202027	0.0168778	0.2312
allergic_rhinitis	376	7	rs56104377	16893129	A	G	9	rs6560604	80124780	G	A	7.24e-09	-0.189563	0.032742	7.06e-09	-0.0214077	0.104903	0.838	-0.188204	0.0327792	0.83 (0.78, 0.88)	9.38e-09	-0.020488	0.105023	0.98 (0.80, 1.20)	0.845	No	-0.0322133	0.0227335	0.1565	-0.00672255	0.0164567	0.6829
allergic_rhinitis	377	9	rs11143817	76771068	G	T	9	rs12335	136197834	A	G	7.99e-09	0.158648	0.027698	1.02e-08	-0.0731664	0.0898954	0.416	0.159304	0.0277466	1.17 (1.11, 1.24)	9.39e-09	-0.0734336	0.0903212	0.93 (0.78, 1.11)	0.416	No	0.0276152	0.0195713	0.1584	0.00399202	0.0150302	0.7906
allergic_rhinitis	378	3	rs10510953	66378999	G	A	4	rs3804350	101947930	T	C	1.03e-08	-0.163414	0.02865	1.17e-08	-0.064897	0.0925058	0.483	-0.164833	0.028713	0.85 (0.80, 0.90)	9.43e-09	-0.0694942	0.0925136	0.93 (0.78, 1.12)	0.453	No	0.00299551	0.0203915	0.8832	-0.0107577	0.0179145	0.5482
allergic_rhinitis	379	8	rs2720582	17448800	C	A	11	rs2250887	57202184	A	G	1.52e-08	0.15868	0.0279656	1.39e-08	0.0131776	0.0946958	0.889	0.160757	0.0280078	1.17 (1.11, 1.24)	9.48e-09	0.0120148	0.0948013	1.01 (0.84, 1.22)	0.899	No	-0.00904074	0.0174633	0.6047	0.001998	0.0229444	0.9306
allergic_rhinitis	380	5	rs289017	55676305	C	T	12	rs924417	124608064	T	C	1.46e-08	-0.145813	0.0256536	1.32e-08	0.121699	0.0817564	0.137	-0.147423	0.0256853	0.86 (0.82, 0.91)	9.49e-09	0.131017	0.0819825	1.14 (0.97, 1.34)	0.11	No	-0.0226547	0.0177128	0.2008	-0.00140098	0.0169467	0.9341
allergic_rhinitis	381	4	rs4396966	47291135	T	C	7	rs73722887	131291149	A	G	1.02e-08	0.165077	0.0284843	6.82e-09	0.0541272	0.0912289	0.553	0.163786	0.0285377	1.18 (1.11, 1.25)	9.51e-09	0.0575245	0.0913794	1.06 (0.89, 1.27)	0.529	No	0.00697561	0.0164713	0.6719	0.00299551	0.0173251	0.8627
allergic_rhinitis	382	3	rs1551203	62610524	T	C	4	rs7677449	75685126	C	T	1.58e-08	-0.152337	0.0267872	1.29e-08	0.0238777	0.086603	0.783	-0.154095	0.0268507	0.86 (0.81, 0.90)	9.53e-09	0.0321862	0.0869118	1.03 (0.87, 1.22)	0.711	No	0.0009995	0.0123319	0.9354	-0.00752827	0.0167406	0.6529
allergic_rhinitis	383	9	rs28475879	119614210	A	G	9	rs11788420	121358237	G	A	1.44e-08	0.141525	0.0249911	1.49e-08	0.0105892	0.0813876	0.896	0.143676	0.0250374	1.15 (1.10, 1.21)	9.55e-09	0.00727535	0.0815817	1.01 (0.86, 1.18)	0.929	No	0.001998	0.0168182	0.9055	-0.0010005	0.0165564	0.9518
allergic_rhinitis	384	1	rs912540	63135127	A	G	20	rs35873660	4071011	T	C	1.16e-08	-0.170579	0.0295754	8.04e-09	0.181221	0.0941725	0.0543	-0.169991	0.0296236	0.84 (0.80, 0.89)	9.56e-09	0.183126	0.0941308	1.20 (1.00, 1.44)	0.0517	No	0.0401818	0.0199117	0.04362	-0.00954541	0.0166528	0.5665
allergic_rhinitis	385	4	rs34341501	183572527	C	T	6	rs17351754	62663993	A	G	8.78e-09	-0.15676	0.027185	8.1e-09	-0.0600368	0.0896718	0.503	-0.156233	0.0272265	0.86 (0.81, 0.90)	9.56e-09	-0.0608864	0.0898812	0.94 (0.79, 1.12)	0.498	No	0.00498754	0.0162355	0.7587	0.00796817	0.0192841	0.6794
allergic_rhinitis	386	6	rs59082055	11609460	G	A	8	rs7835546	19615864	T	C	1.35e-08	-0.182643	0.0323447	1.64e-08	0.110778	0.103384	0.284	-0.1859	0.0323967	0.83 (0.78, 0.88)	9.57e-09	0.105078	0.103549	1.11 (0.91, 1.36)	0.31	No	-0.00702461	0.0226967	0.7569	-0.00873807	0.0163788	0.5937
allergic_rhinitis	387	1	rs1894039	158456223	T	C	11	rs4938467	117875171	T	C	9.6e-09	-0.161289	0.02797	8.09e-09	0.0503067	0.0900352	0.576	-0.160648	0.0279974	0.85 (0.81, 0.90)	9.58e-09	0.0578511	0.0901754	1.06 (0.89, 1.26)	0.521	No	-0.0288111	0.019815	0.146	0.00796817	0.0158193	0.6145
allergic_rhinitis	388	16	rs9922619	53831771	T	G	17	rs16966811	39579112	A	G	1.3e-08	0.173976	0.0304938	1.16e-08	0.14251	0.100348	0.156	0.175392	0.0305678	1.19 (1.12, 1.27)	9.59e-09	0.143425	0.100393	1.15 (0.95, 1.41)	0.153	No	0.0525925	0.0163993	0.001342	-0.0269602	0.021397	0.2076
allergic_rhinitis	389	4	rs4632633	149947914	C	T	12	rs6489605	5189723	C	T	3.04e-08	0.175518	0.031689	3.05e-08	-0.0913416	0.102983	0.375	0.18211	0.0317392	1.20 (1.13, 1.28)	9.6e-09	-0.10044	0.10306	0.90 (0.74, 1.11)	0.33	No	-0.0174514	0.018591	0.3479	0.00498754	0.0186869	0.7895
allergic_rhinitis	390	8	rs10108063	41102437	A	C	16	rs9929710	20370981	A	C	6.6e-09	0.179538	0.0306698	4.8e-09	-0.0491567	0.101382	0.628	0.176142	0.0307024	1.19 (1.12, 1.27)	9.63e-09	-0.0383733	0.10168	0.96 (0.79, 1.17)	0.706	No	0.0168571	0.0214522	0.432	0.00498754	0.0152524	0.7437
allergic_rhinitis	391	7	rs6954202	34963018	T	C	12	rs10467177	72287159	C	T	9.47e-09	-0.166476	0.0289848	9.27e-09	-0.110457	0.0936479	0.238	-0.166582	0.0290376	0.85 (0.80, 0.90)	9.65e-09	-0.111979	0.0936287	0.89 (0.74, 1.07)	0.232	No	0.0168571	0.0175048	0.3355	-0.0148091	0.0190055	0.4359
allergic_rhinitis	392	3	rs9311079	34914885	T	C	12	rs3825175	122079441	C	T	1.03e-08	-0.145436	0.02525	8.42e-09	-0.0406474	0.0817896	0.619	-0.145021	0.0252815	0.87 (0.82, 0.91)	9.68e-09	-0.0375925	0.0819739	0.96 (0.82, 1.13)	0.647	No	0.0324672	0.0173251	0.06095	-0.0203048	0.016388	0.2154
allergic_rhinitis	393	7	rs1637696	34979905	A	C	12	rs10467177	72287159	C	T	9.85e-09	-0.165592	0.0288737	9.75e-09	-0.120261	0.0929246	0.196	-0.165917	0.0289257	0.85 (0.80, 0.90)	9.7e-09	-0.122508	0.0928879	0.88 (0.74, 1.06)	0.187	No	0.0158733	0.0168865	0.3472	-0.0148091	0.0190055	0.4359
allergic_rhinitis	394	13	rs9507467	25708119	G	A	13	rs2323125	37237029	T	C	7.88e-09	0.202291	0.0353532	1.05e-08	-0.000535915	0.114311	0.996	0.203118	0.0354153	1.23 (1.14, 1.31)	9.73e-09	-0.00057702	0.114315	1.00 (0.80, 1.25)	0.996	No	0.0314987	0.0183132	0.08537	0.0009995	0.0413017	0.9807
allergic_rhinitis	395	2	rs1257196	135005832	G	A	7	rs2915125	9906710	T	C	2.03e-08	-0.147765	0.0260981	1.5e-08	0.00555633	0.0829442	0.947	-0.149898	0.0261368	0.86 (0.82, 0.91)	9.74e-09	0.00553336	0.0830597	1.01 (0.85, 1.18)	0.947	No	-0.0355236	0.018473	0.05445	0.0009995	0.0140202	0.9432
allergic_rhinitis	397	8	rs13253051	15452518	T	G	18	rs1787227	33314352	G	A	1.05e-08	0.139714	0.0245522	1.27e-08	0.0418095	0.0813526	0.607	0.141044	0.0245957	1.15 (1.10, 1.21)	9.78e-09	0.0451776	0.0814724	1.05 (0.89, 1.23)	0.579	No	-0.00521357	0.0171838	0.7616	-0.0102524	0.0164882	0.5341
allergic_rhinitis	396	6	rs12214873	157320902	G	A	10	rs4980183	124508255	A	C	1.01e-08	-0.169085	0.0293893	8.75e-09	0.0166506	0.0914508	0.856	-0.168772	0.0294307	0.84 (0.80, 0.89)	9.78e-09	0.0188987	0.0917551	1.02 (0.85, 1.22)	0.837	No	0.00796817	0.0197183	0.6861	0.00498754	0.0165424	0.763
allergic_rhinitis	398	10	rs2637250	78282063	C	T	19	rs10401344	41192417	T	C	8.31e-09	0.146636	0.0255749	9.83e-09	0.139867	0.0838551	0.0953	0.146885	0.0256148	1.16 (1.10, 1.22)	9.79e-09	0.143358	0.0841114	1.15 (0.98, 1.36)	0.0883	No	0.00995033	0.0160541	0.5354	0.0276152	0.0182761	0.1308
allergic_rhinitis	399	2	rs1439812	190440548	G	T	6	rs2062412	155376049	T	C	9.46e-09	0.15724	0.0272224	7.64e-09	-0.0394019	0.0883093	0.655	0.156403	0.0272769	1.17 (1.11, 1.23)	9.81e-09	-0.0337388	0.0886113	0.97 (0.81, 1.15)	0.703	No	-0.0306654	0.0186529	0.1002	-0.0123763	0.0168202	0.4619
allergic_rhinitis	400	1	rs2180750	160145586	T	G	18	rs8082981	2212610	C	T	4.57e-09	0.178144	0.0309816	8.93e-09	-0.00622847	0.101471	0.951	0.177763	0.0310109	1.19 (1.12, 1.27)	9.91e-09	-0.00328933	0.101763	1.00 (0.82, 1.22)	0.974	No	-0.025523	0.0185217	0.1682	0.001998	0.0234645	0.9321
allergic_rhinitis	401	5	rs975747	113971241	T	C	9	rs3793504	2160105	C	T	1.77e-08	-0.171865	0.0303368	1.47e-08	-0.113174	0.0948928	0.233	-0.174046	0.0303662	0.84 (0.79, 0.89)	9.95e-09	-0.115264	0.0950211	0.89 (0.74, 1.07)	0.225	No	-0.0125788	0.016317	0.4407	-0.00954541	0.0209974	0.6494
allergic_rhinitis	402	2	rs72905152	187548606	G	T	6	rs945542	966237	A	G	1.08e-08	0.166014	0.0293083	1.48e-08	-0.00608735	0.0925718	0.948	0.168338	0.0293731	1.18 (1.12, 1.25)	9.98e-09	-0.0132899	0.0928203	0.99 (0.82, 1.18)	0.886	No	-0.011769	0.0181929	0.5177	0.0217615	0.0185362	0.2403
allergic_rhinitis	405	8	rs17121980	15646708	A	G	12	rs11177603	69735285	T	C	1.43e-08	-0.243961	0.0421698	7.24e-09	0.0263879	0.129417	0.838	-0.242057	0.0422433	0.79 (0.72, 0.85)	1e-08	0.0197259	0.129685	1.02 (0.79, 1.32)	0.879	No	0.0198026	0.0209507	0.3445	-0.0354199	0.0224889	0.1153
allergic_rhinitis	404	4	rs13113465	165698208	A	G	5	rs67163344	35403593	T	C	1.51e-08	-0.182938	0.03213	1.24e-08	0.076551	0.104673	0.465	-0.184352	0.0321714	0.83 (0.78, 0.89)	1e-08	0.0769741	0.104706	1.08 (0.88, 1.33)	0.462	No	-0.00601807	0.0161342	0.7091	0.0237165	0.023093	0.3042
allergic_rhinitis	403	1	rs569454	108075536	T	C	9	rs1568125	115416612	A	G	1.92e-08	-0.195438	0.0344743	1.44e-08	0.087277	0.10809	0.419	-0.19806	0.0345615	0.82 (0.77, 0.88)	1e-08	0.0943104	0.108265	1.10 (0.89, 1.36)	0.384	No	0.001998	0.0140112	0.8866	-0.00260339	0.0222702	0.9069
allergic_rhinitis	406	6	rs9276909	32850839	T	C	9	rs4744040	92806474	A	G	1.43e-08	-0.149387	0.0262747	1.3e-08	-0.0694239	0.0829149	0.402	-0.150876	0.0263312	0.86 (0.82, 0.91)	1e-08	-0.0698667	0.0830028	0.93 (0.79, 1.10)	0.4	No	-0.00601807	0.0180506	0.7388	0.001998	0.0173739	0.9085
allergic_rhinitis	408	2	rs77340389	45886009	G	T	18	rs648458	65938887	A	G	7.03e-09	-0.177194	0.0306136	7.12e-09	-0.0711391	0.100194	0.478	-0.175545	0.0306453	0.84 (0.79, 0.89)	1.01e-08	-0.0735873	0.100531	0.93 (0.76, 1.13)	0.464	No	-0.0121738	0.0176075	0.4893	0.00796817	0.0207504	0.701
allergic_rhinitis	407	2	rs6434895	197828651	G	A	5	rs10579430	135074197	C	A	1.13e-08	0.139355	0.0244605	1.22e-08	0.118526	0.0812457	0.145	0.140458	0.0245151	1.15 (1.10, 1.21)	1.01e-08	0.122387	0.081573	1.13 (0.96, 1.33)	0.134	No	0.0119286	0.0179728	0.5069	-0.000500125	0.0161905	0.9754
allergic_rhinitis	409	2	rs1355995	166274594	A	G	12	rs816199	118015205	T	C	8.29e-09	-0.184897	0.0321173	8.57e-09	-0.0631877	0.103325	0.541	-0.184264	0.0321707	0.83 (0.78, 0.89)	1.02e-08	-0.0586672	0.10353	0.94 (0.77, 1.16)	0.571	No	0.001998	0.0166362	0.9044	0.0334348	0.0222306	0.1327
allergic_rhinitis	412	2	rs72932361	204545414	G	A	11	rs11822059	68300822	G	T	1.36e-08	-0.165543	0.0290983	1.28e-08	-0.115324	0.0956796	0.228	-0.166876	0.0291363	0.85 (0.80, 0.90)	1.02e-08	-0.121293	0.0956452	0.89 (0.73, 1.07)	0.205	No	-0.0120726	0.019313	0.5319	-0.0169427	0.0171502	0.3232
allergic_rhinitis	410	2	rs4387807	166146520	A	C	21	rs9305526	16368653	T	C	1.18e-08	-0.160282	0.0280453	1.1e-08	0.0161032	0.0915565	0.86	-0.160926	0.0280966	0.85 (0.81, 0.90)	1.02e-08	0.0193658	0.0916995	1.02 (0.85, 1.22)	0.833	No	-0.0316971	0.0185038	0.08668	-0.0123763	0.0173483	0.4756
allergic_rhinitis	414	2	rs7568410	147530335	G	T	2	rs1035673	218675533	T	C	9.64e-09	-0.160182	0.0280795	1.17e-08	-0.0614798	0.0934399	0.511	-0.161094	0.0281303	0.85 (0.81, 0.90)	1.02e-08	-0.0604118	0.0936763	0.94 (0.78, 1.13)	0.519	No	-0.0110609	0.0192297	0.5651	-0.00501254	0.0166033	0.7627
allergic_rhinitis	413	4	rs12374234	149841708	T	C	17	rs9303510	64534900	A	G	1.85e-08	0.15622	0.0275894	1.49e-08	0.0302177	0.0896923	0.736	0.158297	0.0276415	1.17 (1.11, 1.24)	1.02e-08	0.0287117	0.0898857	1.03 (0.86, 1.23)	0.749	No	0.00598207	0.017584	0.7337	-0.00350614	0.0196974	0.8587
allergic_rhinitis	411	4	rs13151759	46995653	T	G	10	rs11815744	109330642	G	T	8.49e-09	-0.140252	0.0242978	7.82e-09	-0.0824881	0.079533	0.3	-0.139309	0.0243232	0.87 (0.83, 0.91)	1.02e-08	-0.0805252	0.0797656	0.92 (0.79, 1.08)	0.313	No	0.0119286	0.0164238	0.4677	0.001998	0.0179838	0.9115
allergic_rhinitis	418	4	rs1978231	110798593	T	A	12	rs4931048	28110444	C	T	8.68e-09	-0.163261	0.0282454	7.47e-09	0.212522	0.0897407	0.0179	-0.162084	0.0283093	0.85 (0.80, 0.90)	1.03e-08	0.207595	0.089939	1.23 (1.03, 1.47)	0.021	No	0.0119286	0.0203838	0.5584	-0.0257281	0.0165454	0.12
allergic_rhinitis	415	2	rs6733825	132171833	T	C	5	rs396542	36828730	G	A	1.22e-08	-0.167778	0.02946	1.23e-08	0.226467	0.092822	0.0147	-0.16906	0.0295241	0.84 (0.80, 0.89)	1.03e-08	0.228016	0.0930366	1.26 (1.05, 1.51)	0.0143	No	-0.00130085	0.0182345	0.9431	0.0198026	0.0185244	0.285
allergic_rhinitis	420	2	rs10203334	132142408	C	T	3	rs7648852	184118600	G	A	8.72e-09	0.185564	0.0324781	1.11e-08	0.131163	0.101886	0.198	0.186247	0.032531	1.20 (1.13, 1.28)	1.03e-08	0.130801	0.102041	1.14 (0.93, 1.39)	0.2	No	-0.0490852	0.0207023	0.01774	-0.0118702	0.0181723	0.5137
allergic_rhinitis	419	5	rs9327984	98453567	A	C	10	rs16937422	55147901	G	A	1.25e-08	-0.178188	0.031077	9.82e-09	-0.0316299	0.0981398	0.747	-0.178206	0.0311256	0.84 (0.79, 0.89)	1.03e-08	-0.0357347	0.098314	0.96 (0.80, 1.17)	0.716	No	-0.00330546	0.0160303	0.8366	0.0119286	0.0226521	0.5985
allergic_rhinitis	416	1	rs2325920	159226421	C	T	14	rs34076061	36808820	A	G	9.91e-09	0.14519	0.0254537	1.17e-08	0.109363	0.0827861	0.186	0.145995	0.0254971	1.16 (1.10, 1.22)	1.03e-08	0.112101	0.0829858	1.12 (0.95, 1.32)	0.177	No	0.00895974	0.0189464	0.6363	0.00697561	0.0168983	0.6798
allergic_rhinitis	417	2	rs1196702	150213819	G	A	18	rs2717100	74926427	T	C	1.08e-08	0.204085	0.0355581	9.5e-09	0.230412	0.11226	0.0401	0.204107	0.0356469	1.23 (1.14, 1.32)	1.03e-08	0.219746	0.112403	1.25 (1.00, 1.55)	0.0506	No	0.00399202	0.0225411	0.8594	-0.00712532	0.0181676	0.6949
allergic_rhinitis	421	1	rs16827981	23435538	A	G	11	rs7103723	36114348	A	G	1.11e-08	-0.179054	0.0312088	9.62e-09	-0.080993	0.0966435	0.402	-0.179027	0.0312708	0.84 (0.79, 0.89)	1.03e-08	-0.0844372	0.0968055	0.92 (0.76, 1.11)	0.383	No	0.0372958	0.0212754	0.07957	0	0	0.999
allergic_rhinitis	423	3	rs7621589	191628429	C	T	8	rs4733220	30900890	A	G	6.4e-09	-0.142296	0.0244639	6.01e-09	0.125952	0.0785111	0.109	-0.140286	0.0245065	0.87 (0.83, 0.91)	1.04e-08	0.122482	0.0786445	1.13 (0.97, 1.32)	0.119	No	-0.00762903	0.0170063	0.6537	0.0285875	0.0165724	0.08448
allergic_rhinitis	425	1	rs4492574	176659790	C	T	14	rs7155855	72449997	G	A	1.39e-08	-0.147641	0.026102	1.55e-08	0.0315131	0.0855408	0.713	-0.149719	0.0261596	0.86 (0.82, 0.91)	1.04e-08	0.0268483	0.0858378	1.03 (0.87, 1.22)	0.754	No	0.0305292	0.0188336	0.105	0.0188218	0.0161422	0.2435
allergic_rhinitis	424	1	rs6678151	197811282	A	C	4	rs4860054	61227661	T	C	1.47e-08	-0.18508	0.032252	9.55e-09	-0.0403501	0.101888	0.692	-0.18493	0.0323106	0.83 (0.78, 0.89)	1.04e-08	-0.0360376	0.101769	0.96 (0.79, 1.18)	0.723	No	0.0276152	0.020113	0.1696	-0.00833464	0.0178625	0.6408
allergic_rhinitis	422	9	rs12001305	34903675	G	A	10	rs953458	67082879	C	T	1.22e-08	-0.205451	0.0359439	1.09e-08	0.108926	0.112882	0.335	-0.206121	0.0360048	0.81 (0.76, 0.87)	1.04e-08	0.112268	0.113113	1.12 (0.90, 1.40)	0.321	No	-0.0424901	0.0194196	0.0287	-0.00631993	0.0209131	0.7625
allergic_rhinitis	433	8	rs9297816	132011279	A	G	17	rs4986129	80853554	A	G	2.44e-08	-0.181101	0.0322326	1.93e-08	-0.0491908	0.10238	0.631	-0.184839	0.0323019	0.83 (0.78, 0.89)	1.05e-08	-0.0500276	0.102559	0.95 (0.78, 1.16)	0.626	No	0.00697561	0.0157927	0.6587	0.0363319	0.0219927	0.09847
allergic_rhinitis	435	1	rs2031245	98687633	A	C	3	rs6550215	33277828	G	A	1.11e-08	0.203881	0.0355747	9.98e-09	0.128379	0.120047	0.285	0.203861	0.0356295	1.23 (1.14, 1.31)	1.05e-08	0.12757	0.120333	1.14 (0.90, 1.44)	0.289	No	-0.0297378	0.0226488	0.189	0.0246926	0.0184687	0.1812
allergic_rhinitis	426	16	rs9930501	53830452	G	A	17	rs16966811	39579112	A	G	1.42e-08	0.173049	0.0304198	1.28e-08	0.149262	0.0998004	0.135	0.17453	0.0304951	1.19 (1.12, 1.26)	1.05e-08	0.149832	0.0998238	1.16 (0.96, 1.41)	0.133	No	0.0497421	0.0161448	0.002065	-0.0269602	0.021397	0.2076
allergic_rhinitis	429	16	rs9928094	53799905	G	A	17	rs79101064	39610718	T	C	1.39e-08	0.172778	0.0302832	1.16e-08	0.167697	0.101196	0.0975	0.173712	0.0303539	1.19 (1.12, 1.26)	1.05e-08	0.168336	0.101189	1.18 (0.97, 1.44)	0.0962	No	0.0535408	0.0161365	0.0009073	-0.0237805	0.0213087	0.2642
allergic_rhinitis	432	10	rs3886687	71601764	G	T	16	rs10221055	73052833	A	G	1.46e-08	0.176761	0.0311281	1.36e-08	-0.0799643	0.101931	0.433	0.17839	0.0311749	1.20 (1.12, 1.27)	1.05e-08	-0.0842877	0.102031	0.92 (0.75, 1.12)	0.409	No	0.0119286	0.0173861	0.4927	0.0119286	0.0191531	0.5334
allergic_rhinitis	431	4	rs17268257	139765668	T	C	5	rs4705330	148576585	G	A	1.42e-08	-0.184761	0.032704	1.61e-08	0.100762	0.0997631	0.312	-0.187401	0.032749	0.83 (0.78, 0.88)	1.05e-08	0.111732	0.100075	1.12 (0.92, 1.36)	0.264	No	0.0563803	0.0220064	0.0104	0.00995033	0.0176487	0.5729
allergic_rhinitis	434	1	rs3892375	161054054	C	T	10	rs57426410	112974488	G	A	1.81e-08	-0.152381	0.0267165	1.17e-08	0.0285532	0.0878759	0.745	-0.153193	0.0267741	0.86 (0.81, 0.90)	1.05e-08	0.0340738	0.0880509	1.03 (0.87, 1.23)	0.699	No	0.00995033	0.0185191	0.591	0.00796817	0.017413	0.6472
allergic_rhinitis	427	2	rs877832	28800894	T	C	6	rs911536	3027131	A	G	1.85e-08	0.192399	0.0339163	1.41e-08	-0.0938832	0.109099	0.389	0.194516	0.0339873	1.21 (1.14, 1.30)	1.05e-08	-0.10023	0.10917	0.90 (0.73, 1.12)	0.359	No	0.00598207	0.0174863	0.7323	0.00796817	0.0232308	0.7316
allergic_rhinitis	430	2	rs2341457	44768102	A	G	19	rs11547806	44303066	C	G	1.16e-08	-0.134901	0.0235786	1.06e-08	-0.0196361	0.0766144	0.798	-0.135113	0.023611	0.87 (0.83, 0.91)	1.05e-08	-0.0118731	0.0768069	0.99 (0.85, 1.15)	0.877	No	0.00498754	0.0152851	0.7442	-0.00310481	0.0166567	0.8521
allergic_rhinitis	428	11	rs949072	74818559	A	G	12	rs10842339	24558852	T	C	6.18e-09	0.187095	0.0325187	8.74e-09	0.160169	0.103347	0.121	0.186563	0.0325977	1.21 (1.13, 1.28)	1.05e-08	0.156509	0.103608	1.17 (0.95, 1.43)	0.131	No	-0.00461061	0.0208154	0.8247	-0.00190181	0.018269	0.9171
allergic_rhinitis	441	3	rs2029464	56661320	G	T	13	rs3843685	109634114	G	A	6.54e-09	0.162663	0.0283767	9.91e-09	-0.0156607	0.0893277	0.861	0.162543	0.0284154	1.18 (1.11, 1.24)	1.06e-08	-0.0151737	0.0895639	0.98 (0.83, 1.17)	0.865	No	-0.00611868	0.0187345	0.7439	-0.037598	0.0174631	0.03131
allergic_rhinitis	438	4	rs10516511	105821431	A	C	10	rs580298	84678397	G	A	1.14e-08	0.198555	0.0347616	1.12e-08	0.0480736	0.111505	0.666	0.199214	0.0348195	1.22 (1.14, 1.31)	1.06e-08	0.0497757	0.11181	1.05 (0.84, 1.31)	0.656	No	0.00299551	0.0201311	0.8818	-0.0381173	0.0224748	0.08985
allergic_rhinitis	439	3	rs13098166	113210038	G	A	9	rs1330284	75576214	A	G	8.08e-09	-0.165102	0.0287243	9.04e-09	0.184756	0.0913633	0.0432	-0.164608	0.0287718	0.85 (0.80, 0.90)	1.06e-08	0.184263	0.0914467	1.20 (1.01, 1.44)	0.0439	No	-0.015723	0.0203034	0.4387	-0.0256255	0.0162909	0.1156
allergic_rhinitis	440	5	rs2963446	157938502	A	C	7	rs471360	103380849	T	C	5.34e-09	0.188884	0.0328258	8.71e-09	-0.109626	0.111193	0.324	0.18811	0.0328801	1.21 (1.13, 1.29)	1.06e-08	-0.10022	0.111629	0.90 (0.73, 1.13)	0.369	No	-0.00280393	0.0169832	0.8689	0.0305292	0.021791	0.1612
allergic_rhinitis	437	4	rs17085463	65740387	A	G	7	rs73239790	96071097	A	C	1.01e-08	0.185284	0.0323559	1.03e-08	-0.164634	0.104435	0.115	0.185495	0.0324213	1.20 (1.13, 1.28)	1.06e-08	-0.161445	0.104772	0.85 (0.69, 1.04)	0.123	No	0.00895974	0.0176477	0.6116	-0.0152152	0.021591	0.481
allergic_rhinitis	436	3	rs155231	1357571	A	G	9	rs11788670	27412769	A	G	1.33e-08	0.135534	0.0238397	1.31e-08	0.0393964	0.0785834	0.616	0.136607	0.0238758	1.15 (1.09, 1.20)	1.06e-08	0.034424	0.0788212	1.04 (0.89, 1.21)	0.662	No	0	0	0.9755	0.00697561	0.0175531	0.6911
allergic_rhinitis	444	10	rs1902734	109492687	C	A	22	rs5765170	45501477	A	G	1.36e-08	0.145703	0.0256942	1.42e-08	-0.0570241	0.0847227	0.501	0.147255	0.0257445	1.16 (1.10, 1.22)	1.07e-08	-0.0528177	0.0849754	0.95 (0.80, 1.12)	0.534	No	-0.0113643	0.0167665	0.4979	-0.0403013	0.0176219	0.02218
allergic_rhinitis	447	9	rs4295735	91344487	C	A	13	rs2897319	47767007	G	A	1.07e-08	0.17601	0.0305886	8.71e-09	-0.0726607	0.0944716	0.442	0.175209	0.0306352	1.19 (1.12, 1.27)	1.07e-08	-0.0687531	0.0946462	0.93 (0.78, 1.12)	0.468	No	0.0168571	0.0168235	0.3164	-0.0331432	0.0205859	0.1075
allergic_rhinitis	449	3	rs9852998	138850382	T	C	6	rs4840043	99881061	A	G	7.12e-09	-0.139788	0.0241341	6.95e-09	0.0235478	0.0794746	0.767	-0.138284	0.0241819	0.87 (0.83, 0.91)	1.07e-08	0.0286372	0.0795893	1.03 (0.88, 1.20)	0.719	No	-0.00080032	0.0166803	0.9617	0.0256677	0.0170323	0.1317
allergic_rhinitis	445	3	rs17024046	87263497	T	C	6	rs11754191	54629445	G	A	1.2e-08	0.137591	0.0241566	1.23e-08	0.0137047	0.0775391	0.86	0.138402	0.0241973	1.15 (1.10, 1.20)	1.07e-08	0.0176807	0.0777848	1.02 (0.87, 1.19)	0.82	No	-0.00410843	0.0166941	0.8056	0.0237165	0.0168202	0.1585
allergic_rhinitis	443	3	rs1878984	139787178	T	C	12	rs10772060	9862082	G	A	1.1e-08	-0.179404	0.0313146	1.01e-08	0.0846089	0.101951	0.407	-0.179605	0.0314001	0.84 (0.79, 0.89)	1.07e-08	0.091139	0.102029	1.10 (0.90, 1.34)	0.372	No	0.0256677	0.0179119	0.1518	-0.0195906	0.0199945	0.3272
allergic_rhinitis	446	9	rs915281	119967963	C	T	17	rs12943792	8624346	T	C	9.54e-09	0.140471	0.0244923	9.73e-09	-0.106833	0.0788684	0.176	0.140314	0.0245337	1.15 (1.10, 1.21)	1.07e-08	-0.120788	0.0791063	0.89 (0.76, 1.03)	0.127	No	-0.00430927	0.0163354	0.7919	-0.0134906	0.017289	0.4352
allergic_rhinitis	448	2	rs13400620	222878965	T	C	13	rs12865387	88617683	C	T	1.76e-08	-0.145895	0.0257179	1.4e-08	0.017802	0.0848121	0.834	-0.147333	0.0257615	0.86 (0.82, 0.91)	1.07e-08	0.0170722	0.0848573	1.02 (0.86, 1.20)	0.841	No	-0.0544562	0.0176921	0.002083	0.001998	0.0168608	0.9057
allergic_rhinitis	442	11	rs2712796	74846830	T	C	12	rs10842339	24558852	T	C	8.55e-09	0.175595	0.0306549	1.02e-08	0.080867	0.0993076	0.415	0.175793	0.0307332	1.19 (1.12, 1.27)	1.07e-08	0.077799	0.0995387	1.08 (0.89, 1.31)	0.434	No	-0.00843548	0.0196311	0.6674	-0.00190181	0.018269	0.9171
allergic_rhinitis	459	5	rs6869426	150233004	C	T	15	rs10451009	39112731	A	C	1.4e-08	0.179709	0.031644	1.35e-08	0.0133035	0.0986171	0.893	0.181168	0.0316891	1.20 (1.13, 1.28)	1.08e-08	0.0171227	0.0986955	1.02 (0.84, 1.23)	0.862	No	-0.00803217	0.0163189	0.6226	0.0516432	0.0225221	0.02185
allergic_rhinitis	450	1	rs4424468	179407340	T	C	17	rs1380565	26454407	G	A	1.78e-08	0.141527	0.0252452	2.07e-08	-0.00150682	0.0816683	0.985	0.144648	0.0252964	1.16 (1.10, 1.21)	1.08e-08	-0.00284783	0.0818875	1.00 (0.85, 1.17)	0.972	No	-0.0152152	0.0173808	0.3813	0.0382587	0.0167361	0.02224
allergic_rhinitis	455	1	rs2789919	223209231	C	T	14	rs12897262	40341369	T	C	1.36e-08	0.13336	0.0234217	1.24e-08	-2.67e-05	0.0745993	1	0.13407	0.02345	1.14 (1.09, 1.20)	1.08e-08	-0.00388988	0.0747162	1.00 (0.86, 1.15)	0.958	No	-0.0282966	0.0164707	0.08574	-0.0303561	0.0163117	0.06268
allergic_rhinitis	453	13	rs9522933	90987772	A	G	16	rs7193248	27113695	C	T	1.63e-08	-0.134866	0.0236993	1.27e-08	-0.12673	0.0768807	0.0993	-0.135695	0.0237326	0.87 (0.83, 0.91)	1.08e-08	-0.12608	0.0771289	0.88 (0.76, 1.03)	0.102	No	-0.00833464	0.016636	0.6164	0.0178399	0.0162476	0.2724
allergic_rhinitis	451	1	rs2486257	159962063	C	T	6	rs6942122	37522966	T	C	9.3e-09	0.17013	0.0298829	1.25e-08	-0.125965	0.0997005	0.206	0.171196	0.0299407	1.19 (1.12, 1.26)	1.08e-08	-0.131766	0.0999668	0.88 (0.72, 1.07)	0.187	No	0.00498754	0.0180056	0.7818	0.0188218	0.0185986	0.3116
allergic_rhinitis	452	4	rs11098229	79466554	A	G	7	rs11971117	41662627	T	C	7.09e-09	-0.178166	0.0308179	7.41e-09	-0.0685279	0.0982313	0.485	-0.176504	0.0308699	0.84 (0.79, 0.89)	1.08e-08	-0.072174	0.0986336	0.93 (0.77, 1.13)	0.464	No	0.00697561	0.0171223	0.6837	-0.0194887	0.0206842	0.3461
allergic_rhinitis	457	3	rs17414130	145890052	C	T	7	rs9692549	10245522	A	G	5.29e-09	0.176052	0.0304492	7.39e-09	0.106869	0.0963649	0.267	0.174449	0.0305136	1.19 (1.12, 1.26)	1.08e-08	0.108324	0.0964905	1.11 (0.92, 1.35)	0.262	No	-0.0147076	0.0163855	0.3694	-0.0179603	0.0213661	0.4006
allergic_rhinitis	458	12	rs10859522	93945005	T	C	18	rs12456841	26519972	C	T	1.03e-08	0.151696	0.0265411	1.09e-08	-0.0293063	0.0853819	0.731	0.152097	0.0266038	1.16 (1.11, 1.23)	1.08e-08	-0.036953	0.0855599	0.96 (0.81, 1.14)	0.666	No	0.00598207	0.0197298	0.7618	0.00796817	0.0164258	0.6276
allergic_rhinitis	456	10	rs6585256	115746551	A	C	18	rs9951812	3903595	C	T	1.2e-08	-0.146594	0.0257074	1.18e-08	0.120281	0.0806372	0.136	-0.147336	0.0257704	0.86 (0.82, 0.91)	1.08e-08	0.119166	0.0808565	1.13 (0.96, 1.32)	0.141	No	-0.020611	0.0181275	0.2555	-0.00652122	0.0164221	0.6913
allergic_rhinitis	454	7	rs55754947	140048978	G	A	10	rs7068859	44015353	C	T	1.21e-08	-0.18298	0.0322684	1.42e-08	-0.016204	0.106438	0.879	-0.184748	0.0323133	0.83 (0.78, 0.89)	1.08e-08	-0.0223975	0.10665	0.98 (0.79, 1.21)	0.834	No	-0.0205089	0.0217048	0.3447	-0.00270365	0.0169827	0.8735
allergic_rhinitis	464	3	rs1527731	145282061	C	T	8	rs1356652	4075671	T	G	8.4e-09	-0.144759	0.0251435	8.55e-09	-0.0645694	0.081217	0.427	-0.14392	0.0251809	0.87 (0.82, 0.91)	1.09e-08	-0.0648477	0.0813582	0.94 (0.80, 1.10)	0.425	No	-0.0211215	0.0167631	0.2077	-0.0178585	0.0172213	0.2997
allergic_rhinitis	462	7	rs6974133	44371518	A	G	12	rs4765304	126334811	T	C	1.28e-08	-0.137804	0.024167	1.18e-08	0.0208277	0.0757752	0.783	-0.138383	0.0242079	0.87 (0.83, 0.91)	1.09e-08	0.0156741	0.075975	1.02 (0.88, 1.18)	0.837	No	-0.0191828	0.0166662	0.2495	-0.0158246	0.0165373	0.3386
allergic_rhinitis	463	3	rs937130	97711997	A	G	8	rs10113131	23481176	A	G	1.32e-08	0.137427	0.0239016	8.94e-09	0.0874778	0.0770452	0.256	0.136799	0.0239336	1.15 (1.09, 1.20)	1.09e-08	0.0939317	0.0772594	1.10 (0.94, 1.28)	0.224	No	0.0009995	0.0189263	0.9579	-0.0147076	0.0169326	0.3851
allergic_rhinitis	461	7	rs9655027	4402672	T	C	16	rs2343036	77242558	T	C	2e-08	-0.144521	0.0256994	1.87e-08	-0.134795	0.0842138	0.109	-0.147174	0.0257451	0.86 (0.82, 0.91)	1.09e-08	-0.135533	0.0842181	0.87 (0.74, 1.03)	0.108	No	-0.0136933	0.0171682	0.4251	0.00995033	0.0173321	0.5659
allergic_rhinitis	460	1	rs2811173	97992257	C	T	17	rs8068003	70423601	T	C	6.98e-09	-0.160316	0.027973	9.98e-09	0.0861229	0.0901177	0.339	-0.160173	0.0280176	0.85 (0.81, 0.90)	1.09e-08	0.092766	0.0901134	1.10 (0.92, 1.31)	0.303	No	0.0109399	0.016927	0.5181	-0.00762903	0.019627	0.6975
allergic_rhinitis	465	4	rs72631683	165356187	T	C	22	rs8139987	25131425	T	G	1.79e-08	-0.219523	0.0386838	1.39e-08	-0.0842828	0.124364	0.498	-0.221414	0.0387423	0.80 (0.74, 0.86)	1.1e-08	-0.0758213	0.124717	0.93 (0.73, 1.18)	0.543	No	-0.0119714	0.0208597	0.5661	0.0344014	0.020612	0.09517
allergic_rhinitis	469	11	rs2919722	70953531	C	T	19	rs1404318	51566231	A	G	7.54e-09	-0.133893	0.0230609	6.4e-09	-0.0846908	0.0742682	0.254	-0.132008	0.0231006	0.88 (0.84, 0.92)	1.1e-08	-0.0941394	0.0745321	0.91 (0.79, 1.05)	0.207	No	-0.00692392	0.0165842	0.6763	-0.0268575	0.0161113	0.09552
allergic_rhinitis	470	2	rs17481395	216633056	T	C	13	rs878674	58394619	G	A	6.07e-09	0.152963	0.0263702	6.61e-09	-0.03794	0.0868855	0.662	0.151004	0.0264255	1.16 (1.10, 1.22)	1.1e-08	-0.0351334	0.0871908	0.97 (0.81, 1.15)	0.687	No	0.0178399	0.0170391	0.2953	-0.018979	0.0176384	0.282
allergic_rhinitis	466	13	rs9570786	63695705	T	C	18	rs9945701	9582286	T	C	2.82e-08	-0.245287	0.0437294	2.03e-08	0.000703275	0.135572	0.996	-0.250289	0.0437949	0.78 (0.71, 0.85)	1.1e-08	0.00146415	0.136023	1.00 (0.77, 1.31)	0.991	No	-0.0422814	0.0226953	0.06241	-0.0184695	0.0217724	0.3963
allergic_rhinitis	471	8	rs73694246	89126488	C	T	9	rs1419258	19914792	A	G	1.1e-08	0.152495	0.02667	1.08e-08	0.151898	0.0853415	0.0751	0.152631	0.0267109	1.16 (1.11, 1.23)	1.1e-08	0.153627	0.0854915	1.17 (0.99, 1.38)	0.0723	No	0.0139029	0.0195568	0.4772	-0.012275	0.0163776	0.4536
allergic_rhinitis	467	3	rs11927126	72806622	G	A	12	rs17005544	79785690	A	G	7.77e-09	0.203976	0.0358427	1.26e-08	0.124157	0.108199	0.251	0.205163	0.0358991	1.23 (1.14, 1.32)	1.1e-08	0.139052	0.108754	1.15 (0.93, 1.42)	0.201	No	0.00299551	0.0198116	0.8798	-0.0146062	0.0223918	0.5142
allergic_rhinitis	468	5	rs55735829	26058520	A	G	13	rs63079660	109581213	C	T	9.95e-09	-0.161776	0.028222	9.91e-09	0.0772419	0.0889955	0.385	-0.161472	0.0282547	0.85 (0.81, 0.90)	1.1e-08	0.0815762	0.0889936	1.08 (0.91, 1.29)	0.359	No	-0.00803217	0.0170716	0.638	-0.00120072	0.0187437	0.9489
allergic_rhinitis	472	2	rs6731785	225491143	A	G	13	rs723770	95572401	C	T	7.02e-09	0.154594	0.0268063	8.07e-09	0.0143168	0.0869694	0.869	0.153443	0.0268585	1.17 (1.11, 1.23)	1.11e-08	0.0202004	0.0871623	1.02 (0.86, 1.21)	0.817	No	0.0198026	0.0166549	0.2343	-0.030253	0.0183463	0.09912
allergic_rhinitis	473	17	rs8078571	6733672	C	T	17	rs4563082	32335533	C	T	6.99e-09	-0.187742	0.032411	6.93e-09	-0.0227932	0.105051	0.828	-0.18547	0.0324684	0.83 (0.78, 0.89)	1.11e-08	-0.0211928	0.105234	0.98 (0.80, 1.20)	0.84	No	-0.000500125	0.0158871	0.9749	0.0139029	0.022961	0.5448
allergic_rhinitis	474	9	rs2000312	91359215	T	C	13	rs2897319	47767007	G	A	6.95e-09	0.188082	0.03262	8.12e-09	-0.06775	0.0995018	0.496	0.186645	0.0326755	1.21 (1.13, 1.28)	1.12e-08	-0.0668126	0.0995805	0.94 (0.77, 1.14)	0.502	No	-0.00080032	0.0175278	0.9636	-0.0331432	0.0205859	0.1075
allergic_rhinitis	480	6	rs11759850	36866408	T	C	6	rs9446870	73926196	G	A	9.38e-09	0.154517	0.0270111	1.06e-08	0.00796709	0.086681	0.927	0.154596	0.027071	1.17 (1.11, 1.23)	1.12e-08	0.00862984	0.0866372	1.01 (0.85, 1.20)	0.921	No	0.0237165	0.0192504	0.218	0.0246926	0.0163744	0.1316
allergic_rhinitis	476	2	rs6756975	147531126	T	C	7	rs35785661	3367654	C	T	1.73e-08	0.146189	0.0257583	1.38e-08	-0.0448964	0.0833227	0.59	0.147425	0.0258126	1.16 (1.10, 1.22)	1.12e-08	-0.0505747	0.0838023	0.95 (0.81, 1.12)	0.546	No	0.00895974	0.0155767	0.5651	0.0178399	0.01823	0.3278
allergic_rhinitis	478	3	rs6809312	195479068	C	T	9	rs3750534	116060124	C	T	1.29e-08	0.145626	0.0257082	1.47e-08	-0.00514677	0.0816393	0.95	0.147129	0.0257619	1.16 (1.10, 1.22)	1.12e-08	0.00168606	0.0818504	1.00 (0.85, 1.18)	0.984	No	0.0198026	0.0171898	0.2492	0.0158733	0.017329	0.3597
allergic_rhinitis	475	5	rs7703047	164243154	T	G	19	rs34689735	13656212	G	A	2.21e-08	0.185653	0.0333559	2.61e-08	-0.0158761	0.110218	0.885	0.190972	0.0334347	1.21 (1.13, 1.29)	1.12e-08	-0.0266005	0.110396	0.97 (0.78, 1.21)	0.81	No	0.00399202	0.0178534	0.823	-0.0105555	0.0203735	0.6044
allergic_rhinitis	477	15	rs12440100	20177092	A	G	20	rs2664558	48740545	A	G	7.12e-09	0.203774	0.0356193	1.06e-08	-0.219063	0.116712	0.0605	0.203869	0.0356954	1.23 (1.14, 1.31)	1.12e-08	-0.217473	0.116834	0.80 (0.64, 1.01)	0.0627	No	-0.0138961	0.022482	0.5365	-0.00934352	0.0181287	0.6063
allergic_rhinitis	481	2	rs2034755	221139346	T	C	2	rs7590861	231034785	C	A	1.54e-08	-0.179623	0.031697	1.45e-08	-0.116009	0.0994658	0.243	-0.181322	0.0317511	0.83 (0.78, 0.89)	1.12e-08	-0.112072	0.099613	0.89 (0.74, 1.09)	0.261	No	-0.00974735	0.0204561	0.6337	0.00498754	0.0167874	0.7664
allergic_rhinitis	479	1	rs6588626	56872303	C	A	5	rs343119	72876119	C	T	5.05e-09	0.161146	0.0277228	6.15e-09	-0.0219105	0.0919396	0.812	0.158691	0.0277879	1.17 (1.11, 1.24)	1.12e-08	-0.0225927	0.0920958	0.98 (0.82, 1.17)	0.806	No	0.00498754	0.0195207	0.7983	-0.00120072	0.0174574	0.9452
allergic_rhinitis	485	11	rs2919721	70953650	G	A	19	rs1404318	51566231	A	G	7.55e-09	-0.133105	0.0229297	6.44e-09	-0.0873801	0.0738861	0.237	-0.131144	0.0229701	0.88 (0.84, 0.92)	1.13e-08	-0.0965313	0.0741624	0.91 (0.79, 1.05)	0.193	No	-0.002002	0.0165318	0.9036	-0.0268575	0.0161113	0.09552
allergic_rhinitis	484	1	rs2207190	171415856	A	G	8	rs28864475	115208510	G	A	5.81e-09	-0.141247	0.0245639	8.91e-09	0.0233515	0.0803336	0.771	-0.140523	0.0246124	0.87 (0.83, 0.91)	1.13e-08	0.0180126	0.0803734	1.02 (0.87, 1.19)	0.823	No	-0.0246001	0.0162699	0.1306	-0.0269602	0.0173266	0.1196
allergic_rhinitis	486	4	rs11555602	175204676	G	A	8	rs2454043	104070255	C	A	2.28e-08	-0.179237	0.0318437	1.82e-08	-0.0252713	0.104619	0.809	-0.182108	0.0318965	0.83 (0.78, 0.89)	1.13e-08	-0.012184	0.105038	0.99 (0.80, 1.21)	0.908	No	0.0246926	0.0216983	0.255	0.00399202	0.0151557	0.7922
allergic_rhinitis	482	2	rs10202178	57643933	G	A	7	rs2428770	122542284	G	T	5.25e-08	0.125621	0.0229113	4.18e-08	-0.0566615	0.0731856	0.439	0.131081	0.0229559	1.14 (1.09, 1.19)	1.13e-08	-0.0555324	0.0733058	0.95 (0.82, 1.09)	0.449	No	0.001998	0.0133556	0.8811	-0.00340579	0.0160273	0.8317
allergic_rhinitis	483	18	rs17582654	8566019	C	T	20	rs6138281	2489531	A	G	1.46e-08	0.194198	0.0345863	1.97e-08	-0.102439	0.114584	0.371	0.197801	0.0346429	1.22 (1.14, 1.30)	1.13e-08	-0.104192	0.114688	0.90 (0.72, 1.13)	0.364	No	0.0305292	0.0181505	0.09256	-0.00140098	0.0215072	0.9481
allergic_rhinitis	488	13	rs17464589	24839437	G	A	14	rs7359117	46417950	T	C	1.42e-08	0.133482	0.0234691	1.29e-08	0.0469315	0.0749526	0.531	0.134202	0.0235089	1.14 (1.09, 1.20)	1.14e-08	0.0490069	0.0749869	1.05 (0.91, 1.22)	0.513	No	0.001998	0.0180979	0.9121	0.0324672	0.0162174	0.04524
allergic_rhinitis	489	2	rs10928925	130458616	C	T	15	rs12592041	88920678	A	G	8.5e-09	0.15684	0.0272252	8.37e-09	0.0492149	0.0895058	0.582	0.155695	0.0272744	1.17 (1.11, 1.23)	1.14e-08	0.0400244	0.0896875	1.04 (0.87, 1.24)	0.655	No	-0.00652122	0.0161937	0.6872	-0.0252152	0.0192043	0.1891
allergic_rhinitis	487	1	rs3753311	169860473	G	A	19	rs11665903	36652185	C	A	1.34e-08	-0.148231	0.025875	1.01e-08	0.0540253	0.0863504	0.532	-0.147947	0.0259165	0.86 (0.82, 0.91)	1.14e-08	0.0456746	0.0866376	1.05 (0.88, 1.24)	0.598	No	-0.00250313	0.0161597	0.8769	0.0109399	0.0181155	0.5459
allergic_rhinitis	490	5	b37:5:78290777	78290777	A	C	12	rs77138128	96441795	A	G	9.44e-09	-0.158021	0.0274443	8.52e-09	0.013444	0.089678	0.881	-0.156875	0.0274822	0.85 (0.81, 0.90)	1.14e-08	0.00844994	0.0899443	1.01 (0.85, 1.20)	0.925	No	0.0178399	0.0166262	0.2832	-0.00924258	0.0192313	0.6308
allergic_rhinitis	500	4	rs12500712	124394486	T	C	9	rs1341083	81624626	A	G	9.04e-09	0.179745	0.0316118	1.3e-08	-0.0320282	0.0979837	0.744	0.18062	0.0316515	1.20 (1.13, 1.27)	1.15e-08	-0.0327085	0.098381	0.97 (0.80, 1.17)	0.74	No	-0.00571631	0.0175186	0.7442	-0.0694573	0.0205495	0.0007246
allergic_rhinitis	501	1	rs15985	240654111	T	C	6	rs6571142	104308569	C	T	5.81e-09	-0.15885	0.0272455	5.53e-09	0.0824466	0.0903499	0.361	-0.155728	0.0272901	0.86 (0.81, 0.90)	1.15e-08	0.0832935	0.0904669	1.09 (0.91, 1.30)	0.357	No	-0.00300451	0.0162143	0.853	0.0344014	0.0188398	0.0678
allergic_rhinitis	492	2	rs7591520	129454056	G	T	4	rs9990966	153089207	T	G	8.91e-09	0.139641	0.0243341	9.55e-09	-0.0359638	0.0794445	0.651	0.139055	0.024363	1.15 (1.10, 1.21)	1.15e-08	-0.0327582	0.0796838	0.97 (0.83, 1.13)	0.681	No	-0.0170444	0.016645	0.3058	0.0276152	0.0170044	0.1044
allergic_rhinitis	497	1	rs533233	108739104	G	A	11	rs969485	13403043	G	A	1.4e-08	0.165944	0.0294183	1.69e-08	-0.0614303	0.0957261	0.521	0.168253	0.0294833	1.18 (1.12, 1.25)	1.15e-08	-0.056658	0.0957482	0.94 (0.78, 1.14)	0.554	No	0.00796817	0.0183345	0.6638	0.0178399	0.0174048	0.3053
allergic_rhinitis	491	4	rs13110224	23447824	G	A	10	rs9415823	67050833	T	C	8.42e-09	0.13084	0.0228104	9.69e-09	0.112109	0.0738532	0.129	0.130393	0.022845	1.14 (1.09, 1.19)	1.15e-08	0.113873	0.0739366	1.12 (0.97, 1.30)	0.124	No	0.00598207	0.0172196	0.7283	0.0129162	0.0158852	0.4161
allergic_rhinitis	502	9	rs10810974	18512570	T	C	11	rs1157669	34417870	T	C	1.84e-08	0.135232	0.0238098	1.35e-08	-0.0469086	0.0764397	0.539	0.136099	0.0238506	1.15 (1.09, 1.20)	1.15e-08	-0.0460917	0.0764844	0.95 (0.82, 1.11)	0.547	No	-0.0188771	0.0167498	0.2599	0.0129162	0.0159538	0.4182
allergic_rhinitis	496	1	rs742688	210516953	A	G	3	rs10511039	76101757	A	G	5.42e-09	0.159504	0.0275989	7.5e-09	-0.0740477	0.08992	0.41	0.157836	0.0276565	1.17 (1.11, 1.24)	1.15e-08	-0.0659857	0.0900355	0.94 (0.78, 1.12)	0.464	No	0.00299551	0.0165589	0.8564	-0.0114655	0.0168116	0.4953
allergic_rhinitis	493	7	rs9655634	153987075	A	G	10	rs10884187	107341429	T	C	6.4e-09	-0.15101	0.0259903	6.24e-09	0.0103323	0.0874794	0.906	-0.148587	0.0260338	0.86 (0.82, 0.91)	1.15e-08	0.0119651	0.0875907	1.01 (0.85, 1.20)	0.891	No	0.0246926	0.0184825	0.1817	-0.0103534	0.0161092	0.5204
allergic_rhinitis	494	2	rs4674892	225267000	T	C	9	rs4366150	113739638	G	A	9.03e-09	0.160611	0.0279386	8.99e-09	0.0254706	0.0868203	0.769	0.159706	0.0279826	1.17 (1.11, 1.24)	1.15e-08	0.0271536	0.0870222	1.03 (0.87, 1.22)	0.755	No	-0.0205089	0.0196822	0.2972	-0.00893984	0.0163106	0.5836
allergic_rhinitis	499	6	rs9397904	156439169	C	T	8	rs10086032	72742993	C	T	8.99e-09	-0.171166	0.0299145	1.05e-08	0.0158984	0.0930293	0.864	-0.171022	0.0299689	0.84 (0.79, 0.89)	1.15e-08	0.00461597	0.0932055	1.00 (0.84, 1.21)	0.961	No	0.00498754	0.0216192	0.8176	0.00498754	0.0189785	0.7927
allergic_rhinitis	498	18	rs11665404	5585977	C	A	21	rs9647082	19563425	A	G	8.99e-09	0.187806	0.0329689	1.22e-08	0.110436	0.112565	0.327	0.188547	0.0330396	1.21 (1.13, 1.29)	1.15e-08	0.108002	0.112734	1.11 (0.89, 1.39)	0.338	No	-0.00551518	0.0195228	0.7775	0.00498754	0.0198786	0.8019
allergic_rhinitis	495	9	rs28475879	119614210	A	G	9	rs1572299	121346417	T	C	1.71e-08	0.141182	0.0250478	1.74e-08	0.0383166	0.0813526	0.638	0.143223	0.0250946	1.15 (1.10, 1.21)	1.15e-08	0.034719	0.0815249	1.04 (0.88, 1.21)	0.67	No	0.001998	0.0168182	0.9055	0	0	0.991
allergic_rhinitis	505	6	rs13198069	56154102	G	A	6	rs1048886	71289189	G	A	1.47e-08	-0.183054	0.0320998	1.18e-08	-0.00553791	0.104114	0.958	-0.183624	0.0321821	0.83 (0.78, 0.89)	1.16e-08	0.00145342	0.104512	1.00 (0.82, 1.23)	0.989	No	0.0148886	0.0162539	0.3597	-0.0354199	0.0218777	0.1054
allergic_rhinitis	503	2	rs10172113	226618383	T	C	12	rs7977676	24431300	G	A	7.67e-09	0.160251	0.0281161	1.2e-08	-0.128638	0.0919976	0.162	0.160716	0.0281654	1.17 (1.11, 1.24)	1.16e-08	-0.131513	0.0921794	0.88 (0.73, 1.05)	0.154	No	-0.00060018	0.0167977	0.9715	0.0237165	0.0182435	0.1934
allergic_rhinitis	504	3	rs7632357	32992203	G	T	20	rs6104466	44733314	A	G	6.5e-09	0.15527	0.026938	8.22e-09	0.0193166	0.0889826	0.828	0.153959	0.026982	1.17 (1.11, 1.23)	1.16e-08	0.0160934	0.0892492	1.02 (0.85, 1.21)	0.857	No	-0.0271657	0.0164541	0.09872	-0.00410843	0.0186492	0.8256
allergic_rhinitis	512	3	rs2291499	56658481	C	G	13	rs3843685	109634114	G	A	6.57e-09	0.162293	0.0283188	9.99e-09	-0.0145004	0.0890491	0.871	0.161742	0.028358	1.18 (1.11, 1.24)	1.17e-08	-0.0149452	0.0892917	0.99 (0.83, 1.17)	0.867	No	-0.00180162	0.0185085	0.9225	-0.037598	0.0174631	0.03131
allergic_rhinitis	513	6	rs495565	116262976	G	A	13	rs7998697	113307876	A	G	6.85e-09	-0.158057	0.0271219	5.62e-09	0.0852657	0.0860552	0.322	-0.15498	0.0271735	0.86 (0.81, 0.90)	1.17e-08	0.0873815	0.0861379	1.09 (0.92, 1.29)	0.31	No	-0.00591747	0.0165293	0.7204	0.0256677	0.0185998	0.1675
allergic_rhinitis	506	2	rs11678136	187560212	G	A	6	rs945542	966237	A	G	1.28e-08	0.16626	0.0294611	1.67e-08	-0.0259866	0.0931198	0.78	0.168441	0.0295266	1.18 (1.12, 1.25)	1.17e-08	-0.0323884	0.0933869	0.97 (0.81, 1.16)	0.729	No	-0.00682323	0.0181565	0.7071	0.0217615	0.0185362	0.2403
allergic_rhinitis	508	6	rs6902183	121963787	T	C	9	rs7046214	80162570	A	C	1.78e-08	-0.166417	0.029411	1.53e-08	0.0441525	0.091996	0.631	-0.168009	0.0294536	0.85 (0.80, 0.90)	1.17e-08	0.0504808	0.092104	1.05 (0.88, 1.26)	0.584	No	-0.00893984	0.0166509	0.5913	-0.0231663	0.0199023	0.2446
allergic_rhinitis	511	3	rs13059603	63827381	G	A	17	rs9646419	37597185	A	G	4.58e-09	-0.21069	0.0358521	4.19e-09	-0.174467	0.115065	0.129	-0.204922	0.0359288	0.81 (0.76, 0.87)	1.17e-08	-0.168628	0.115126	0.84 (0.67, 1.06)	0.143	No	0.0382587	0.0186537	0.0403	0.0237165	0.0218989	0.2789
allergic_rhinitis	509	6	rs2818114	68407962	G	A	8	rs6468651	88109732	T	C	1.97e-08	0.162793	0.028917	1.81e-08	0.0666346	0.092251	0.47	0.165352	0.0289887	1.18 (1.11, 1.25)	1.17e-08	0.0543828	0.0925492	1.06 (0.88, 1.27)	0.557	No	-0.0134906	0.0162498	0.4064	-0.0170444	0.0205801	0.4075
allergic_rhinitis	510	7	rs1186717	34970909	T	G	12	rs10467177	72287159	C	T	1.18e-08	-0.16594	0.0290733	1.15e-08	-0.096253	0.0936869	0.304	-0.166115	0.0291238	0.85 (0.80, 0.90)	1.17e-08	-0.0971224	0.0936573	0.91 (0.76, 1.09)	0.3	No	0.0178399	0.0173371	0.3033	-0.0148091	0.0190055	0.4359
allergic_rhinitis	507	1	rs12130333	63191777	T	C	20	rs35873660	4071011	T	C	1.31e-08	-0.169562	0.0296059	1.02e-08	0.216901	0.0942329	0.0213	-0.169165	0.0296551	0.84 (0.80, 0.89)	1.17e-08	0.219841	0.0942235	1.25 (1.04, 1.50)	0.0196	No	0.0449734	0.02024	0.02625	-0.00954541	0.0166528	0.5665
allergic_rhinitis	515	4	rs6852819	78430072	T	G	8	rs2226323	35825293	G	T	1.17e-08	0.167612	0.0292559	1.01e-08	-0.0396568	0.0985573	0.687	0.167074	0.0293014	1.18 (1.12, 1.25)	1.18e-08	-0.0370176	0.098684	0.96 (0.79, 1.17)	0.708	No	0.0487902	0.0201862	0.01566	0.0285875	0.0168757	0.09021
allergic_rhinitis	514	1	rs960722	48683611	T	C	8	rs4737380	74327010	C	T	9.39e-09	0.145141	0.0253051	9.72e-09	-0.00291971	0.0815195	0.971	0.144527	0.0253467	1.16 (1.10, 1.21)	1.18e-08	0.00245663	0.0817389	1.00 (0.85, 1.18)	0.976	No	-0.00762903	0.016723	0.6483	-0.0121738	0.0173342	0.4825
allergic_rhinitis	516	9	rs1407398	10596853	T	C	17	rs2519866	30835770	C	T	2.63e-08	-0.156501	0.0278716	1.96e-08	0.177961	0.0876655	0.0424	-0.15922	0.0279241	0.85 (0.81, 0.90)	1.18e-08	0.174091	0.0877649	1.19 (1.00, 1.41)	0.0473	No	-0.0118702	0.0179688	0.5089	0.00995033	0.0170762	0.5601
allergic_rhinitis	517	3	rs4681963	56687637	T	C	13	rs3843685	109634114	G	A	6.81e-09	0.162191	0.0283209	1.02e-08	-0.00951601	0.0890686	0.915	0.161693	0.0283583	1.18 (1.11, 1.24)	1.19e-08	-0.0100084	0.0893022	0.99 (0.83, 1.18)	0.911	No	-0.00240288	0.0185694	0.8971	-0.037598	0.0174631	0.03131
allergic_rhinitis	518	3	rs7651778	156336555	T	C	5	rs13153406	146708031	A	G	1.33e-08	-0.140252	0.0246603	1.29e-08	-0.0654498	0.0813915	0.421	-0.140975	0.0247258	0.87 (0.83, 0.91)	1.19e-08	-0.066432	0.0816608	0.94 (0.80, 1.10)	0.416	No	-0.00934352	0.0161234	0.5623	-0.0268575	0.0173947	0.1226
allergic_rhinitis	521	16	rs1121980	53809247	A	G	17	rs16966811	39579112	A	G	1.61e-08	0.172814	0.0304527	1.39e-08	0.145637	0.100946	0.149	0.174033	0.0305288	1.19 (1.12, 1.26)	1.19e-08	0.145982	0.100901	1.16 (0.95, 1.41)	0.148	No	0.0544882	0.0161782	0.0007579	-0.0269602	0.021397	0.2076
allergic_rhinitis	519	2	rs72843617	125021753	A	G	5	rs36836	109234306	C	T	9.44e-09	-0.157558	0.0274187	9.12e-09	-0.0871495	0.0897832	0.332	-0.156639	0.0274742	0.86 (0.81, 0.90)	1.19e-08	-0.0784924	0.0900241	0.92 (0.77, 1.10)	0.383	No	0.00598207	0.0199071	0.7638	0.0178399	0.016101	0.2678
allergic_rhinitis	520	2	rs12467541	19946414	T	G	2	rs13001601	165818169	G	A	7.29e-09	-0.161891	0.0282304	9.77e-09	-0.119353	0.0892075	0.181	-0.161176	0.0282729	0.85 (0.81, 0.90)	1.19e-08	-0.121593	0.0895281	0.89 (0.74, 1.06)	0.174	No	0.0168571	0.0192521	0.3812	-0.0123763	0.0168408	0.4624
allergic_rhinitis	523	1	rs12130021	188084758	C	T	12	rs1260709	32267307	A	C	1.46e-08	-0.141409	0.0248568	1.28e-08	-0.0916453	0.0810793	0.258	-0.141921	0.0249026	0.87 (0.83, 0.91)	1.2e-08	-0.0947952	0.0812953	0.91 (0.78, 1.07)	0.244	No	-0.00150113	0.0172424	0.9306	0.0129162	0.0167656	0.441
allergic_rhinitis	522	4	rs28458840	165172123	C	T	16	rs2966301	84657353	T	C	1.37e-08	0.169378	0.0298085	1.33e-08	-0.130844	0.094557	0.166	0.170157	0.0298543	1.19 (1.12, 1.26)	1.2e-08	-0.143156	0.0947591	0.87 (0.72, 1.04)	0.131	No	-0.0148091	0.019854	0.4557	0.00995033	0.0171617	0.562
allergic_rhinitis	524	3	rs9819153	104275654	T	C	4	rs1422513	181571542	A	G	1.05e-08	-0.150156	0.02617	9.6e-09	-0.0943554	0.0813669	0.246	-0.149413	0.0262173	0.86 (0.82, 0.91)	1.2e-08	-0.0942596	0.0816006	0.91 (0.78, 1.07)	0.248	No	0.00796817	0.017375	0.6465	-0.00110061	0.0174146	0.9496
allergic_rhinitis	525	4	rs2118922	178167074	G	A	13	rs2196467	102300113	T	C	1.42e-08	-0.15949	0.0280035	1.23e-08	-0.158775	0.0907833	0.0803	-0.159795	0.0280398	0.85 (0.81, 0.90)	1.21e-08	-0.163592	0.0909937	0.85 (0.71, 1.01)	0.0722	No	0.0207825	0.0163642	0.2042	0.0382587	0.0199576	0.05523
allergic_rhinitis	527	5	rs10050495	61493771	T	C	8	rs2709604	25182008	A	G	5.93e-09	-0.161827	0.0280167	7.65e-09	0.0266837	0.0874938	0.76	-0.159892	0.0280593	0.85 (0.81, 0.90)	1.21e-08	0.0275275	0.087653	1.03 (0.87, 1.22)	0.753	No	0.0158733	0.0164986	0.336	-0.0280909	0.0198663	0.1573
allergic_rhinitis	534	3	rs12494049	82461279	G	A	22	rs2157189	32952012	A	C	1.07e-08	0.150751	0.0264666	1.23e-08	-0.229337	0.0868049	0.00824	0.150999	0.0265018	1.16 (1.10, 1.23)	1.21e-08	-0.220481	0.0871193	0.80 (0.68, 0.95)	0.0114	No	-0.0201007	0.0178673	0.2606	-0.0173496	0.0170094	0.3078
allergic_rhinitis	533	5	rs62391700	126093395	C	T	6	rs524369	165498459	T	C	2.81e-08	0.157079	0.0281799	2.49e-08	-0.265924	0.0941842	0.00475	0.160949	0.0282473	1.17 (1.11, 1.24)	1.21e-08	-0.264286	0.0943597	0.77 (0.64, 0.92)	0.0051	No	-0.0277824	0.01993	0.1633	0.0158733	0.0163205	0.3308
allergic_rhinitis	528	12	rs1400139	73355620	G	T	16	rs9940383	25969182	T	G	8.61e-09	-0.158072	0.0277654	1.25e-08	0.0470023	0.0888907	0.597	-0.15842	0.027801	0.85 (0.81, 0.90)	1.21e-08	0.0521969	0.0891278	1.05 (0.88, 1.25)	0.558	No	-0.0082338	0.0161479	0.6101	-0.0180621	0.0195881	0.3565
allergic_rhinitis	530	5	rs13187146	12345455	C	T	9	rs11788529	100270886	A	G	9.92e-09	0.173465	0.0302992	1.03e-08	-0.141083	0.101527	0.165	0.172944	0.0303504	1.19 (1.12, 1.26)	1.21e-08	-0.149578	0.101767	0.86 (0.71, 1.05)	0.142	No	-0.011769	0.0210348	0.5758	-0.0129839	0.0164354	0.4295
allergic_rhinitis	526	1	rs9633331	168919290	G	A	2	rs11124710	40168578	A	G	6.68e-09	0.135174	0.0232668	6.26e-09	-0.132703	0.0760765	0.0811	0.132832	0.0233097	1.14 (1.09, 1.20)	1.21e-08	-0.131183	0.0761606	0.88 (0.76, 1.02)	0.085	No	-0.0223479	0.0165785	0.1776	0.0109399	0.0161237	0.4975
allergic_rhinitis	531	4	rs11932259	82653830	A	C	11	rs526199	123078524	T	C	1.55e-08	0.144551	0.0254871	1.42e-08	-0.0160075	0.0829694	0.847	0.145518	0.025538	1.16 (1.10, 1.22)	1.21e-08	-0.0235445	0.0833428	0.98 (0.83, 1.15)	0.778	No	0.00498754	0.0198076	0.8012	-0.00672255	0.0161135	0.6765
allergic_rhinitis	532	2	rs10432379	138638603	T	C	15	rs12148275	83588895	A	G	1.6e-08	-0.129073	0.0228038	1.51e-08	0.0111917	0.0739494	0.88	-0.13015	0.0228413	0.88 (0.84, 0.92)	1.21e-08	0.0133912	0.0740661	1.01 (0.88, 1.17)	0.857	No	-0.0184695	0.0162871	0.2567	-0.00571631	0.0160616	0.7219
allergic_rhinitis	529	8	rs10108063	41102437	A	C	16	rs9652589	20370816	C	T	8.09e-09	0.17794	0.0305676	5.84e-09	-0.061941	0.10107	0.54	0.174381	0.0306023	1.19 (1.12, 1.26)	1.21e-08	-0.0509795	0.101377	0.95 (0.78, 1.16)	0.615	No	0.0168571	0.0214522	0.432	0.001998	0.0174346	0.9088
allergic_rhinitis	536	4	rs4312723	88947869	A	G	7	rs6946960	10486698	A	G	1.26e-08	-0.155949	0.0274939	1.41e-08	0.0284934	0.0912542	0.755	-0.156916	0.0275453	0.85 (0.81, 0.90)	1.22e-08	0.0323953	0.0914504	1.03 (0.86, 1.24)	0.723	No	0.0246926	0.0170883	0.1484	-0.0228593	0.0181135	0.2069
allergic_rhinitis	535	2	rs35464053	236506324	G	T	10	rs7074068	7768781	G	A	8.72e-09	0.214957	0.0374963	9.88e-09	-0.027701	0.123746	0.823	0.214047	0.0375713	1.24 (1.15, 1.33)	1.22e-08	-0.0261899	0.12367	0.97 (0.76, 1.24)	0.832	No	-0.0120726	0.0210104	0.5655	-0.00732678	0.0206971	0.7233
allergic_rhinitis	539	11	rs3758642	33915891	G	A	18	rs17270189	70204283	C	T	2e-08	-0.170723	0.0305421	2.27e-08	0.07698	0.101946	0.45	-0.174346	0.0306137	0.84 (0.79, 0.89)	1.23e-08	0.0800334	0.102062	1.08 (0.89, 1.32)	0.433	No	0.00796817	0.0154183	0.6053	0.0168571	0.0215371	0.4338
allergic_rhinitis	538	15	rs7176016	95667948	C	T	22	rs3020745	17171725	C	T	2.5e-08	-0.179838	0.0321222	2.16e-08	0.0110939	0.107813	0.918	-0.183272	0.032181	0.83 (0.78, 0.89)	1.23e-08	0.00820846	0.108071	1.01 (0.82, 1.25)	0.939	No	0.00498754	0.0197292	0.8004	0.00995033	0.0168707	0.5553
allergic_rhinitis	537	5	rs1320308	76171252	A	C	5	rs1434599	89622668	T	G	1.24e-08	0.161542	0.0284549	1.37e-08	0.0451871	0.0937602	0.63	0.162386	0.028512	1.18 (1.11, 1.24)	1.23e-08	0.044092	0.0938226	1.05 (0.87, 1.26)	0.638	No	-0.00551518	0.0171332	0.7475	0.0009995	0.0172774	0.9539
allergic_rhinitis	541	1	rs742688	210516953	A	G	3	rs9841567	76157171	A	G	4.95e-09	0.156414	0.0271712	8.58e-09	0.0569176	0.0869667	0.513	0.155088	0.0272343	1.17 (1.11, 1.23)	1.24e-08	0.063945	0.0870989	1.07 (0.90, 1.26)	0.463	No	0.00299551	0.0165589	0.8564	-0.0230639	0.0164742	0.1616
allergic_rhinitis	544	5	rs13162531	157178219	C	T	9	rs7033160	2984428	C	T	1.92e-08	-0.130098	0.0232406	2.17e-08	0.0258343	0.0750218	0.731	-0.132627	0.023292	0.88 (0.84, 0.92)	1.24e-08	0.0244694	0.0752014	1.02 (0.88, 1.19)	0.745	No	0.0246926	0.0161919	0.1274	-0.0210194	0.01646	0.2018
allergic_rhinitis	540	16	rs12149832	53842908	A	G	17	rs79101064	39610718	T	C	1.33e-08	0.172889	0.0304113	1.31e-08	0.155294	0.10043	0.122	0.173634	0.0304898	1.19 (1.12, 1.26)	1.24e-08	0.156041	0.100422	1.17 (0.96, 1.42)	0.12	No	0.0487902	0.0164221	0.002973	-0.0237805	0.0213087	0.2642
allergic_rhinitis	543	4	rs10013268	155967748	G	A	11	rs1544506	16992940	T	C	8.71e-09	0.139555	0.0241968	8.05e-09	0.0287769	0.0801527	0.72	0.138068	0.0242466	1.15 (1.09, 1.20)	1.24e-08	0.0343111	0.0803429	1.03 (0.88, 1.21)	0.669	No	-0.000900405	0.0161943	0.9557	0.0188218	0.0173953	0.279
allergic_rhinitis	542	2	rs4671606	64905729	T	C	5	rs4921283	159870611	G	A	1.74e-08	-0.150578	0.0264582	1.26e-08	0.0273715	0.0844804	0.746	-0.150812	0.0264836	0.86 (0.82, 0.91)	1.24e-08	0.0208534	0.0845274	1.02 (0.87, 1.21)	0.805	No	-0.0318003	0.0182551	0.08143	-0.0120726	0.0165378	0.4654
allergic_rhinitis	546	4	rs6857404	170569172	C	T	7	rs626593	114346491	T	C	1.41e-08	0.140759	0.0248846	1.55e-08	0.095513	0.0797259	0.231	0.141902	0.0249236	1.15 (1.10, 1.21)	1.24e-08	0.0930811	0.0799205	1.10 (0.94, 1.28)	0.244	No	0.0009995	0.0181299	0.956	0.00598207	0.0169081	0.7235
allergic_rhinitis	545	7	rs1196477	121613615	A	G	11	rs4356200	37532517	T	C	1.73e-08	-0.143627	0.0254646	1.7e-08	0.0207506	0.0822625	0.801	-0.145206	0.025503	0.86 (0.82, 0.91)	1.24e-08	0.0100838	0.08237	1.01 (0.86, 1.19)	0.903	No	0.0158733	0.0162072	0.3274	0.00598207	0.0179588	0.739
allergic_rhinitis	549	3	rs12152496	148998726	G	A	9	rs10992351	92934874	C	T	3.17e-08	-0.205956	0.0364664	1.62e-08	-0.00882823	0.116262	0.939	-0.207951	0.036528	0.81 (0.76, 0.87)	1.25e-08	-0.00689722	0.116739	0.99 (0.79, 1.25)	0.953	No	-0.00060018	0.0180343	0.9734	-0.0389488	0.0220798	0.07781
allergic_rhinitis	554	8	rs2278947	15622658	C	T	12	rs11177603	69735285	T	C	1.7e-08	-0.241181	0.0420038	9.36e-09	0.00119489	0.128431	0.993	-0.239528	0.0420809	0.79 (0.72, 0.85)	1.25e-08	-0.00591859	0.12868	0.99 (0.77, 1.28)	0.963	No	0.0188218	0.021597	0.3835	-0.0354199	0.0224889	0.1153
allergic_rhinitis	553	16	rs12149832	53842908	A	G	17	rs16966811	39579112	A	G	1.34e-08	0.173508	0.0305846	1.4e-08	0.157359	0.100226	0.116	0.174562	0.0306653	1.19 (1.12, 1.26)	1.25e-08	0.157992	0.100229	1.17 (0.96, 1.43)	0.115	No	0.0487902	0.0164221	0.002973	-0.0269602	0.021397	0.2076
allergic_rhinitis	548	1	rs3820678	158450238	A	G	11	rs4938467	117875171	T	C	1.29e-08	-0.159774	0.0279601	1.1e-08	0.0582952	0.0897386	0.516	-0.159345	0.0279891	0.85 (0.81, 0.90)	1.25e-08	0.0642807	0.0898639	1.07 (0.89, 1.27)	0.474	No	-0.0254204	0.0198132	0.1996	0.00796817	0.0158193	0.6145
allergic_rhinitis	552	8	rs2056664	4375402	G	T	14	rs1956452	94620395	C	T	3.02e-08	-0.145872	0.0261044	2.3e-08	0.0499559	0.0830932	0.548	-0.148832	0.0261453	0.86 (0.82, 0.91)	1.25e-08	0.053015	0.0832565	1.05 (0.90, 1.24)	0.524	No	-0.0282966	0.017328	0.1025	0.00498754	0.0170923	0.7704
allergic_rhinitis	547	2	rs1583752	154189327	C	T	8	rs7835899	13404303	C	T	1.45e-08	0.159828	0.0283493	1.72e-08	-0.0335286	0.0914446	0.714	0.161697	0.0284014	1.18 (1.11, 1.24)	1.25e-08	-0.0321116	0.0916965	0.97 (0.81, 1.16)	0.726	No	0.0344014	0.018173	0.05833	-0.00370686	0.0175431	0.8326
allergic_rhinitis	550	1	rs2477137	17630605	T	G	2	rs1397354	214916394	A	G	1.3e-08	0.170857	0.0299906	1.22e-08	-0.0393186	0.0955126	0.681	0.171101	0.0300555	1.19 (1.12, 1.26)	1.25e-08	-0.0374507	0.0958045	0.96 (0.80, 1.16)	0.696	No	-0.0341775	0.0211494	0.1061	0.00299551	0.0193759	0.8771
allergic_rhinitis	551	12	rs12311887	12863388	C	T	17	rs2228251	45994094	C	T	1.07e-08	0.152353	0.026736	1.21e-08	-0.0341009	0.0852947	0.689	0.152412	0.0267741	1.16 (1.11, 1.23)	1.25e-08	-0.0327241	0.0855809	0.97 (0.82, 1.14)	0.702	No	-0.00762903	0.0188046	0.6849	0.0009995	0.0225519	0.9647
allergic_rhinitis	555	8	rs2437769	104487840	A	G	21	rs62216123	22902142	G	T	5.29e-09	0.22697	0.0395979	9.93e-09	0.103176	0.129466	0.425	0.22574	0.0396624	1.25 (1.16, 1.35)	1.26e-08	0.0944808	0.129757	1.10 (0.85, 1.42)	0.467	No	0.0009995	0.0146062	0.9454	0.00498754	0.0209121	0.8115
allergic_rhinitis	556	9	rs625823	111188219	T	C	10	rs2480345	25701341	C	G	1.04e-08	0.175711	0.0310512	1.52e-08	-0.0625532	0.10023	0.533	0.177083	0.0311162	1.19 (1.12, 1.27)	1.26e-08	-0.0591351	0.100372	0.94 (0.77, 1.15)	0.556	No	-0.0119714	0.0194942	0.5392	0.00299551	0.0173955	0.8633
allergic_rhinitis	559	1	rs6668305	18766063	A	G	11	rs607974	94181997	T	C	1.32e-08	-0.191564	0.0334423	1.02e-08	0.0317758	0.104064	0.76	-0.190617	0.0335015	0.83 (0.77, 0.88)	1.27e-08	0.0346283	0.104439	1.04 (0.84, 1.27)	0.74	No	-0.0196926	0.0204111	0.3346	-0.0308717	0.0185974	0.09698
allergic_rhinitis	558	3	rs17414130	145890052	C	T	7	rs2189945	10298164	C	T	6.12e-09	0.15894	0.0274929	7.42e-09	0.0558578	0.0881934	0.527	0.156781	0.0275544	1.17 (1.11, 1.23)	1.27e-08	0.0546956	0.0882513	1.06 (0.89, 1.26)	0.535	No	-0.0147076	0.0163855	0.3694	-0.0108587	0.0192702	0.5731
allergic_rhinitis	557	5	rs6595787	126982737	T	C	12	rs261940	22872641	G	A	1.64e-08	-0.148516	0.0263236	1.68e-08	0.0198381	0.0845181	0.814	-0.150027	0.0263672	0.86 (0.82, 0.91)	1.27e-08	0.0288142	0.0846465	1.03 (0.87, 1.21)	0.734	No	-0.00853633	0.0185734	0.6458	-0.0077298	0.016134	0.6318
allergic_rhinitis	560	6	rs16873619	45619835	C	A	7	rs6964305	145794811	G	A	7.33e-09	-0.159929	0.0276985	7.74e-09	-0.0342126	0.0896513	0.703	-0.157864	0.0277455	0.85 (0.81, 0.90)	1.27e-08	-0.024638	0.090008	0.98 (0.82, 1.16)	0.784	No	0.00697561	0.0192803	0.7175	0.00299551	0.0185941	0.872
allergic_rhinitis	562	2	rs6433124	170344060	G	A	16	rs4967960	23751707	A	C	1.08e-08	0.146052	0.0255837	1.14e-08	0.0188711	0.0862146	0.827	0.145827	0.0256323	1.16 (1.10, 1.22)	1.28e-08	0.0202935	0.0861916	1.02 (0.86, 1.21)	0.814	No	0.00697561	0.0182512	0.7023	-0.0268575	0.0166197	0.106
allergic_rhinitis	565	3	rs17024046	87263497	T	C	6	rs10484984	54460646	G	A	1.94e-08	0.134228	0.0238766	1.89e-08	-0.0703094	0.0763608	0.357	0.136056	0.0239163	1.15 (1.09, 1.20)	1.28e-08	-0.0670714	0.0765568	0.94 (0.80, 1.09)	0.381	No	-0.00410843	0.0166941	0.8056	0.00895974	0.0165278	0.5877
allergic_rhinitis	567	8	rs1482190	122480008	A	G	12	rs1798683	16340300	C	T	1.18e-08	0.161253	0.0286122	1.74e-08	0.0398243	0.0877266	0.65	0.163004	0.0286567	1.18 (1.11, 1.25)	1.28e-08	0.0431895	0.0879824	1.04 (0.88, 1.24)	0.624	No	0.001998	0.0226608	0.9297	-0.00843548	0.0185599	0.6495
allergic_rhinitis	566	2	rs2351768	50815006	G	A	5	rs59087713	174688399	A	C	2.36e-08	-0.172159	0.0305569	1.76e-08	-0.0407741	0.102734	0.691	-0.174117	0.030607	0.84 (0.79, 0.89)	1.28e-08	-0.0454173	0.103046	0.96 (0.78, 1.17)	0.659	No	-0.00682323	0.0163118	0.6757	-0.00581689	0.0216402	0.7881
allergic_rhinitis	564	7	rs9791443	11275420	A	G	11	rs4754265	107725297	T	C	7.99e-09	0.135605	0.0233912	6.74e-09	-0.0137445	0.0752013	0.855	0.133285	0.023429	1.14 (1.09, 1.20)	1.28e-08	-0.00717993	0.0753847	0.99 (0.86, 1.15)	0.924	No	0.00399202	0.0164011	0.8077	0.00299551	0.0152288	0.8441
allergic_rhinitis	563	7	rs13247684	101010463	G	A	21	rs724386	35908467	C	T	1.39e-08	0.149634	0.0263982	1.44e-08	-0.0364866	0.0852577	0.669	0.150302	0.0264196	1.16 (1.10, 1.22)	1.28e-08	-0.0327264	0.0853369	0.97 (0.82, 1.14)	0.701	No	0.0372958	0.0187605	0.04686	-0.00290421	0.0164173	0.8596
allergic_rhinitis	561	12	rs41347046	94990088	G	A	16	rs7201989	75471499	G	A	1.9e-08	-0.167234	0.0299578	2.37e-08	0.177313	0.0939599	0.0591	-0.170686	0.0300012	0.84 (0.79, 0.89)	1.28e-08	0.168351	0.0941201	1.18 (0.98, 1.42)	0.0737	No	-0.00873807	0.0174622	0.6168	0.00299551	0.0215815	0.8896
allergic_rhinitis	568	6	rs12529045	42470346	A	G	16	rs7194615	82769498	T	C	1.99e-08	-0.13852	0.024607	1.81e-08	0.255205	0.0785956	0.00117	-0.140149	0.0246412	0.87 (0.83, 0.91)	1.29e-08	0.253917	0.0787484	1.29 (1.10, 1.50)	0.00126	No	-0.016536	0.0173843	0.3415	0.0411419	0.0164108	0.01216
allergic_rhinitis	573	3	rs1449026	158974851	T	C	5	rs10519702	121838912	G	A	1.12e-08	-0.211746	0.0370054	1.05e-08	0.0392979	0.117228	0.737	-0.21078	0.0370647	0.81 (0.75, 0.87)	1.29e-08	0.0385049	0.11733	1.04 (0.83, 1.31)	0.743	No	-0.000900405	0.0193469	0.9629	0.0324672	0.0220266	0.1405
allergic_rhinitis	572	15	rs11073283	38190083	T	G	18	rs8086325	57925821	C	T	7.47e-09	-0.13819	0.0240727	9.44e-09	0.126481	0.0783191	0.106	-0.137153	0.0241162	0.87 (0.83, 0.91)	1.29e-08	0.128313	0.0785876	1.14 (0.97, 1.33)	0.103	No	0.0363319	0.0168672	0.03125	0.0129162	0.0166211	0.4371
allergic_rhinitis	570	3	rs2729140	1128796	A	G	14	rs11850085	70553563	A	G	2.16e-08	0.138118	0.0248164	2.61e-08	-0.0370086	0.0789067	0.639	0.141307	0.0248462	1.15 (1.10, 1.21)	1.29e-08	-0.039513	0.0792244	0.96 (0.82, 1.12)	0.618	No	-0.00924258	0.0162065	0.5685	-0.0130852	0.0174563	0.4535
allergic_rhinitis	569	3	rs78195164	180338746	T	C	8	rs367273	81338686	A	C	5.79e-09	0.186517	0.0320761	6.07e-09	-0.111462	0.105686	0.292	0.182701	0.0321242	1.20 (1.13, 1.28)	1.29e-08	-0.112748	0.105978	0.89 (0.73, 1.10)	0.287	No	0.00299551	0.0220745	0.8921	0.0119286	0.017586	0.4976
allergic_rhinitis	574	4	rs2342453	62109770	T	C	11	rs1944819	127053017	A	G	1.33e-08	-0.130313	0.0229835	1.43e-08	0.0884268	0.0749787	0.238	-0.130892	0.023017	0.88 (0.84, 0.92)	1.29e-08	0.0887467	0.0751995	1.09 (0.94, 1.27)	0.238	No	0.00498754	0.0150046	0.7396	-0.00350614	0.0164685	0.8314
allergic_rhinitis	571	8	rs35356207	125129099	A	C	15	rs16977818	58181690	T	G	1.24e-08	-0.147082	0.0259493	1.44e-08	0.0763399	0.0833809	0.36	-0.147817	0.0259912	0.86 (0.82, 0.91)	1.29e-08	0.0757496	0.0834663	1.08 (0.92, 1.27)	0.364	No	0.00895974	0.0179554	0.6178	0.001998	0.0167477	0.9051
allergic_rhinitis	575	7	rs35699590	35317605	C	T	14	rs10498358	41285612	T	C	2.12e-08	-0.200439	0.0355566	1.73e-08	-0.0294478	0.11283	0.794	-0.202574	0.035625	0.82 (0.76, 0.88)	1.3e-08	-0.0236671	0.113007	0.98 (0.78, 1.22)	0.834	No	0.0411419	0.021262	0.05302	0.0256677	0.018681	0.1694
allergic_rhinitis	577	2	rs2357320	173084370	C	T	11	rs3781603	63284054	C	G	1.97e-08	0.19815	0.0353352	2.05e-08	-0.110243	0.11366	0.332	0.201364	0.0354162	1.22 (1.14, 1.31)	1.3e-08	-0.128602	0.113992	0.88 (0.70, 1.10)	0.259	No	0.0276152	0.0197675	0.1624	0.0285875	0.0209739	0.173
allergic_rhinitis	576	2	rs56232353	66302934	C	A	11	rs4271378	8001014	A	G	1.56e-08	-0.132965	0.0233083	1.17e-08	-0.013028	0.0767317	0.865	-0.132755	0.0233477	0.88 (0.84, 0.92)	1.3e-08	-0.016629	0.0770343	0.98 (0.85, 1.14)	0.829	No	0.0109399	0.0165181	0.5078	-0.0218367	0.0165304	0.1866
allergic_rhinitis	580	9	rs62569087	77811871	A	C	20	rs6021306	50218626	G	A	1.37e-08	-0.169774	0.029963	1.46e-08	0.136576	0.0983133	0.165	-0.170577	0.0300063	0.84 (0.80, 0.89)	1.31e-08	0.129689	0.0983903	1.14 (0.94, 1.38)	0.187	No	0.00598207	0.020564	0.7711	0.0256677	0.0162146	0.1133
allergic_rhinitis	578	9	rs1332459	121925662	T	C	10	rs4072195	125780481	T	C	1.35e-08	-0.157852	0.0277929	1.35e-08	-0.0228065	0.0872515	0.794	-0.158237	0.0278327	0.85 (0.81, 0.90)	1.31e-08	-0.0173954	0.0875387	0.98 (0.83, 1.17)	0.842	No	0.0563803	0.0190281	0.003051	0.0237165	0.0163225	0.1461
allergic_rhinitis	582	1	rs12068598	244636995	A	G	19	rs723082	57323357	C	G	1.95e-08	-0.182543	0.0319322	1.09e-08	-0.132745	0.103879	0.201	-0.181983	0.0320143	0.83 (0.78, 0.89)	1.31e-08	-0.137829	0.104021	0.87 (0.71, 1.07)	0.185	No	0.0246926	0.0198494	0.2134	-0.00400802	0.0180623	0.8244
allergic_rhinitis	581	9	rs7023899	116780774	A	G	12	rs1718119	121615103	A	G	2.27e-08	-0.154768	0.0272853	1.41e-08	-0.0304505	0.0884078	0.731	-0.155396	0.0273365	0.86 (0.81, 0.90)	1.31e-08	-0.0385779	0.0885254	0.96 (0.81, 1.14)	0.663	No	-0.0269602	0.0187745	0.151	-0.00320513	0.0163444	0.8445
allergic_rhinitis	579	7	rs10245818	129257508	G	A	17	rs957119	13563445	C	T	1.15e-08	0.211239	0.0370081	1.14e-08	0.0308465	0.117544	0.793	0.210783	0.0370763	1.23 (1.15, 1.33)	1.31e-08	0.0390118	0.118087	1.04 (0.82, 1.31)	0.741	No	0.0525925	0.0219318	0.01648	0	0	0.9976
allergic_rhinitis	584	13	rs1924187	38749184	A	G	17	rs16944611	11246505	C	T	1.72e-08	0.181066	0.031943	1.44e-08	-0.0702043	0.106079	0.508	0.181941	0.0320127	1.20 (1.13, 1.28)	1.32e-08	-0.0718457	0.106306	0.93 (0.76, 1.15)	0.499	No	0.00598207	0.0178038	0.7369	-0.0358345	0.0222023	0.1065
allergic_rhinitis	583	2	rs72872496	166157453	A	G	21	rs9305526	16368653	T	C	1.66e-08	-0.158495	0.0279985	1.51e-08	0.0322302	0.0923847	0.727	-0.159409	0.0280472	0.85 (0.81, 0.90)	1.32e-08	0.0363936	0.0925445	1.04 (0.87, 1.24)	0.694	No	-0.0315939	0.0184759	0.08735	-0.0123763	0.0173483	0.4756
allergic_rhinitis	593	11	rs744046	21611168	C	A	11	rs937751	91171830	T	C	1.8e-08	-0.130462	0.0231228	1.68e-08	-0.00202815	0.0745472	0.978	-0.131629	0.0231669	0.88 (0.84, 0.92)	1.33e-08	0.000243199	0.0746992	1.00 (0.86, 1.16)	0.997	No	-0.0143018	0.0162207	0.3779	0.0188218	0.0162959	0.2481
allergic_rhinitis	585	3	rs2133452	1395966	G	A	8	rs1176678	104726911	C	T	1.61e-08	0.162224	0.028807	1.79e-08	0.0288872	0.0943233	0.759	0.164093	0.0288755	1.18 (1.11, 1.25)	1.33e-08	0.0306154	0.0943894	1.03 (0.86, 1.24)	0.746	No	-0.00230265	0.0176584	0.8962	-0.0136933	0.0186304	0.4624
allergic_rhinitis	588	10	rs1904036	53734733	C	T	18	rs12607172	65339348	T	C	1.01e-08	-0.140115	0.0244056	9.41e-09	-0.0106247	0.078582	0.892	-0.139031	0.0244671	0.87 (0.83, 0.91)	1.33e-08	-0.00664097	0.0789472	0.99 (0.85, 1.16)	0.933	No	0.00796817	0.017195	0.6431	0.0119286	0.0171289	0.4862
allergic_rhinitis	592	11	rs2511475	67905981	G	A	13	rs7995811	42178332	A	C	1.7e-08	-0.132903	0.0234844	1.52e-08	0.0379827	0.0776221	0.625	-0.133572	0.0235081	0.87 (0.84, 0.92)	1.33e-08	0.0326742	0.0778825	1.03 (0.89, 1.20)	0.675	No	-0.013592	0.0166568	0.4145	-0.00863719	0.0162751	0.5956
allergic_rhinitis	591	4	rs62330392	155453680	T	C	12	rs7967072	110188813	G	T	1.11e-08	-0.162576	0.0282036	8.2e-09	0.0980917	0.0914451	0.283	-0.160521	0.028251	0.85 (0.81, 0.90)	1.33e-08	0.0952994	0.0916369	1.10 (0.92, 1.32)	0.298	No	-0.00420884	0.0166621	0.8005	-0.00954541	0.0191061	0.6174
allergic_rhinitis	590	2	rs67060250	148057557	G	A	6	rs7747856	33889952	T	C	1.5e-08	0.166534	0.0297173	2.1e-08	-0.0372123	0.0965564	0.7	0.169119	0.0297638	1.18 (1.12, 1.26)	1.33e-08	-0.0467831	0.0966927	0.95 (0.79, 1.15)	0.629	No	-0.0270629	0.0184352	0.142	-0.00883895	0.0184838	0.6325
allergic_rhinitis	587	10	rs10996224	66885091	G	A	12	rs216873	6095274	T	C	1.34e-08	-0.167777	0.029267	9.89e-09	0.0183392	0.093306	0.844	-0.166665	0.0293301	0.85 (0.80, 0.90)	1.33e-08	0.0130313	0.0934294	1.01 (0.84, 1.22)	0.889	No	-0.00712532	0.0164595	0.6651	0.00498754	0.019559	0.7987
allergic_rhinitis	586	3	rs6787622	85741530	C	A	16	rs4784950	58485904	C	A	1.25e-08	-0.14793	0.0257066	8.69e-09	-0.115451	0.0832484	0.165	-0.146336	0.0257514	0.86 (0.82, 0.91)	1.33e-08	-0.114771	0.0834907	0.89 (0.76, 1.05)	0.169	No	0	0	0.9982	-0.00310481	0.0167015	0.8525
allergic_rhinitis	589	3	rs2014894	189219130	A	G	8	rs2597420	20594332	G	A	1.18e-08	0.142721	0.0249492	1.06e-08	-0.0252137	0.0819173	0.758	0.141991	0.0249885	1.15 (1.10, 1.21)	1.33e-08	-0.0291376	0.0819148	0.97 (0.83, 1.14)	0.722	No	0.0266419	0.017244	0.1224	0.00299551	0.0193508	0.877
allergic_rhinitis	595	5	rs17594338	93180544	A	G	8	rs1596620	80584906	C	T	2.56e-08	-0.140799	0.0253366	2.74e-08	-0.161785	0.0819986	0.0485	-0.144331	0.0254044	0.87 (0.82, 0.91)	1.34e-08	-0.161816	0.0821734	0.85 (0.72, 1.00)	0.0489	Yes	0.00895974	0.0173068	0.6047	0.0198026	0.0172347	0.2504
allergic_rhinitis	597	10	rs3858219	24706072	A	G	15	rs11070349	42085017	A	C	1.74e-08	0.144176	0.0254907	1.55e-08	0.0875694	0.082127	0.286	0.145059	0.0255356	1.16 (1.10, 1.22)	1.34e-08	0.0788649	0.0823145	1.08 (0.92, 1.27)	0.338	No	0.001998	0.0145627	0.8909	-0.0174514	0.0162188	0.2819
allergic_rhinitis	594	7	rs5021672	4399743	C	A	16	rs2343036	77242558	T	C	2.52e-08	-0.142525	0.0255721	2.5e-08	-0.143321	0.084195	0.0887	-0.14553	0.0256152	0.86 (0.82, 0.91)	1.34e-08	-0.143753	0.084181	0.87 (0.73, 1.02)	0.0877	No	-0.0121738	0.0171028	0.4766	0.00995033	0.0173321	0.5659
allergic_rhinitis	596	6	rs62450361	85111047	C	T	21	rs2826166	21684722	A	G	1.83e-08	0.203718	0.0363005	2e-08	0.12281	0.122401	0.316	0.206592	0.0363658	1.23 (1.14, 1.32)	1.34e-08	0.116733	0.122571	1.12 (0.88, 1.43)	0.341	No	-0.011769	0.0209973	0.5751	-0.00260339	0.0204669	0.8988
allergic_rhinitis	598	3	rs1980275	179786726	T	C	11	rs11234120	84379042	T	G	5.46e-09	0.191156	0.0333518	9.95e-09	-0.0567098	0.107715	0.599	0.189853	0.0334217	1.21 (1.13, 1.29)	1.34e-08	-0.0477486	0.108013	0.95 (0.77, 1.18)	0.658	No	0.00697561	0.0161323	0.6654	-0.00150113	0.0219688	0.9455
allergic_rhinitis	600	7	rs13237973	153000940	G	A	10	rs11818522	87606617	G	T	2.42e-08	-0.205096	0.0364248	1.8e-08	-0.082203	0.116182	0.479	-0.207306	0.0365029	0.81 (0.76, 0.87)	1.35e-08	-0.0880442	0.116243	0.92 (0.73, 1.15)	0.449	No	-0.0202027	0.02244	0.368	0.0207825	0.0186725	0.2655
allergic_rhinitis	599	4	rs2136812	127955672	A	C	16	rs7187949	53408462	C	T	2.12e-08	-0.147197	0.0261511	1.82e-08	-0.0990845	0.0858152	0.248	-0.148793	0.0261955	0.86 (0.82, 0.91)	1.35e-08	-0.0971807	0.0860219	0.91 (0.77, 1.07)	0.259	No	0.0129162	0.0160191	0.42	0.0129162	0.0177836	0.4677
allergic_rhinitis	603	3	rs2054988	56593170	A	G	13	rs3843685	109634114	G	A	8.52e-09	0.161682	0.0283495	1.18e-08	-0.0212675	0.0892524	0.812	0.161211	0.0283903	1.17 (1.11, 1.24)	1.36e-08	-0.0219332	0.0895037	0.98 (0.82, 1.17)	0.806	No	0.00598207	0.0200337	0.7653	-0.037598	0.0174631	0.03131
allergic_rhinitis	601	4	rs68134266	160528014	T	C	8	rs6557919	26290773	A	G	1.76e-08	-0.138352	0.0245862	1.83e-08	0.134775	0.0792059	0.0888	-0.13984	0.0246255	0.87 (0.83, 0.91)	1.36e-08	0.137268	0.0793247	1.15 (0.98, 1.34)	0.0835	No	-0.0253178	0.0165584	0.1262	0.0324672	0.017106	0.05767
allergic_rhinitis	602	6	rs13198069	56154102	G	A	6	rs10945231	71297763	G	A	1.52e-08	-0.18705	0.0329599	1.39e-08	-0.00577401	0.109238	0.958	-0.187648	0.0330448	0.83 (0.78, 0.88)	1.36e-08	0.00288735	0.109697	1.00 (0.81, 1.24)	0.979	No	0.0148886	0.0162539	0.3597	-0.0323166	0.0224577	0.1503
allergic_rhinitis	604	7	rs13235205	134349924	T	G	16	rs350201	12218622	G	A	2.08e-08	-0.139895	0.024771	1.63e-08	-0.0650749	0.0797033	0.414	-0.140892	0.0248167	0.87 (0.83, 0.91)	1.37e-08	-0.0649062	0.0799307	0.94 (0.80, 1.10)	0.417	No	0.00598207	0.0161634	0.7113	-0.0239854	0.0176883	0.175
allergic_rhinitis	606	9	rs10817738	118029729	T	C	11	rs4944303	81221497	C	T	9.21e-09	-0.132638	0.0230953	9.3e-09	-0.0793269	0.0737819	0.282	-0.131359	0.0231383	0.88 (0.84, 0.92)	1.37e-08	-0.0784362	0.0737954	0.92 (0.80, 1.07)	0.288	No	0.0109399	0.0163405	0.5032	0.0119286	0.0158561	0.4519
allergic_rhinitis	607	1	rs11208008	63190794	G	T	20	rs35873660	4071011	T	C	1.58e-08	-0.169484	0.0297121	1.17e-08	0.206464	0.0945558	0.029	-0.16893	0.029759	0.84 (0.80, 0.90)	1.37e-08	0.209375	0.0945593	1.23 (1.02, 1.48)	0.0268	No	0.0487902	0.0203802	0.01665	-0.00954541	0.0166528	0.5665
allergic_rhinitis	605	2	rs6706382	66815275	A	C	2	rs6433223	171461637	G	A	3.67e-08	0.184535	0.033127	2.54e-08	-0.0759084	0.10566	0.472	0.18846	0.0331961	1.21 (1.13, 1.29)	1.37e-08	-0.0802339	0.105723	0.92 (0.75, 1.14)	0.448	No	0.0009995	0.0123823	0.9357	0.00995033	0.0222503	0.6547
allergic_rhinitis	609	8	rs35288255	15494382	T	G	18	rs1787227	33314352	G	A	8.97e-09	0.135542	0.0238113	1.25e-08	0.0828101	0.0779415	0.288	0.135443	0.0238617	1.15 (1.09, 1.20)	1.38e-08	0.0844133	0.0781357	1.09 (0.93, 1.27)	0.28	No	-0.0190809	0.016621	0.2511	-0.0102524	0.0164882	0.5341
allergic_rhinitis	608	8	rs62497403	40550132	T	G	13	rs7139787	49394883	G	A	2.08e-08	0.141907	0.0249756	1.33e-08	-0.0856496	0.0781008	0.273	0.141974	0.0250112	1.15 (1.10, 1.21)	1.38e-08	-0.0914603	0.0782762	0.91 (0.78, 1.06)	0.243	No	-0.00571631	0.0176757	0.7464	0.00697561	0.0168534	0.6789
allergic_rhinitis	610	2	rs2315631	4991668	T	C	6	rs7768116	170109700	T	G	1.94e-08	0.219795	0.0392378	2.12e-08	-0.28636	0.12984	0.0274	0.22313	0.03931	1.25 (1.16, 1.35)	1.38e-08	-0.291639	0.1301	0.75 (0.58, 0.96)	0.025	No	-0.0142003	0.0207395	0.4936	-0.00793137	0.0221485	0.7203
allergic_rhinitis	611	2	rs6741329	31394183	T	C	6	rs5877775	82400919	C	-	1.11e-08	-0.161164	0.0284131	1.41e-08	-0.00451694	0.0920454	0.961	-0.161548	0.0284654	0.85 (0.80, 0.90)	1.38e-08	-0.00343061	0.0920461	1.00 (0.83, 1.19)	0.97	No	-0.0145047	0.0191128	0.4479	-0.00190181	0.0170719	0.9113
allergic_rhinitis	614	6	rs80211123	107211663	A	C	19	rs35703209	9125629	A	G	9.11e-09	-0.136361	0.0240139	1.36e-08	0.0882774	0.0783891	0.26	-0.136592	0.0240719	0.87 (0.83, 0.91)	1.39e-08	0.0909078	0.0786456	1.10 (0.94, 1.28)	0.248	No	0.00995033	0.0167655	0.5529	0.0158733	0.0165485	0.3375
allergic_rhinitis	613	2	rs12467128	217159587	T	C	20	rs6077477	9044586	G	A	9.23e-09	0.159879	0.0278536	9.47e-09	0.146385	0.088907	0.0997	0.158311	0.0278984	1.17 (1.11, 1.24)	1.39e-08	0.15606	0.0891408	1.17 (0.98, 1.39)	0.08	No	0.0207825	0.017105	0.2243	-0.00813298	0.0186922	0.6635
allergic_rhinitis	612	6	rs9378782	3314764	C	T	15	rs6495918	37926745	C	T	1.67e-08	-0.15352	0.0269791	1.27e-08	0.0801321	0.0878811	0.362	-0.153352	0.0270217	0.86 (0.81, 0.90)	1.39e-08	0.0842643	0.0882306	1.09 (0.92, 1.29)	0.34	No	-0.0361454	0.0170096	0.03357	0.0009995	0.0121638	0.9345
allergic_rhinitis	619	3	rs1138454	17208267	C	T	18	rs4798075	3247256	A	C	1.45e-08	-0.171059	0.0301471	1.39e-08	0.00827556	0.0984344	0.933	-0.171401	0.0302195	0.84 (0.79, 0.89)	1.41e-08	0.0109509	0.0986313	1.01 (0.83, 1.23)	0.912	No	-0.0164343	0.0167202	0.3257	-0.0546674	0.0205285	0.007752
allergic_rhinitis	615	3	rs1388251	56559244	G	A	13	rs3843685	109634114	G	A	8.32e-09	0.160718	0.0282202	1.23e-08	-0.0335345	0.0890185	0.706	0.160312	0.0282615	1.17 (1.11, 1.24)	1.41e-08	-0.0342127	0.0892553	0.97 (0.81, 1.15)	0.701	No	0.001998	0.01776	0.9104	-0.037598	0.0174631	0.03131
allergic_rhinitis	618	7	rs4723687	4400977	T	C	16	rs2343036	77242558	T	C	2.42e-08	-0.143467	0.0257049	2.39e-08	-0.128264	0.0850473	0.132	-0.146056	0.0257507	0.86 (0.82, 0.91)	1.41e-08	-0.128702	0.0850411	0.88 (0.74, 1.04)	0.13	No	-0.0146062	0.0171736	0.395	0.00995033	0.0173321	0.5659
allergic_rhinitis	616	2	rs1453671	225023005	T	G	9	rs4744097	94543365	A	G	1.29e-08	0.151523	0.0266604	1.32e-08	-0.0412858	0.0878744	0.638	0.151501	0.0267084	1.16 (1.10, 1.23)	1.41e-08	-0.0357707	0.0881599	0.96 (0.81, 1.15)	0.685	No	-0.0120726	0.0176448	0.4939	-0.00712532	0.0173155	0.6807
allergic_rhinitis	617	4	rs4864784	54388213	T	C	15	rs2127555	98605496	C	A	2.61e-08	0.163516	0.029294	2.38e-08	-0.0465174	0.09297	0.617	0.16642	0.0293392	1.18 (1.12, 1.25)	1.41e-08	-0.050323	0.0931206	0.95 (0.79, 1.14)	0.589	No	0.0178399	0.0199753	0.3718	0.00399202	0.016585	0.8098
allergic_rhinitis	620	1	rs628842	100332261	G	A	18	rs2663842	55449516	G	A	1.52e-08	-0.161131	0.0283926	1.39e-08	0.040761	0.0910667	0.654	-0.161361	0.0284531	0.85 (0.80, 0.90)	1.42e-08	0.0333758	0.0912022	1.03 (0.86, 1.24)	0.714	No	-0.0416557	0.0186546	0.02557	-0.0262413	0.0174361	0.1324
allergic_rhinitis	621	1	rs2359756	14096420	G	A	6	rs9397235	155536225	T	C	4.28e-08	-0.179023	0.0323749	3.21e-08	-0.0354759	0.105	0.735	-0.183831	0.0324155	0.83 (0.78, 0.89)	1.42e-08	-0.0313158	0.105255	0.97 (0.79, 1.19)	0.766	No	-0.0149106	0.0166357	0.3701	0.0198026	0.0226627	0.3822
allergic_rhinitis	622	2	rs34495191	46764934	A	G	5	rs325854	41042284	G	T	7.88e-09	0.19452	0.0337837	8.52e-09	-0.0706906	0.115615	0.541	0.191959	0.0338489	1.21 (1.13, 1.29)	1.42e-08	-0.0849344	0.115943	0.92 (0.73, 1.15)	0.464	No	0.0158733	0.0166824	0.3414	-0.000900405	0.0222432	0.9677
allergic_rhinitis	625	5	rs6897597	131743465	T	C	14	rs194757	69213851	A	G	8.92e-09	0.162655	0.028407	1.03e-08	0.00141376	0.091219	0.988	0.16135	0.0284582	1.18 (1.11, 1.24)	1.43e-08	0.00650221	0.0912096	1.01 (0.84, 1.20)	0.943	No	-0.025523	0.0191327	0.182	0.0178399	0.0168939	0.2909
allergic_rhinitis	624	8	rs11995191	21266578	A	C	11	rs4635116	116417048	C	A	8.58e-09	-0.149861	0.0262758	1.17e-08	-0.0648353	0.0852108	0.447	-0.149292	0.0263308	0.86 (0.82, 0.91)	1.43e-08	-0.073861	0.0853287	0.93 (0.79, 1.10)	0.387	No	0.0353671	0.016076	0.02784	0.0129162	0.0180017	0.4731
allergic_rhinitis	626	8	rs11311145	24451131	T	C	13	rs2296889	74266027	C	T	9.84e-09	0.206336	0.0363159	1.33e-08	0.0360577	0.12111	0.766	0.206258	0.0363807	1.23 (1.14, 1.32)	1.43e-08	0.0344405	0.121174	1.04 (0.82, 1.31)	0.776	No	0.0198026	0.018629	0.2876	-0.00340579	0.0224805	0.8796
allergic_rhinitis	623	3	rs58053287	36791181	T	C	11	rs7119266	43995745	T	C	1.07e-08	0.141609	0.0247254	1.02e-08	-0.00791286	0.0793512	0.921	0.140391	0.0247601	1.15 (1.10, 1.21)	1.43e-08	-0.00862861	0.0794257	0.99 (0.85, 1.16)	0.913	No	0.00498754	0.0184929	0.7874	-0.000100005	0.0306388	0.9974
allergic_rhinitis	630	8	rs118168548	31695730	C	T	17	rs58162388	64427657	A	G	2.72e-08	-0.195436	0.0348061	1.97e-08	0.0150298	0.115538	0.897	-0.197692	0.0348788	0.82 (0.77, 0.88)	1.44e-08	0.0113361	0.115481	1.01 (0.81, 1.27)	0.922	No	0.00995033	0.0199126	0.6173	-0.03015	0.0187967	0.1087
allergic_rhinitis	629	9	rs625823	111188219	T	C	10	rs1773691	25702556	A	G	1.28e-08	0.163756	0.0289329	1.51e-08	-0.0119243	0.093901	0.899	0.164312	0.0289877	1.18 (1.11, 1.25)	1.44e-08	-0.01036	0.0941219	0.99 (0.82, 1.19)	0.912	No	-0.0119714	0.0194942	0.5392	0.00697561	0.017194	0.685
allergic_rhinitis	628	5	rs4594832	82177345	G	A	7	rs28424152	138674893	T	C	1.51e-08	0.175877	0.0309322	1.3e-08	0.0417037	0.0964902	0.666	0.175592	0.0309756	1.19 (1.12, 1.27)	1.44e-08	0.0427296	0.096839	1.04 (0.86, 1.26)	0.659	No	0.0109399	0.0180527	0.5445	-0.00752827	0.0195998	0.7009
allergic_rhinitis	627	10	rs7914299	68426815	T	G	21	rs679857	41012280	T	G	2.06e-08	-0.129393	0.02315	2.28e-08	-0.0754184	0.0768022	0.326	-0.131338	0.023168	0.88 (0.84, 0.92)	1.44e-08	-0.0749015	0.0768962	0.93 (0.80, 1.08)	0.33	No	0.00995033	0.0166868	0.551	0.001998	0.0163102	0.9025
allergic_rhinitis	634	3	rs13094234	56582311	C	T	13	rs3843685	109634114	G	A	8.47e-09	0.16128	0.0283081	1.22e-08	-0.0232042	0.0891899	0.795	0.160639	0.0283458	1.17 (1.11, 1.24)	1.45e-08	-0.0240879	0.0894239	0.98 (0.82, 1.16)	0.788	No	0	0	0.9938	-0.037598	0.0174631	0.03131
allergic_rhinitis	633	8	rs4469435	141281899	G	A	9	rs4878705	37627008	A	G	2.32e-08	-0.167138	0.0295822	1.61e-08	0.0972752	0.0959082	0.31	-0.167975	0.0296396	0.85 (0.80, 0.90)	1.45e-08	0.0957583	0.0962212	1.10 (0.91, 1.33)	0.32	No	0.0148886	0.0189785	0.4327	0.0207825	0.0172469	0.2282
allergic_rhinitis	631	4	rs2136812	127955672	A	C	16	rs12930428	53414756	A	G	2.25e-08	-0.148355	0.0263621	1.83e-08	-0.0836106	0.0863145	0.333	-0.149657	0.0264041	0.86 (0.82, 0.91)	1.45e-08	-0.0820229	0.0865522	0.92 (0.78, 1.09)	0.343	No	0.0129162	0.0160191	0.42	0.0109399	0.0180945	0.5454
allergic_rhinitis	632	11	rs10736734	79827285	T	C	13	rs73589447	90236083	T	C	1.43e-08	-0.167711	0.0294542	1.24e-08	-0.224627	0.0990082	0.0233	-0.167204	0.0295028	0.85 (0.80, 0.90)	1.45e-08	-0.226758	0.0991989	0.80 (0.66, 0.97)	0.0223	Yes	-0.0131866	0.0161699	0.4148	0.00498754	0.0191902	0.7949
allergic_rhinitis	637	3	rs9289122	118867047	G	C	18	rs173387	73778508	A	G	1.86e-08	-0.156296	0.0274743	1.28e-08	-0.00807042	0.0896488	0.928	-0.155906	0.0275142	0.86 (0.81, 0.90)	1.46e-08	0.00355121	0.0899004	1.00 (0.84, 1.20)	0.968	No	0.00299551	0.017841	0.8667	0.0430595	0.0191631	0.02464
allergic_rhinitis	635	3	rs1442585	137519670	G	T	21	rs9981572	28802994	T	C	2.21e-08	-0.13729	0.0246147	2.44e-08	0.15895	0.0781533	0.042	-0.139772	0.0246657	0.87 (0.83, 0.91)	1.46e-08	0.165375	0.0783943	1.18 (1.01, 1.38)	0.0349	No	0.00299551	0.015553	0.8473	0.0334348	0.0174412	0.05522
allergic_rhinitis	640	3	rs4678623	33997849	T	C	4	rs72716857	190457733	T	C	1.07e-08	0.153169	0.0268134	1.11e-08	0.0558925	0.0872646	0.522	0.152219	0.0268661	1.16 (1.10, 1.23)	1.46e-08	0.0563385	0.0875535	1.06 (0.89, 1.26)	0.52	No	-0.00270365	0.0161412	0.867	0.0314987	0.0191598	0.1001
allergic_rhinitis	639	9	rs4743004	109264994	T	C	10	rs7915509	2286078	T	C	9.75e-09	0.140002	0.0244553	1.04e-08	0.0341615	0.080463	0.671	0.138878	0.024511	1.15 (1.10, 1.21)	1.46e-08	0.0351453	0.0808132	1.04 (0.88, 1.21)	0.664	No	0.001998	0.0195117	0.9185	0.0129162	0.0173442	0.4565
allergic_rhinitis	641	3	rs2363595	25194969	T	C	17	rs6501970	75628947	T	C	2.44e-08	0.204045	0.0366115	2.5e-08	-0.184561	0.121421	0.129	0.207978	0.0367081	1.23 (1.15, 1.32)	1.46e-08	-0.17693	0.121598	0.84 (0.66, 1.06)	0.146	No	-0.0128826	0.0194045	0.5068	-0.0112632	0.0217268	0.6042
allergic_rhinitis	638	8	rs7007845	130646265	A	G	9	rs7036743	27164220	G	A	2.65e-08	-0.142603	0.0254769	2.18e-08	-0.122639	0.0805608	0.128	-0.144608	0.0255213	0.87 (0.82, 0.91)	1.46e-08	-0.124412	0.0807631	0.88 (0.75, 1.03)	0.123	No	0.0620354	0.016455	0.0001631	-0.00873807	0.0176135	0.6198
allergic_rhinitis	636	12	rs6539274	106914948	T	G	14	rs10498337	38577801	G	T	3.35e-08	-0.230853	0.0408823	1.63e-08	0.089052	0.132457	0.501	-0.231875	0.0409207	0.79 (0.73, 0.86)	1.46e-08	0.0962846	0.132726	1.10 (0.85, 1.43)	0.468	No	-0.0101514	0.0221211	0.6463	-0.00873807	0.020672	0.6725
allergic_rhinitis	644	14	rs36112674	103483158	-	A	21	rs858002	39073087	A	G	2.5e-08	0.15655	0.0282229	2.91e-08	-0.0535211	0.094161	0.57	0.160241	0.0282839	1.17 (1.11, 1.24)	1.47e-08	-0.0537151	0.0943928	0.95 (0.79, 1.14)	0.569	No	0.0139029	0.0160839	0.3873	0.0295588	0.0201217	0.1417
allergic_rhinitis	649	5	rs1530256	112029106	G	T	17	rs1568901	8993082	C	T	7.35e-09	-0.155172	0.0272882	1.3e-08	-0.0880338	0.0885174	0.32	-0.154844	0.0273353	0.86 (0.81, 0.90)	1.47e-08	-0.0802161	0.0886797	0.92 (0.78, 1.10)	0.366	No	0.00498754	0.0154989	0.7476	-0.0281937	0.019258	0.1431
allergic_rhinitis	645	11	rs10839786	7473153	A	G	12	rs5801084	115203247	T	-	1.29e-08	-0.163956	0.0289551	1.49e-08	0.166051	0.0918004	0.0705	-0.164351	0.0290098	0.85 (0.80, 0.90)	1.47e-08	0.16273	0.0919797	1.18 (0.98, 1.41)	0.0769	No	-0.00300451	0.0197276	0.8789	0.0198026	0.0165851	0.2325
allergic_rhinitis	648	13	rs9570786	63695705	T	C	18	rs57356844	9611324	A	G	3.61e-08	-0.244252	0.0438801	2.6e-08	0.00427411	0.135862	0.975	-0.248929	0.0439429	0.78 (0.72, 0.85)	1.47e-08	0.00380092	0.136356	1.00 (0.77, 1.31)	0.978	No	-0.0422814	0.0226953	0.06241	-0.0243952	0.0218595	0.2646
allergic_rhinitis	643	2	rs673548	21237544	A	G	6	rs1699003	38593084	T	C	1.62e-08	-0.164256	0.0292349	1.93e-08	-0.0822367	0.0933438	0.378	-0.165875	0.0292783	0.85 (0.80, 0.90)	1.47e-08	-0.0782366	0.0935821	0.92 (0.77, 1.11)	0.403	No	-0.015723	0.0198949	0.4294	-0.015723	0.0167408	0.3476
allergic_rhinitis	642	1	rs1282287	111558756	A	C	20	rs6028492	38160748	C	A	1.66e-08	0.138698	0.0245387	1.58e-08	0.0957387	0.0801672	0.232	0.139252	0.0245787	1.15 (1.10, 1.21)	1.47e-08	0.105156	0.0805054	1.11 (0.95, 1.30)	0.191	No	0.00399202	0.0169369	0.8137	0.0148886	0.0160075	0.3523
allergic_rhinitis	647	1	rs10881454	107482662	A	G	13	rs9593412	80278964	C	T	1.22e-08	0.140333	0.0247462	1.42e-08	0.00953985	0.0791874	0.904	0.140465	0.0247954	1.15 (1.10, 1.21)	1.47e-08	0.0120903	0.0794458	1.01 (0.87, 1.18)	0.879	No	0.00399202	0.0173566	0.8181	-0.0156214	0.0171494	0.3623
allergic_rhinitis	650	12	rs35313	115472111	T	C	21	rs1297125	15658830	T	C	1.88e-08	0.147541	0.0262014	1.79e-08	0.0672707	0.0864219	0.436	0.14868	0.0262476	1.16 (1.10, 1.22)	1.47e-08	0.0690454	0.0866274	1.07 (0.90, 1.27)	0.425	No	0	0	0.9986	0.0129162	0.0177689	0.4673
allergic_rhinitis	646	3	rs17774191	66401646	G	A	4	rs3804350	101947930	T	C	2.14e-08	-0.157029	0.028119	2.34e-08	-0.0912488	0.0922728	0.323	-0.159626	0.0281768	0.85 (0.81, 0.90)	1.47e-08	-0.0950209	0.0922602	0.91 (0.76, 1.09)	0.303	No	0.00598207	0.0180291	0.74	-0.0107577	0.0179145	0.5482
allergic_rhinitis	653	5	rs17583837	125520211	C	T	9	rs10812669	27829853	G	A	2.11e-08	-0.183786	0.0325485	1.64e-08	-0.0703052	0.104477	0.501	-0.184692	0.0326084	0.83 (0.78, 0.89)	1.48e-08	-0.0696355	0.104441	0.93 (0.76, 1.14)	0.505	No	0.0314987	0.0220888	0.1539	0.0227395	0.0167819	0.1753
allergic_rhinitis	652	8	rs17200107	104049356	A	G	9	rs4551426	9495226	G	A	1.18e-08	-0.168521	0.0297241	1.43e-08	0.178227	0.0964809	0.0647	-0.16864	0.0297741	0.84 (0.80, 0.90)	1.48e-08	0.173477	0.0966209	1.19 (0.98, 1.44)	0.0726	No	0.0314987	0.0209851	0.1333	0.0188218	0.0160595	0.2413
allergic_rhinitis	654	13	rs9570786	63695705	T	C	18	rs2306134	9562042	T	C	3.56e-08	-0.243048	0.0436625	2.6e-08	-0.00551956	0.135255	0.967	-0.247656	0.0437281	0.78 (0.72, 0.85)	1.48e-08	-0.0053721	0.13572	0.99 (0.76, 1.30)	0.968	No	-0.0422814	0.0226953	0.06241	-0.0185714	0.0217336	0.3928
allergic_rhinitis	651	6	rs6914973	3749637	T	C	6	rs3130564	31101674	T	C	1.79e-08	-0.166483	0.0294413	1.56e-08	0.156032	0.0940909	0.0973	-0.167126	0.0295045	0.85 (0.80, 0.90)	1.48e-08	0.1635	0.0943899	1.18 (0.98, 1.42)	0.0832	No	0.001998	0.0131534	0.8793	-0.00350614	0.0211213	0.8682
allergic_rhinitis	659	1	rs10797991	184848690	T	G	19	rs1123975	53562268	G	T	8.75e-09	-0.158286	0.0274432	8.03e-09	0.10862	0.0852665	0.203	-0.155631	0.027485	0.86 (0.81, 0.90)	1.49e-08	0.107265	0.0854491	1.11 (0.94, 1.32)	0.209	No	0.001998	0.0243007	0.9345	0.0344014	0.016595	0.03814
allergic_rhinitis	658	16	rs9928094	53799905	G	A	17	rs16966811	39579112	A	G	2.16e-08	0.171421	0.0304691	1.84e-08	0.176061	0.101294	0.0822	0.172944	0.0305419	1.19 (1.12, 1.26)	1.49e-08	0.176263	0.101265	1.19 (0.98, 1.45)	0.0818	No	0.0535408	0.0161365	0.0009073	-0.0269602	0.021397	0.2076
allergic_rhinitis	661	4	rs7658907	38539297	C	T	7	rs2677282	71667291	T	C	1.53e-08	0.135847	0.0240674	1.66e-08	-0.0596291	0.0787418	0.449	0.136474	0.0241027	1.15 (1.09, 1.20)	1.49e-08	-0.0583636	0.078949	0.94 (0.81, 1.10)	0.46	No	-0.0197946	0.0162251	0.2225	0.0188218	0.0166417	0.2579
allergic_rhinitis	660	6	rs13219518	38447870	T	A	7	rs10281737	94566363	T	C	1.63e-08	0.144855	0.0255494	1.43e-08	0.0795528	0.0817939	0.331	0.14491	0.0255923	1.16 (1.10, 1.22)	1.49e-08	0.0829242	0.0819692	1.09 (0.93, 1.28)	0.312	No	-0.000300045	0.0185442	0.9871	0.0109399	0.016692	0.5122
allergic_rhinitis	662	1	rs11208010	63203221	C	T	20	rs35873660	4071011	T	C	1.77e-08	-0.167759	0.0295118	1.31e-08	0.191976	0.0941673	0.0415	-0.167378	0.0295608	0.85 (0.80, 0.90)	1.49e-08	0.195585	0.0941719	1.22 (1.01, 1.46)	0.0378	No	0.0516432	0.0200245	0.009922	-0.00954541	0.0166528	0.5665
allergic_rhinitis	657	8	rs1482190	122480008	A	G	12	rs11611696	16349235	G	A	1.44e-08	0.166691	0.0296931	1.98e-08	0.0100652	0.0911754	0.912	0.168409	0.0297404	1.18 (1.12, 1.25)	1.49e-08	0.0171678	0.0914566	1.02 (0.85, 1.22)	0.851	No	0.001998	0.0226608	0.9297	-0.00581689	0.0194805	0.7652
allergic_rhinitis	655	1	rs3813219	108016331	C	T	14	rs17211691	21215600	G	A	1.28e-08	-0.178902	0.0313322	1.13e-08	0.0954521	0.0995246	0.338	-0.177727	0.031384	0.84 (0.79, 0.89)	1.49e-08	0.0952807	0.0997021	1.10 (0.90, 1.34)	0.339	No	-0.00662188	0.0210888	0.7535	-0.00390762	0.0169823	0.818
allergic_rhinitis	656	1	rs980043	190462592	A	G	9	rs10818652	124985785	A	G	1.36e-08	0.173039	0.0308033	1.94e-08	0.0550355	0.0956363	0.565	0.174669	0.0308452	1.19 (1.12, 1.27)	1.49e-08	0.0629215	0.0957651	1.06 (0.88, 1.28)	0.511	No	0.0009995	0.0197101	0.9596	-0.00180162	0.0160716	0.9107
allergic_rhinitis	664	2	rs11902171	187543227	C	G	6	rs2756292	966010	A	G	1.64e-08	0.164261	0.0293443	2.17e-08	0.00125426	0.0931194	0.989	0.166511	0.0294109	1.18 (1.12, 1.25)	1.5e-08	-0.00656353	0.0933627	0.99 (0.83, 1.19)	0.944	No	-0.00863719	0.0181797	0.6347	0.0237165	0.0188526	0.2086
allergic_rhinitis	665	7	rs10264990	87202615	C	T	18	rs485566	12481377	C	T	2.15e-08	0.146667	0.0261213	1.97e-08	0.151185	0.0821067	0.0656	0.148199	0.0261783	1.16 (1.10, 1.22)	1.5e-08	0.152802	0.0821455	1.17 (0.99, 1.37)	0.0629	No	0.0119286	0.0163989	0.467	-0.0101514	0.0176791	0.5659
allergic_rhinitis	663	1	rs3817871	54354935	C	G	6	rs532906	106667269	C	T	3.81e-08	-0.159966	0.0286019	2.23e-08	0.0757514	0.0880099	0.389	-0.162212	0.0286505	0.85 (0.80, 0.90)	1.5e-08	0.0744882	0.0882399	1.08 (0.91, 1.28)	0.399	No	-0.00440971	0.020035	0.8258	-0.00793137	0.0161141	0.6226
allergic_rhinitis	669	3	rs11130536	56668522	T	C	13	rs3843685	109634114	G	A	9.02e-09	0.16092	0.0283281	1.34e-08	-0.00523754	0.0889332	0.953	0.160568	0.0283678	1.17 (1.11, 1.24)	1.51e-08	-0.00609897	0.0891712	0.99 (0.83, 1.18)	0.945	No	0	0	0.9865	-0.037598	0.0174631	0.03131
allergic_rhinitis	666	14	rs72682878	41913456	C	T	20	rs62210126	47397253	A	G	1.84e-08	-0.168577	0.0300883	2.11e-08	-0.108983	0.101835	0.285	-0.170603	0.0301367	0.84 (0.79, 0.89)	1.51e-08	-0.114519	0.102122	0.89 (0.73, 1.09)	0.262	No	0.00796817	0.0194062	0.6814	0.0148886	0.0175801	0.3971
allergic_rhinitis	670	6	rs2077647	152129077	C	T	8	rs11775943	123807378	C	T	9.01e-09	0.1368	0.0237658	8.6e-09	-0.0173668	0.0775356	0.823	0.134728	0.023803	1.14 (1.09, 1.20)	1.51e-08	-0.016521	0.0778032	0.98 (0.84, 1.15)	0.832	No	-0.0133892	0.0162373	0.4096	-0.0115666	0.0167196	0.489
allergic_rhinitis	668	3	rs62289627	189263987	C	A	17	rs6502987	6817548	A	G	1.41e-08	-0.131861	0.02317	1.26e-08	-0.0912001	0.0745454	0.221	-0.13144	0.0232191	0.88 (0.84, 0.92)	1.51e-08	-0.0992386	0.0747903	0.91 (0.78, 1.05)	0.185	No	-0.0231663	0.0162229	0.1533	-0.0105555	0.0162843	0.5169
allergic_rhinitis	667	1	rs642594	234431582	A	G	20	rs12106163	6694921	T	C	1.46e-08	0.165041	0.0291217	1.45e-08	0.0251666	0.0922164	0.785	0.165154	0.0291745	1.18 (1.11, 1.25)	1.51e-08	0.0286208	0.0924579	1.03 (0.86, 1.23)	0.757	No	0.0168571	0.016608	0.31	0.00895974	0.0195159	0.6462
allergic_rhinitis	672	1	rs12403019	114746611	A	G	11	rs10834419	24690002	C	A	1.13e-08	0.195544	0.0347982	1.92e-08	-0.0544224	0.116377	0.64	0.197222	0.0348509	1.22 (1.14, 1.30)	1.52e-08	-0.049409	0.116384	0.95 (0.76, 1.20)	0.671	No	-0.0198966	0.0215495	0.3559	0.0266419	0.0187355	0.155
allergic_rhinitis	673	2	rs673548	21237544	A	G	6	rs1699017	38565410	T	C	1.75e-08	-0.163654	0.0291833	2.05e-08	-0.101393	0.0932936	0.277	-0.165377	0.0292249	0.85 (0.80, 0.90)	1.52e-08	-0.0965459	0.0935663	0.91 (0.76, 1.09)	0.302	No	-0.015723	0.0198949	0.4294	-0.0169427	0.016775	0.3123
allergic_rhinitis	671	2	rs4851833	106306879	T	C	12	rs10507191	105874914	C	T	2.15e-08	-0.147145	0.026137	1.8e-08	0.081319	0.0871459	0.351	-0.148125	0.0261738	0.86 (0.82, 0.91)	1.52e-08	0.0830685	0.0875149	1.09 (0.92, 1.29)	0.343	No	0.001998	0.0152171	0.8955	0.00796817	0.0158099	0.6142
allergic_rhinitis	678	2	rs549582	169690089	C	T	3	rs13075089	190578566	G	A	2.2e-08	-0.177809	0.0318995	2.49e-08	0.0717201	0.103739	0.489	-0.180879	0.0319658	0.83 (0.78, 0.89)	1.53e-08	0.0576358	0.104104	1.06 (0.86, 1.30)	0.58	No	-0.00863719	0.0220056	0.6947	0.0344014	0.0167078	0.0395
allergic_rhinitis	675	5	rs10057581	3266760	C	A	12	rs7958544	19738945	G	A	1.67e-08	0.140066	0.0246718	1.37e-08	0.0319435	0.0790513	0.686	0.139843	0.024713	1.15 (1.10, 1.21)	1.53e-08	0.0319055	0.0793533	1.03 (0.88, 1.21)	0.688	No	0.0009995	0.0229876	0.9653	-0.0293258	0.0161664	0.06969
allergic_rhinitis	681	9	rs57339182	79067230	T	C	20	rs1321451	6577347	A	G	1.28e-08	0.175174	0.0310762	1.73e-08	-0.0413833	0.102946	0.688	0.176231	0.0311467	1.19 (1.12, 1.27)	1.53e-08	-0.0298135	0.103175	0.97 (0.79, 1.19)	0.773	No	-0.00020002	0.0195523	0.9918	-0.0271657	0.0193764	0.1609
allergic_rhinitis	676	8	rs2409727	11043236	T	C	15	rs3794497	59456569	G	A	1.37e-08	0.152318	0.0271478	2.02e-08	-0.0596495	0.0877977	0.497	0.153871	0.0271923	1.17 (1.11, 1.23)	1.53e-08	-0.0505309	0.0879947	0.95 (0.80, 1.13)	0.566	No	-0.0108587	0.0162897	0.505	-0.0062193	0.0190193	0.7437
allergic_rhinitis	677	4	rs10032018	146875180	C	A	9	rs11792524	132840772	A	G	1.16e-08	0.177402	0.0311781	1.27e-08	-0.0214753	0.106661	0.84	0.176724	0.0312311	1.19 (1.12, 1.27)	1.53e-08	-0.0112226	0.107095	0.99 (0.80, 1.22)	0.917	No	0.001998	0.0237124	0.9328	-0.00180162	0.0167593	0.9144
allergic_rhinitis	674	5	rs1505019	31940435	G	A	8	rs7829366	72621019	C	T	9.66e-09	0.164678	0.0288416	1.13e-08	-0.00988877	0.0930079	0.915	0.163454	0.0288855	1.18 (1.11, 1.25)	1.53e-08	-0.00921529	0.0932751	0.99 (0.83, 1.19)	0.921	No	-0.00370686	0.016251	0.8196	-0.000900405	0.021246	0.9662
allergic_rhinitis	679	2	rs11126017	64839959	A	G	15	rs17443613	37665895	T	C	2.4e-08	0.139449	0.0250944	2.74e-08	-0.0618364	0.082314	0.453	0.142365	0.0251607	1.15 (1.10, 1.21)	1.53e-08	-0.0648745	0.082653	0.94 (0.80, 1.10)	0.433	No	0.00796817	0.0170625	0.6405	-0.000500125	0.0190017	0.979
allergic_rhinitis	682	7	rs2107890	145024376	G	A	14	rs1243661	21083433	G	T	1.38e-08	-0.132126	0.0233775	1.59e-08	-0.0690322	0.0769331	0.37	-0.132448	0.0234096	0.88 (0.84, 0.92)	1.53e-08	-0.0763557	0.0771306	0.93 (0.80, 1.08)	0.322	No	-0.00893984	0.0163643	0.5849	0	0	0.9805
allergic_rhinitis	680	6	rs10498837	66542099	A	G	13	rs2182262	95691512	T	C	1.7e-08	-0.203495	0.0357266	1.23e-08	-0.00543931	0.115848	0.963	-0.202485	0.0357861	0.82 (0.76, 0.88)	1.53e-08	-0.00573735	0.115865	0.99 (0.79, 1.25)	0.961	No	-0.0243952	0.0178588	0.1721	-0.000500125	0.0218586	0.9817
allergic_rhinitis	688	6	rs13437093	106322750	A	G	18	rs12456647	22475636	C	T	1.78e-08	-0.157609	0.0280003	1.81e-08	-0.120281	0.0913625	0.188	-0.158701	0.0280554	0.85 (0.81, 0.90)	1.54e-08	-0.116652	0.0916511	0.89 (0.74, 1.07)	0.203	No	-0.0223479	0.0173643	0.198	0.0237165	0.0188226	0.2078
allergic_rhinitis	687	4	rs12510706	80661930	T	C	18	rs652140	55190400	G	A	2.04e-08	0.147747	0.0264181	2.24e-08	0.18236	0.0849556	0.0318	0.149682	0.0264607	1.16 (1.10, 1.22)	1.54e-08	0.190212	0.0852373	1.21 (1.02, 1.43)	0.0256	Yes	0.0266419	0.0179649	0.138	0.0188218	0.0167304	0.2604
allergic_rhinitis	684	1	rs12057231	185416670	T	G	11	rs4755237	33668586	G	A	1.49e-08	-0.134657	0.0239059	1.77e-08	-0.100657	0.0744131	0.176	-0.135453	0.023943	0.87 (0.83, 0.92)	1.54e-08	-0.102487	0.0746638	0.90 (0.78, 1.04)	0.17	No	0.001998	0.0144364	0.8899	0.0178399	0.0159001	0.2619
allergic_rhinitis	683	4	rs7687486	16419601	A	C	9	rs4836857	124296773	T	G	3.8e-08	-0.153015	0.0274967	2.62e-08	-0.0257751	0.0893063	0.773	-0.155793	0.0275377	0.86 (0.81, 0.90)	1.54e-08	-0.0263468	0.0896177	0.97 (0.82, 1.16)	0.769	No	-0.00541463	0.0179115	0.7624	0.0148886	0.0173487	0.3908
allergic_rhinitis	689	1	rs79291157	18505441	T	C	16	rs1351575	59524602	C	A	1.3e-08	-0.144124	0.0254373	1.46e-08	0.158777	0.0851239	0.0621	-0.144138	0.0254815	0.87 (0.82, 0.91)	1.54e-08	0.16091	0.0853372	1.17 (0.99, 1.39)	0.0594	No	0.0237165	0.0177785	0.1823	0.00995033	0.0156452	0.5248
allergic_rhinitis	685	1	rs752739	165412959	A	G	20	rs3092169	44702086	C	T	8.78e-09	0.153473	0.026728	9.35e-09	-0.102143	0.087708	0.244	0.151561	0.0267919	1.16 (1.10, 1.23)	1.54e-08	-0.0983963	0.0878413	0.91 (0.76, 1.08)	0.263	No	-0.0321101	0.018855	0.08864	-0.0077298	0.0161881	0.633
allergic_rhinitis	686	10	rs10508679	24793880	A	G	10	rs12778514	63832279	A	G	1.91e-08	0.162226	0.0289013	1.99e-08	-0.0747321	0.092156	0.417	0.163784	0.0289535	1.18 (1.11, 1.25)	1.54e-08	-0.0758986	0.0922775	0.93 (0.77, 1.11)	0.411	No	-0.00390762	0.0200288	0.8453	-0.00230265	0.0163773	0.8882
allergic_rhinitis	690	3	rs4676887	72673025	A	G	14	rs2281612	26099397	C	T	1.26e-08	0.146715	0.0257602	1.23e-08	-0.155656	0.080167	0.0522	0.145869	0.0257893	1.16 (1.10, 1.22)	1.55e-08	-0.150242	0.0803696	0.86 (0.74, 1.01)	0.0616	No	-0.0159262	0.0179672	0.3754	0.0459289	0.0163565	0.004987
allergic_rhinitis	692	7	rs1990344	51685174	A	G	13	rs1544088	94799771	G	A	1.64e-08	-0.182501	0.0320987	1.3e-08	-0.087367	0.103443	0.398	-0.181897	0.0321601	0.83 (0.78, 0.89)	1.55e-08	-0.0834451	0.103699	0.92 (0.75, 1.13)	0.421	No	-0.00440971	0.0196774	0.8227	-0.0179603	0.0185177	0.3321
allergic_rhinitis	691	3	rs13097168	65123689	G	A	4	rs34726324	14156556	-	T	1.9e-08	0.166818	0.0296511	1.84e-08	0.189995	0.0964696	0.0489	0.168178	0.0297336	1.18 (1.12, 1.25)	1.55e-08	0.198775	0.0965836	1.22 (1.01, 1.47)	0.0396	Yes	-0.0226547	0.0211134	0.2835	-0.0120726	0.0161787	0.4556
allergic_rhinitis	694	14	rs1777697	83136530	G	A	16	rs72781289	26862514	A	G	1.62e-08	-0.173049	0.030578	1.52e-08	-0.07451	0.099095	0.452	-0.173287	0.0306391	0.84 (0.79, 0.89)	1.55e-08	-0.074833	0.0992258	0.93 (0.76, 1.13)	0.451	No	-0.00924258	0.0189747	0.6262	0.00796817	0.0172248	0.6437
allergic_rhinitis	695	1	rs72755405	214248664	C	T	17	rs2529382	69806063	A	C	2.54e-08	-0.156185	0.0275528	1.44e-08	-0.0363535	0.0883975	0.681	-0.156045	0.0275919	0.86 (0.81, 0.90)	1.55e-08	-0.0365902	0.0884719	0.96 (0.81, 1.15)	0.679	No	-0.00571631	0.0170993	0.7382	0.00796817	0.0175975	0.6507
allergic_rhinitis	693	5	rs35404784	52195471	A	C	12	rs5796029	2886524	A	-	1.71e-08	-0.167792	0.0295659	1.39e-08	-0.143784	0.0953677	0.132	-0.1674	0.0295977	0.85 (0.80, 0.90)	1.55e-08	-0.142534	0.0956758	0.87 (0.72, 1.05)	0.136	No	-0.027474	0.0201275	0.1723	0.00299551	0.0192143	0.8761
allergic_rhinitis	696	11	rs12792158	7501472	C	T	17	rs12945954	14370086	T	C	1.79e-08	0.173945	0.0308581	1.73e-08	-0.158409	0.0998255	0.113	0.174718	0.0308987	1.19 (1.12, 1.27)	1.56e-08	-0.154373	0.0999156	0.86 (0.70, 1.04)	0.122	No	-0.0118702	0.0197507	0.5479	0.0198026	0.018594	0.2867
allergic_rhinitis	699	1	rs12731305	167681144	A	G	1	rs2359376	197987125	A	G	1.43e-08	-0.161509	0.0284308	1.34e-08	0.0113172	0.0922661	0.902	-0.161056	0.0284884	0.85 (0.81, 0.90)	1.57e-08	0.0129434	0.0924423	1.01 (0.85, 1.21)	0.889	No	-0.0192848	0.019517	0.3231	0.0119286	0.0172229	0.4885
allergic_rhinitis	701	2	rs17815052	186656840	C	T	9	rs7045828	23661166	G	A	1.05e-08	0.163614	0.0287746	1.3e-08	0.00852143	0.0916994	0.926	0.162954	0.0288243	1.18 (1.11, 1.25)	1.57e-08	0.00743125	0.0919874	1.01 (0.84, 1.21)	0.936	No	-0.00954541	0.0190451	0.6162	0.00995033	0.0165922	0.5487
allergic_rhinitis	703	3	rs9808991	150025192	A	G	8	rs16922119	56522535	A	C	2.13e-08	0.152308	0.0271865	2.11e-08	0.031713	0.0865404	0.714	0.153983	0.0272376	1.17 (1.11, 1.23)	1.57e-08	0.026708	0.0865867	1.03 (0.87, 1.22)	0.758	No	-0.0325232	0.017208	0.05877	-0.0100503	0.0180794	0.5783
allergic_rhinitis	702	1	rs4654131	246003987	A	C	4	rs10010285	36011362	C	T	1.63e-08	-0.133182	0.0236017	1.67e-08	-0.0605872	0.0750442	0.419	-0.133605	0.0236329	0.87 (0.84, 0.92)	1.57e-08	-0.0627915	0.0750796	0.94 (0.81, 1.09)	0.403	No	-0.013592	0.0162525	0.403	0.00399202	0.0160322	0.8034
allergic_rhinitis	700	2	rs6731238	197122493	T	G	13	rs2987526	78950936	C	T	2.1e-08	0.133386	0.0237014	1.83e-08	0.0609703	0.0773999	0.431	0.134233	0.0237439	1.14 (1.09, 1.20)	1.57e-08	0.0514701	0.07751	1.05 (0.90, 1.23)	0.507	No	-0.0010005	0.0172679	0.9538	-0.00330546	0.0164861	0.8411
allergic_rhinitis	697	9	rs7023951	116780992	T	C	12	rs1718119	121615103	A	G	2.79e-08	-0.154563	0.0274416	1.78e-08	-0.0279567	0.0891122	0.754	-0.155451	0.0274938	0.86 (0.81, 0.90)	1.57e-08	-0.0350463	0.0892114	0.97 (0.81, 1.15)	0.694	No	-0.0218367	0.0189062	0.2481	-0.00320513	0.0163444	0.8445
allergic_rhinitis	698	7	rs42236	81960231	G	T	13	rs61960346	84995407	T	C	1.56e-08	-0.189631	0.0332446	1.17e-08	-0.182828	0.111115	0.0999	-0.188198	0.0332887	0.83 (0.78, 0.88)	1.57e-08	-0.179243	0.111416	0.84 (0.67, 1.04)	0.108	No	-0.00310481	0.0173357	0.8579	-0.00260339	0.0218772	0.9053
allergic_rhinitis	707	3	rs6782299	180550702	G	T	15	rs4777178	69980543	C	T	2.21e-08	-0.151567	0.0269855	1.95e-08	-0.139897	0.085476	0.102	-0.152835	0.0270389	0.86 (0.81, 0.90)	1.58e-08	-0.147477	0.0856406	0.86 (0.73, 1.02)	0.0851	No	0.0009995	0.0246304	0.9676	0.0449734	0.0169073	0.007805
allergic_rhinitis	704	3	rs2054987	56593105	C	G	13	rs3843685	109634114	G	A	9.01e-09	0.16017	0.0281702	1.3e-08	-0.0267333	0.0894018	0.765	0.159466	0.0282103	1.17 (1.11, 1.24)	1.58e-08	-0.0279935	0.0896283	0.97 (0.82, 1.16)	0.755	No	0.0009995	0.0203855	0.9609	-0.037598	0.0174631	0.03131
allergic_rhinitis	706	2	rs7584991	196111382	A	G	2	rs13010568	221362838	T	C	1.31e-08	0.159106	0.0284692	2.29e-08	0.0126634	0.0958149	0.895	0.161271	0.02853	1.18 (1.11, 1.24)	1.58e-08	0.0165113	0.0962298	1.02 (0.84, 1.23)	0.864	No	0.0401818	0.0195913	0.04029	0.0227395	0.016454	0.1671
allergic_rhinitis	708	6	rs12206040	141338767	C	T	14	rs72674304	42673369	A	G	1.67e-08	0.157674	0.0280254	1.84e-08	-0.0667647	0.0920605	0.468	0.158799	0.0280945	1.17 (1.11, 1.24)	1.58e-08	-0.0634552	0.0922592	0.94 (0.78, 1.12)	0.492	No	0.00796817	0.0177228	0.653	-0.0240878	0.0180028	0.1809
allergic_rhinitis	705	7	rs4909140	158028901	G	T	14	rs1956298	48270691	A	G	1.93e-08	0.13859	0.024739	2.12e-08	0.0467939	0.0792151	0.555	0.140077	0.0247803	1.15 (1.10, 1.21)	1.58e-08	0.0440009	0.0793106	1.04 (0.89, 1.22)	0.579	No	-0.00783058	0.0161622	0.628	-0.00400802	0.0174186	0.8181
allergic_rhinitis	714	3	rs1545854	156840138	A	G	9	rs4745036	73376414	T	G	1.02e-08	0.194714	0.0343285	1.41e-08	-0.131864	0.1161	0.256	0.194326	0.0343852	1.21 (1.14, 1.30)	1.59e-08	-0.13557	0.11629	0.87 (0.70, 1.10)	0.244	No	-0.00793137	0.0194587	0.6836	-0.0230639	0.0205928	0.2626
allergic_rhinitis	711	3	rs9683308	68793833	A	G	7	rs1002709	105475275	C	A	1.66e-08	-0.188866	0.033349	1.48e-08	0.0958581	0.104235	0.358	-0.188822	0.0334102	0.83 (0.78, 0.88)	1.59e-08	0.0965649	0.104559	1.10 (0.90, 1.35)	0.356	No	-0.00813298	0.0204706	0.6911	0.0188218	0.0179768	0.295
allergic_rhinitis	713	3	rs2470697	105694636	T	C	18	rs10502357	7589318	A	G	2.22e-08	-0.186642	0.0326551	1.09e-08	-0.0491949	0.106296	0.644	-0.184826	0.0327036	0.83 (0.78, 0.89)	1.59e-08	-0.0527793	0.106461	0.95 (0.77, 1.17)	0.62	No	-0.0082338	0.0175225	0.6384	0.0188218	0.0211006	0.3724
allergic_rhinitis	710	5	rs17738158	169393271	G	A	7	rs4535614	70932550	T	C	2.89e-08	0.175899	0.0315545	2.48e-08	0.0611213	0.103189	0.554	0.178673	0.0316135	1.20 (1.12, 1.27)	1.59e-08	0.0715391	0.103436	1.07 (0.88, 1.32)	0.489	No	-0.0010005	0.0177174	0.955	-0.00461061	0.0212765	0.8284
allergic_rhinitis	709	3	rs7631143	34264823	T	C	18	rs1791741	23922342	G	T	1.55e-08	0.136878	0.0241885	1.52e-08	-0.0997686	0.0773079	0.197	0.136932	0.0242272	1.15 (1.09, 1.20)	1.59e-08	-0.10145	0.0774631	0.90 (0.78, 1.05)	0.19	No	0.00895974	0.0160828	0.5775	0.001998	0.0191931	0.9171
allergic_rhinitis	712	10	rs17331552	16725247	T	G	22	rs2845379	17202602	T	C	2.06e-08	0.171265	0.0304052	1.77e-08	0.0232624	0.0995218	0.815	0.172093	0.0304505	1.19 (1.12, 1.26)	1.59e-08	0.0209149	0.0995843	1.02 (0.84, 1.24)	0.834	No	-0.0146062	0.0208035	0.4826	-0.00150113	0.0173762	0.9312
allergic_rhinitis	715	3	rs9871499	137528774	G	A	21	rs9981572	28802994	T	C	2.17e-08	-0.136634	0.0245282	2.54e-08	0.136819	0.0779338	0.0792	-0.138906	0.0245821	0.87 (0.83, 0.91)	1.6e-08	0.143612	0.0780344	1.15 (0.99, 1.35)	0.0657	No	0.00598207	0.0163758	0.7149	0.0334348	0.0174412	0.05522
allergic_rhinitis	717	9	rs7036950	90513983	C	T	18	rs1786263	13116432	G	T	2.58e-08	-0.131911	0.0236606	2.47e-08	0.0431663	0.0753285	0.567	-0.133947	0.0237066	0.87 (0.83, 0.92)	1.6e-08	0.0492537	0.0755927	1.05 (0.91, 1.22)	0.515	No	0.00796817	0.0154902	0.6069	0.0246926	0.0170177	0.1469
allergic_rhinitis	718	1	rs12136238	207118422	A	G	10	rs4477353	13595855	G	A	1.73e-08	0.144755	0.0255675	1.5e-08	-0.0270717	0.0851618	0.751	0.144724	0.0256141	1.16 (1.10, 1.22)	1.6e-08	-0.0306789	0.0854833	0.97 (0.82, 1.15)	0.72	No	-0.00060018	0.0167508	0.9714	-0.0142003	0.0163129	0.384
allergic_rhinitis	716	6	rs227819	44676420	C	T	7	rs4615491	118190093	G	A	3.32e-08	-0.162526	0.0291261	2.4e-08	-0.086061	0.0933142	0.356	-0.165014	0.0292044	0.85 (0.80, 0.90)	1.6e-08	-0.097978	0.0934445	0.91 (0.75, 1.09)	0.294	No	-0.0228593	0.0203375	0.261	-0.0010005	0.0164124	0.9514
allergic_rhinitis	723	2	rs2862024	80456138	T	C	2	rs35287354	221223362	T	G	1.88e-08	0.178172	0.0317422	1.99e-08	-0.0108806	0.106745	0.919	0.179649	0.0317991	1.20 (1.12, 1.27)	1.61e-08	-0.016574	0.107037	0.98 (0.80, 1.21)	0.877	No	0.0168571	0.0170085	0.3216	0.064851	0.0214738	0.002531
allergic_rhinitis	726	9	rs10970943	32371739	T	C	11	rs616214	78939166	C	T	1.13e-08	0.171425	0.030003	1.11e-08	-0.0243273	0.0991926	0.806	0.169831	0.0300627	1.19 (1.12, 1.26)	1.61e-08	-0.0138599	0.0993859	0.99 (0.81, 1.20)	0.889	No	-0.00752827	0.0191024	0.6935	0.0314987	0.0183452	0.08597
allergic_rhinitis	725	7	rs57205131	4401983	G	A	16	rs2343036	77242558	T	C	2.7e-08	-0.142844	0.0256853	2.68e-08	-0.124199	0.0845253	0.142	-0.145357	0.0257303	0.86 (0.82, 0.91)	1.61e-08	-0.125037	0.0845048	0.88 (0.75, 1.04)	0.139	No	-0.0132879	0.0171125	0.4375	0.00995033	0.0173321	0.5659
allergic_rhinitis	724	7	rs3323	47399398	A	G	12	rs7132650	118893434	C	T	1.1e-08	0.174746	0.030732	1.3e-08	0.104128	0.101915	0.307	0.173911	0.0307837	1.19 (1.12, 1.26)	1.61e-08	0.0881411	0.102108	1.09 (0.89, 1.33)	0.388	No	0.0334348	0.0215292	0.1205	-0.00702461	0.0163591	0.6677
allergic_rhinitis	719	5	rs6897010	83163554	T	C	11	rs2852732	123447713	A	G	3.16e-08	-0.1894	0.0338456	2.19e-08	0.112077	0.107343	0.296	-0.191581	0.0339086	0.83 (0.77, 0.88)	1.61e-08	0.114486	0.107754	1.12 (0.91, 1.38)	0.288	No	0.00498754	0.0246664	0.8398	-0.00611868	0.0172115	0.7222
allergic_rhinitis	721	2	rs12614422	23182754	T	G	3	rs6442777	3141793	T	C	1.49e-08	0.148444	0.0262304	1.52e-08	0.0086595	0.0856508	0.919	0.148447	0.0262754	1.16 (1.10, 1.22)	1.61e-08	0.0108012	0.0858528	1.01 (0.85, 1.20)	0.9	No	-0.000900405	0.0180442	0.9602	-0.00270365	0.0164957	0.8698
allergic_rhinitis	722	9	rs76262724	109941783	G	A	10	rs12412518	72331415	A	G	1.19e-08	0.196316	0.0347838	1.66e-08	-0.0512857	0.116899	0.661	0.196836	0.0348407	1.22 (1.14, 1.30)	1.61e-08	-0.0490872	0.117214	0.95 (0.76, 1.20)	0.675	No	-0.00110061	0.0223564	0.9607	-0.00210221	0.0181381	0.9077
allergic_rhinitis	720	2	rs62114617	1611692	C	T	2	rs2704636	18800932	G	A	1.17e-08	-0.18632	0.0326673	1.17e-08	0.111339	0.102803	0.279	-0.184928	0.0327317	0.83 (0.78, 0.89)	1.61e-08	0.102672	0.10303	1.11 (0.91, 1.36)	0.319	No	-0.00642057	0.0170352	0.7062	0	0	0.9998
allergic_rhinitis	730	6	rs6928512	128363298	T	C	15	rs8038622	98023782	T	C	1.72e-08	-0.228025	0.0402432	1.46e-08	-0.0375721	0.129249	0.771	-0.227782	0.040328	0.80 (0.74, 0.86)	1.62e-08	-0.0439325	0.129408	0.96 (0.74, 1.23)	0.734	No	-0.0177567	0.0220443	0.4205	0.0392207	0.0208732	0.06028
allergic_rhinitis	732	6	rs17592434	91385426	C	T	9	rs1887865	7263576	A	G	1.66e-08	-0.233384	0.0413271	1.63e-08	0.03395	0.125183	0.786	-0.233928	0.0414184	0.79 (0.73, 0.86)	1.62e-08	0.0249011	0.125576	1.03 (0.80, 1.31)	0.843	No	-0.00060018	0.0199661	0.976	0.0256677	0.0226148	0.2562
allergic_rhinitis	731	4	rs4864672	53629187	G	A	12	rs2630605	32194411	T	C	2.14e-08	-0.17246	0.0305929	1.73e-08	-0.0457841	0.100189	0.648	-0.173124	0.0306517	0.84 (0.79, 0.89)	1.62e-08	-0.0410862	0.100266	0.96 (0.79, 1.17)	0.682	No	0.0188218	0.021486	0.3811	0.0109399	0.0156307	0.484
allergic_rhinitis	727	7	rs4722691	27390865	G	A	9	rs56082341	28216527	G	T	2.44e-08	-0.181527	0.0325979	2.57e-08	0.0585311	0.104285	0.575	-0.184469	0.0326584	0.83 (0.78, 0.89)	1.62e-08	0.0597198	0.104628	1.06 (0.86, 1.30)	0.568	No	0.00697561	0.0178862	0.6966	-0.00883895	0.0221861	0.6903
allergic_rhinitis	729	7	rs6462657	36201713	A	G	11	rs2508690	85672522	C	T	1.59e-08	0.131346	0.0234166	2.03e-08	-0.0384798	0.0773559	0.619	0.132536	0.0234647	1.14 (1.09, 1.20)	1.62e-08	-0.0346074	0.0776113	0.97 (0.83, 1.12)	0.656	No	0.0129162	0.0167244	0.44	0.00598207	0.0164569	0.7162
allergic_rhinitis	728	3	rs163567	3094450	T	G	12	rs4149005	21426967	T	G	9.05e-09	0.230894	0.0401225	8.68e-09	-0.00498123	0.127797	0.969	0.226963	0.040182	1.25 (1.16, 1.36)	1.62e-08	-0.00741784	0.127969	0.99 (0.77, 1.28)	0.954	No	-0.0265493	0.0222916	0.2338	0	0	0.9911
allergic_rhinitis	735	2	rs6757093	147531217	T	C	7	rs35785661	3367654	C	T	2.62e-08	0.144618	0.0258241	2.14e-08	-0.0469086	0.0836947	0.575	0.146136	0.0258793	1.16 (1.10, 1.22)	1.63e-08	-0.0530926	0.0842028	0.95 (0.80, 1.12)	0.528	No	0.0109399	0.0167201	0.5129	0.0178399	0.01823	0.3278
allergic_rhinitis	734	6	rs9369215	40605168	C	T	10	rs10827374	34741427	C	A	1.56e-08	-0.182725	0.031997	1.13e-08	0.14047	0.102041	0.169	-0.180935	0.0320395	0.83 (0.78, 0.89)	1.63e-08	0.151944	0.10214	1.16 (0.95, 1.42)	0.137	No	0.0198026	0.0163929	0.2272	-0.00893984	0.0220737	0.6854
allergic_rhinitis	733	7	rs6942490	129244793	T	C	17	rs957119	13563445	C	T	1.56e-08	0.209017	0.0368426	1.4e-08	0.0420742	0.117907	0.721	0.208461	0.0369104	1.23 (1.15, 1.32)	1.63e-08	0.0494046	0.118424	1.05 (0.83, 1.33)	0.677	No	0.0535408	0.0215629	0.01301	0	0	0.9976
allergic_rhinitis	737	3	rs4955834	55222983	T	C	4	rs1426730	100671124	T	C	1.27e-08	0.17946	0.0317536	1.59e-08	-0.0332827	0.107091	0.756	0.179583	0.0318041	1.20 (1.12, 1.27)	1.64e-08	-0.0426215	0.107411	0.96 (0.78, 1.18)	0.692	No	0.0227395	0.0213516	0.2868	0.0227395	0.0176139	0.1969
allergic_rhinitis	739	6	rs6925713	80514847	C	T	11	rs11215687	115678621	C	T	2.67e-08	-0.13136	0.0236162	2.66e-08	0.0870479	0.0773153	0.26	-0.133598	0.0236627	0.87 (0.84, 0.92)	1.64e-08	0.0848457	0.0774826	1.09 (0.94, 1.27)	0.274	No	0.001998	0.0132758	0.8804	-0.00924258	0.016298	0.5707
allergic_rhinitis	736	7	rs1424365	137466515	G	A	8	rs6995444	9079316	C	T	2.03e-08	-0.157185	0.0279899	1.96e-08	-0.0746779	0.0912631	0.413	-0.158328	0.0280393	0.85 (0.81, 0.90)	1.64e-08	-0.0766069	0.0913589	0.93 (0.77, 1.11)	0.402	No	0.00796817	0.0161266	0.6212	-0.00853633	0.0200195	0.6698
allergic_rhinitis	738	14	rs7154542	94388728	C	T	19	rs2868148	33053437	G	A	1.05e-08	0.133828	0.0233702	1.03e-08	-0.0329214	0.0738698	0.656	0.132238	0.0234198	1.14 (1.09, 1.19)	1.64e-08	-0.0320286	0.0740034	0.97 (0.84, 1.12)	0.665	No	0.00697561	0.0172621	0.6861	-0.00290421	0.0161975	0.8577
allergic_rhinitis	740	2	rs17582865	185165631	A	G	5	rs11744443	152466290	C	T	1.71e-08	0.172094	0.0303647	1.45e-08	-0.0469075	0.0950383	0.622	0.171586	0.0303941	1.19 (1.12, 1.26)	1.65e-08	-0.0493495	0.095201	0.95 (0.79, 1.15)	0.604	No	-0.0106566	0.0215895	0.6216	-0.0236781	0.0161846	0.1435
allergic_rhinitis	741	6	rs13198069	56154102	G	A	6	rs76917369	71153219	A	G	1.98e-08	-0.186544	0.033116	1.77e-08	-0.0263003	0.109297	0.81	-0.187436	0.0332019	0.83 (0.78, 0.88)	1.65e-08	-0.0187624	0.109763	0.98 (0.79, 1.22)	0.864	No	0.0148886	0.0162539	0.3597	-0.0265493	0.0225376	0.2389
allergic_rhinitis	742	6	rs10944560	92749256	G	A	12	rs720336	97756861	A	C	2.25e-08	0.186818	0.0332408	1.91e-08	-0.213225	0.107183	0.0467	0.187944	0.0332924	1.21 (1.13, 1.29)	1.65e-08	-0.230547	0.107624	0.79 (0.64, 0.98)	0.0322	No	-0.0145047	0.0180071	0.4205	0.0188218	0.021148	0.3735
allergic_rhinitis	743	2	rs10170750	45968457	C	T	3	rs2270747	4878335	T	C	1.2e-08	0.177924	0.0314907	1.6e-08	0.139296	0.101109	0.168	0.178047	0.0315412	1.19 (1.12, 1.27)	1.65e-08	0.144121	0.101253	1.16 (0.95, 1.41)	0.155	No	0.001998	0.0169036	0.9059	0.00498754	0.0220006	0.8207
allergic_rhinitis	745	3	rs7612599	56647934	G	A	13	rs3843685	109634114	G	A	1.17e-08	0.161075	0.0285191	1.62e-08	-0.013043	0.0898192	0.885	0.161213	0.0285608	1.17 (1.11, 1.24)	1.66e-08	-0.0154383	0.0900124	0.98 (0.83, 1.17)	0.864	No	-0.000900405	0.0197371	0.9636	-0.037598	0.0174631	0.03131
allergic_rhinitis	746	6	rs9397612	153637046	C	T	7	rs10280418	20784677	C	T	1.12e-08	0.178102	0.0312403	1.19e-08	-0.0113516	0.103571	0.913	0.176598	0.0312873	1.19 (1.12, 1.27)	1.66e-08	-0.0128859	0.104142	0.99 (0.80, 1.21)	0.902	No	0.00895974	0.016011	0.5757	-0.0265493	0.0220326	0.2284
allergic_rhinitis	748	1	rs12410581	240610842	A	G	8	rs7823213	17355213	T	G	2.49e-08	0.153227	0.0271132	1.59e-08	-0.0575254	0.086839	0.508	0.153321	0.0271663	1.17 (1.11, 1.23)	1.66e-08	-0.0598522	0.0869994	0.94 (0.79, 1.12)	0.491	No	-0.00672255	0.0192403	0.7268	0.0168571	0.0165591	0.3085
allergic_rhinitis	744	4	rs998984	5160771	G	A	14	rs234586	97089705	A	G	2.5e-08	-0.173288	0.0308355	1.91e-08	-0.0494139	0.0986553	0.616	-0.174329	0.0308841	0.84 (0.79, 0.89)	1.66e-08	-0.0399082	0.0989895	0.96 (0.79, 1.17)	0.687	No	0.00697561	0.0212996	0.7433	0.0109399	0.0183803	0.5517
allergic_rhinitis	749	5	rs10052744	14753764	A	G	15	rs16944432	61905530	C	T	1.97e-08	0.210248	0.0374985	2.06e-08	0.0054919	0.121973	0.964	0.212198	0.0375987	1.24 (1.15, 1.33)	1.66e-08	0.0078091	0.122364	1.01 (0.79, 1.28)	0.949	No	0.0295588	0.0204701	0.1487	-0.00752827	0.0208713	0.7184
allergic_rhinitis	747	4	rs78016478	177238852	A	G	5	rs2963446	157938502	A	C	1.88e-08	0.180488	0.0323908	2.52e-08	0.259591	0.10333	0.012	0.183259	0.032468	1.20 (1.13, 1.28)	1.66e-08	0.254452	0.103674	1.29 (1.05, 1.58)	0.0141	Yes	0.0285875	0.021446	0.1825	-0.00280393	0.0169832	0.8689
allergic_rhinitis	751	1	rs11118356	219777110	C	T	2	rs7355339	182248993	A	G	1.71e-08	-0.137826	0.0244061	1.63e-08	-0.095156	0.0767568	0.215	-0.137896	0.0244359	0.87 (0.83, 0.91)	1.67e-08	-0.0989136	0.0768947	0.91 (0.78, 1.05)	0.198	No	-0.00020002	0.0131161	0.9878	0.0295588	0.017027	0.08264
allergic_rhinitis	754	5	rs12654300	25569251	A	G	13	rs6490705	22789313	A	G	1.65e-08	-0.141049	0.0248684	1.41e-08	0.0821632	0.0825941	0.32	-0.140646	0.0249242	0.87 (0.83, 0.91)	1.67e-08	0.0684075	0.0828631	1.07 (0.91, 1.26)	0.409	No	0.00796817	0.0171876	0.6429	-0.00964638	0.0162206	0.552
allergic_rhinitis	752	4	rs1456387	154800288	C	A	12	rs1016776	97593496	C	T	1.78e-08	0.140584	0.0247184	1.29e-08	0.0817828	0.0788105	0.299	0.139689	0.0247535	1.15 (1.10, 1.21)	1.67e-08	0.0862211	0.0788394	1.09 (0.93, 1.27)	0.274	No	-0.020611	0.0165152	0.2119	-0.00833464	0.0172346	0.6287
allergic_rhinitis	753	2	rs12476858	20253754	T	C	8	rs9314497	3407713	C	T	2.81e-08	-0.138854	0.0248647	2.35e-08	0.072224	0.0797491	0.365	-0.140543	0.0249053	0.87 (0.83, 0.91)	1.67e-08	0.0687684	0.0796714	1.07 (0.92, 1.25)	0.388	No	-0.00924258	0.0170307	0.5873	-0.00611868	0.0165147	0.711
allergic_rhinitis	750	5	rs6595787	126982737	T	C	12	rs4337088	22881333	A	G	1.89e-08	-0.148277	0.0264266	2.01e-08	0.0126306	0.0845382	0.881	-0.149369	0.0264683	0.86 (0.82, 0.91)	1.67e-08	0.0224934	0.0847423	1.02 (0.87, 1.21)	0.791	No	-0.00853633	0.0185734	0.6458	-0.00451016	0.016125	0.7797
allergic_rhinitis	762	6	rs12191891	69631411	C	T	14	rs9285606	29917117	G	A	1.36e-08	-0.15091	0.0266019	1.4e-08	-0.106074	0.0846661	0.21	-0.150401	0.0266593	0.86 (0.82, 0.91)	1.68e-08	-0.112967	0.0847292	0.89 (0.76, 1.05)	0.182	No	0.00995033	0.0195488	0.6108	-0.0271657	0.0162766	0.09508
allergic_rhinitis	756	2	rs72905152	187548606	G	T	6	rs2756292	966010	A	G	1.8e-08	0.163367	0.0292894	2.44e-08	-0.01878	0.0928225	0.84	0.165631	0.0293538	1.18 (1.11, 1.25)	1.68e-08	-0.0268137	0.0930709	0.97 (0.81, 1.17)	0.773	No	-0.011769	0.0181929	0.5177	0.0237165	0.0188526	0.2086
allergic_rhinitis	759	1	rs11586467	170896579	A	G	13	rs1889642	80406220	A	G	1.61e-08	0.145059	0.0258003	1.88e-08	-0.0331939	0.0854954	0.698	0.145778	0.0258364	1.16 (1.10, 1.22)	1.68e-08	-0.0281342	0.0858673	0.97 (0.82, 1.15)	0.743	No	-0.020611	0.0178141	0.2472	-0.0144032	0.0164721	0.3819
allergic_rhinitis	760	12	rs10861885	108652672	G	A	12	rs7979166	128768520	T	C	2.71e-08	0.134892	0.0240821	2.13e-08	0.107869	0.0757019	0.154	0.136121	0.0241249	1.15 (1.09, 1.20)	1.68e-08	0.114337	0.075856	1.12 (0.97, 1.30)	0.132	No	0.0285875	0.0162429	0.07846	0.00895974	0.0171085	0.6005
allergic_rhinitis	761	12	rs2468369	96083867	G	A	18	rs4292012	56876943	C	T	2.19e-08	-0.149667	0.0270196	3.04e-08	-0.0341633	0.0860129	0.691	-0.152678	0.0270621	0.86 (0.81, 0.91)	1.68e-08	-0.0363562	0.0861276	0.96 (0.81, 1.14)	0.673	No	-0.000300045	0.0168754	0.9858	0.00796817	0.0172359	0.6439
allergic_rhinitis	755	6	rs1964430	165592003	A	G	12	rs3825405	7360143	C	A	2.02e-08	0.147187	0.0262437	2.04e-08	0.127054	0.0833839	0.128	0.148349	0.0262911	1.16 (1.10, 1.22)	1.68e-08	0.125369	0.083575	1.13 (0.96, 1.34)	0.134	No	-0.00060018	0.0185757	0.9742	0.00399202	0.017289	0.8174
allergic_rhinitis	757	8	rs1613815	3996660	A	C	12	rs79881709	28019024	A	G	1.56e-08	-0.197667	0.0348773	1.45e-08	-0.0316487	0.108	0.769	-0.19713	0.0349372	0.82 (0.77, 0.88)	1.68e-08	-0.0303941	0.108053	0.97 (0.78, 1.20)	0.778	No	-0.0242927	0.0176546	0.1687	0.001998	0.0233493	0.9318
allergic_rhinitis	758	7	rs1375238	17566398	A	G	7	rs7795893	104568299	C	T	1.83e-08	-0.138305	0.0246128	1.92e-08	0.0138725	0.0755635	0.854	-0.139094	0.0246515	0.87 (0.83, 0.91)	1.68e-08	0.00950814	0.0756437	1.01 (0.87, 1.17)	0.9	No	-0.0191828	0.0168123	0.2539	-0.000700245	0.0164609	0.9661
allergic_rhinitis	764	15	rs2601193	90936878	C	T	21	rs2829154	25900746	C	T	3.05e-08	-0.200849	0.0359498	2.31e-08	0.033062	0.115691	0.775	-0.20329	0.0360372	0.82 (0.76, 0.88)	1.69e-08	0.0431607	0.115645	1.04 (0.83, 1.31)	0.709	No	-0.00280393	0.0179394	0.8758	-0.0414472	0.0221761	0.06168
allergic_rhinitis	763	2	rs6731365	57935873	A	G	8	rs4446705	95173672	G	T	2.2e-08	-0.187928	0.0334369	1.91e-08	0.0475926	0.108043	0.66	-0.188931	0.0334904	0.83 (0.78, 0.88)	1.69e-08	0.0383228	0.10857	1.04 (0.84, 1.29)	0.724	No	-0.0465676	0.0221856	0.03583	0.0129162	0.0176355	0.4639
allergic_rhinitis	765	9	rs7875285	35482075	C	T	11	rs4369420	125276400	G	A	1.62e-08	0.130654	0.0230396	1.42e-08	-0.042654	0.0748627	0.569	0.130143	0.0230709	1.14 (1.09, 1.19)	1.69e-08	-0.0396822	0.0750528	0.96 (0.83, 1.11)	0.597	No	-0.0129839	0.0162462	0.4242	-0.00461061	0.0164196	0.7788
allergic_rhinitis	766	6	rs3798236	116309649	C	T	13	rs7998697	113307876	A	G	1.13e-08	-0.158338	0.0275145	8.68e-09	0.0425851	0.0882134	0.629	-0.155483	0.0275668	0.86 (0.81, 0.90)	1.7e-08	0.0447044	0.0882671	1.05 (0.88, 1.24)	0.613	No	-0.00571631	0.0168275	0.7341	0.0256677	0.0185998	0.1675
allergic_rhinitis	768	5	rs4583894	31218887	G	A	7	rs2074119	111399977	A	G	1.16e-08	0.154629	0.0271293	1.2e-08	-0.00246344	0.0914729	0.979	0.153228	0.0271695	1.17 (1.11, 1.23)	1.7e-08	-0.00404454	0.091678	1.00 (0.83, 1.19)	0.965	No	0.0168571	0.017133	0.3252	-0.0236781	0.0180336	0.189
allergic_rhinitis	767	2	rs6710889	48164334	T	G	14	rs1062710	96559459	A	C	1.17e-08	-0.156841	0.0276612	1.43e-08	0.00320431	0.0871704	0.971	-0.156295	0.027711	0.86 (0.81, 0.90)	1.7e-08	-0.000682086	0.0873261	1.00 (0.84, 1.19)	0.994	No	-0.0127813	0.0179286	0.4759	-0.0173496	0.0176911	0.3268
allergic_rhinitis	769	5	rs62377777	122832716	C	T	5	rs952583	144441794	C	T	1.55e-08	0.176453	0.0314823	2.08e-08	-0.0667065	0.101187	0.51	0.177777	0.0315237	1.19 (1.12, 1.27)	1.71e-08	-0.0803026	0.101305	0.92 (0.76, 1.13)	0.428	No	-0.0215301	0.0193965	0.267	0.0324672	0.0190312	0.088
allergic_rhinitis	771	5	rs7712812	103038495	G	T	12	rs617044	112132875	C	T	1.53e-08	-0.193541	0.0342278	1.56e-08	-0.092081	0.110905	0.406	-0.193298	0.0342808	0.82 (0.77, 0.88)	1.71e-08	-0.106365	0.111131	0.90 (0.72, 1.12)	0.339	No	0.001998	0.0159458	0.9003	0.0178399	0.021632	0.4095
allergic_rhinitis	770	5	rs182621	2428814	T	C	9	rs4743361	102374475	A	G	1.66e-08	0.156461	0.0276919	1.6e-08	-0.0798349	0.0885443	0.367	0.156379	0.0277303	1.17 (1.11, 1.23)	1.71e-08	-0.0811211	0.0887076	0.92 (0.77, 1.10)	0.36	No	0.0256677	0.0167763	0.126	0.00796817	0.018873	0.6729
allergic_rhinitis	772	2	rs10197495	127587337	C	T	22	rs1008378	18207251	C	T	3.14e-08	-0.136438	0.024558	2.76e-08	0.0642201	0.0783114	0.412	-0.138684	0.0245977	0.87 (0.83, 0.91)	1.72e-08	0.0650242	0.078365	1.07 (0.92, 1.24)	0.407	No	-0.00944446	0.0162192	0.5604	-0.0205089	0.0172488	0.2344
allergic_rhinitis	773	13	rs9554330	29003444	A	G	15	rs12439166	86381001	A	G	2.92e-08	-0.148178	0.0265836	2.49e-08	0.13738	0.0869523	0.114	-0.150154	0.0266323	0.86 (0.82, 0.91)	1.72e-08	0.139419	0.0870184	1.15 (0.97, 1.36)	0.109	No	0.00697561	0.0178222	0.6955	-0.0175532	0.0165752	0.2896
allergic_rhinitis	780	12	rs2955499	22195805	G	T	20	rs6037811	4287971	G	A	2.2e-08	-0.141114	0.0250311	1.72e-08	0.00509602	0.0803566	0.949	-0.141323	0.0250714	0.87 (0.83, 0.91)	1.73e-08	0.000693654	0.08062	1.00 (0.85, 1.17)	0.993	No	-0.00110061	0.0169716	0.9483	-0.0215301	0.0170874	0.2077
allergic_rhinitis	774	2	rs483109	169751556	C	T	10	rs10828665	24818152	C	T	2.5e-08	0.158537	0.0285018	2.66e-08	-0.0701612	0.0928432	0.45	0.160859	0.0285339	1.17 (1.11, 1.24)	1.73e-08	-0.0621207	0.0928784	0.94 (0.78, 1.13)	0.504	No	-0.0191828	0.0170818	0.2614	0.0207825	0.0196432	0.2903
allergic_rhinitis	775	7	rs319314	95556630	G	A	12	rs7316854	22222578	T	C	1.4e-08	0.137528	0.0242291	1.38e-08	0.0240108	0.0760356	0.752	0.136774	0.0242622	1.15 (1.09, 1.20)	1.73e-08	0.0257679	0.0761345	1.03 (0.88, 1.19)	0.735	No	0.00399202	0.0177977	0.8225	0.00895974	0.0166693	0.5909
allergic_rhinitis	778	5	rs1490800	67166547	C	T	8	rs263	19812812	T	C	1.41e-08	-0.172281	0.0304058	1.46e-08	0.106138	0.0980854	0.279	-0.171679	0.0304555	0.84 (0.79, 0.89)	1.73e-08	0.102964	0.0983161	1.11 (0.91, 1.34)	0.295	No	-0.00501254	0.0165759	0.7624	0.00995033	0.020216	0.6226
allergic_rhinitis	779	3	rs13097571	5515770	G	A	3	rs13082092	53373204	G	T	7.35e-09	0.143712	0.0249548	8.47e-09	-0.0631847	0.0815707	0.439	0.140877	0.0249916	1.15 (1.10, 1.21)	1.73e-08	-0.059736	0.0818319	0.94 (0.80, 1.11)	0.465	No	0.00995033	0.0171115	0.5609	-0.00390762	0.0167637	0.8157
allergic_rhinitis	776	3	rs10511381	118594991	T	C	20	rs62185200	10127657	C	T	1.34e-08	-0.152755	0.0269385	1.42e-08	0.0439721	0.0878484	0.617	-0.15205	0.0269732	0.86 (0.81, 0.91)	1.73e-08	0.0508269	0.088021	1.05 (0.89, 1.25)	0.564	No	0.0276152	0.0168385	0.1011	-0.00250313	0.0184597	0.8922
allergic_rhinitis	777	4	rs10461308	183405289	A	G	22	rs2845379	17202602	T	C	1.62e-08	0.162106	0.0288211	1.86e-08	-0.117121	0.0951261	0.218	0.162813	0.0288825	1.18 (1.11, 1.25)	1.73e-08	-0.114318	0.0953714	0.89 (0.74, 1.08)	0.231	No	0.001998	0.0206469	0.9229	-0.00150113	0.0173762	0.9312
allergic_rhinitis	781	10	rs2795617	30249705	A	G	15	rs3794497	59456569	G	A	2.5e-08	-0.158498	0.0283515	2.26e-08	0.0336266	0.0954686	0.725	-0.160005	0.0283916	0.85 (0.81, 0.90)	1.74e-08	0.0322786	0.0955279	1.03 (0.86, 1.25)	0.735	No	0.0109399	0.0173265	0.5278	-0.0062193	0.0190193	0.7437
allergic_rhinitis	782	14	rs8019634	71864449	C	T	20	rs35271147	38844509	-	A	1.66e-08	-0.142016	0.0254392	2.37e-08	-0.0713807	0.0796405	0.37	-0.143593	0.0254798	0.87 (0.82, 0.91)	1.74e-08	-0.0662219	0.0798684	0.94 (0.80, 1.09)	0.407	No	0.00299551	0.0212447	0.8879	0.00299551	0.0192761	0.8765
allergic_rhinitis	786	4	rs1533174	141308898	A	C	5	rs253484	16898070	T	C	2.26e-08	0.138467	0.0249189	2.75e-08	0.0549307	0.0807917	0.497	0.140679	0.0249665	1.15 (1.10, 1.21)	1.75e-08	0.0576999	0.0809731	1.06 (0.90, 1.24)	0.476	No	0.0129162	0.0183365	0.4812	0.0285875	0.0164013	0.08128
allergic_rhinitis	783	1	rs4492574	176659790	C	T	14	rs10138176	72450699	G	A	2.27e-08	-0.146152	0.0261929	2.41e-08	-0.00226845	0.0855531	0.979	-0.147926	0.0262497	0.86 (0.82, 0.91)	1.75e-08	-0.00812523	0.0858828	0.99 (0.84, 1.17)	0.925	No	0.0305292	0.0188336	0.105	0.0246926	0.0163527	0.1311
allergic_rhinitis	785	1	rs536364	15613478	G	A	3	rs7644605	28868778	C	T	1.57e-08	-0.13644	0.0241396	1.58e-08	0.0621592	0.0767784	0.418	-0.136272	0.024183	0.87 (0.83, 0.91)	1.75e-08	0.0652138	0.0768161	1.07 (0.92, 1.24)	0.396	No	-0.00511305	0.016201	0.7523	0.0207825	0.0172326	0.2278
allergic_rhinitis	784	6	rs2236013	153297884	G	A	13	rs7987120	51765151	A	G	1.7e-08	-0.137766	0.0244001	1.64e-08	0.126631	0.0802503	0.115	-0.137751	0.0244446	0.87 (0.83, 0.91)	1.75e-08	0.127082	0.0804978	1.14 (0.97, 1.33)	0.114	No	0.0334348	0.0169892	0.04904	0.0188218	0.0168805	0.2647
allergic_rhinitis	791	4	rs12508472	66117488	A	G	9	rs2808561	101264019	C	T	2e-08	-0.178955	0.0316888	1.63e-08	0.124315	0.102918	0.227	-0.178757	0.0317285	0.84 (0.79, 0.89)	1.76e-08	0.121027	0.103134	1.13 (0.92, 1.38)	0.241	No	-0.00481156	0.016206	0.7665	0.0487902	0.0220471	0.02689
allergic_rhinitis	787	4	rs1304014	105013980	A	C	7	rs71544730	111825720	T	C	1.94e-08	0.175622	0.03148	2.42e-08	-0.0213228	0.0993047	0.83	0.177696	0.0315377	1.19 (1.12, 1.27)	1.76e-08	-0.0242328	0.0994268	0.98 (0.80, 1.19)	0.807	No	0.0129162	0.0181102	0.4757	0.0119286	0.0198281	0.5475
allergic_rhinitis	789	2	rs10190576	186566595	A	C	9	rs7045828	23661166	G	A	1.35e-08	0.16203	0.0287084	1.66e-08	0.0134623	0.0909904	0.882	0.162024	0.0287572	1.18 (1.11, 1.24)	1.76e-08	0.013077	0.0912543	1.01 (0.85, 1.21)	0.886	No	-0.0106566	0.019033	0.5755	0.00995033	0.0165922	0.5487
allergic_rhinitis	788	14	rs12435918	100170895	G	A	18	rs4363926	26643938	T	G	2.55e-08	-0.189709	0.0338854	2.16e-08	0.0520835	0.111726	0.641	-0.191254	0.0339444	0.83 (0.77, 0.88)	1.76e-08	0.0564038	0.111886	1.06 (0.85, 1.32)	0.614	No	-0.0215301	0.0174899	0.2184	0.0129162	0.0224552	0.5652
allergic_rhinitis	793	10	rs6585256	115746551	A	C	18	rs9953086	3917709	A	G	2.45e-08	-0.144171	0.0257317	2.11e-08	0.137592	0.0802171	0.0863	-0.145325	0.0257954	0.86 (0.82, 0.91)	1.76e-08	0.13741	0.0804678	1.15 (0.98, 1.34)	0.0877	No	-0.020611	0.0181275	0.2555	-0.00380724	0.0162842	0.8152
allergic_rhinitis	790	4	rs7657131	35230301	G	A	13	rs17081134	25345693	T	C	1.27e-08	0.217237	0.0385694	1.78e-08	0.0650234	0.127133	0.609	0.21773	0.0386457	1.24 (1.15, 1.34)	1.76e-08	0.0596662	0.127222	1.06 (0.83, 1.36)	0.639	No	-0.0208151	0.0206499	0.3134	-0.00290421	0.0217219	0.8936
allergic_rhinitis	792	6	rs2797366	101744397	T	C	9	rs7046660	3848687	G	A	1.68e-08	0.218059	0.0389005	2.08e-08	0.0793923	0.113358	0.484	0.219539	0.0389682	1.25 (1.15, 1.34)	1.76e-08	0.0802984	0.113727	1.08 (0.87, 1.35)	0.48	No	-0.0100503	0.0222648	0.6517	-0.0010005	0.0200541	0.9602
allergic_rhinitis	795	3	rs1060569	119236887	A	G	7	rs34932678	3252555	A	G	1.44e-08	0.170609	0.0302908	1.78e-08	0.0121319	0.0980399	0.902	0.170983	0.0303531	1.19 (1.12, 1.26)	1.77e-08	0.0112269	0.0980118	1.01 (0.83, 1.23)	0.909	No	-0.0140989	0.020801	0.4979	-0.0202027	0.0168778	0.2312
allergic_rhinitis	794	10	rs2131960	75831259	C	A	11	rs11215056	98253570	T	C	1.97e-08	0.169484	0.0300965	1.79e-08	-0.000898349	0.0949055	0.992	0.169889	0.0301573	1.19 (1.12, 1.26)	1.77e-08	-0.00323125	0.0951929	1.00 (0.83, 1.20)	0.973	No	0.001998	0.0209985	0.9242	-0.0142003	0.0203094	0.4844
allergic_rhinitis	798	6	rs28396311	32628190	C	T	20	rs2249048	21457672	A	C	2.41e-08	0.180781	0.0326164	2.98e-08	0.0811107	0.109711	0.46	0.184107	0.0326855	1.20 (1.13, 1.28)	1.77e-08	0.0781681	0.109893	1.08 (0.87, 1.34)	0.477	No	-0.00803217	0.0217969	0.7125	0.0119286	0.017586	0.4976
allergic_rhinitis	797	2	rs10204878	69017518	C	A	12	rs11104373	87652972	A	C	1.56e-08	0.219819	0.0392762	2.18e-08	-0.0302706	0.12642	0.811	0.221731	0.039363	1.25 (1.16, 1.35)	1.77e-08	-0.01441	0.126578	0.99 (0.77, 1.26)	0.909	No	-0.00944446	0.0204825	0.6448	-0.0113643	0.0220367	0.6061
allergic_rhinitis	796	3	rs1729983	98291135	A	G	9	rs529045	217397	A	G	1.63e-08	-0.130881	0.0231588	1.59e-08	0.00315613	0.0751556	0.967	-0.130704	0.0232027	0.88 (0.84, 0.92)	1.77e-08	0.000186361	0.0753972	1.00 (0.86, 1.16)	0.998	No	0.0246926	0.0164837	0.1342	-0.00320513	0.0162862	0.844
allergic_rhinitis	802	2	rs12694279	213253406	C	A	9	rs12238536	21901263	G	A	1.98e-08	-0.152251	0.0269021	1.52e-08	0.222957	0.0870438	0.0104	-0.151768	0.0269461	0.86 (0.81, 0.91)	1.78e-08	0.230773	0.0874405	1.26 (1.06, 1.50)	0.00831	No	-0.00934352	0.0162355	0.565	-0.03335	0.0188205	0.07634
allergic_rhinitis	805	7	rs6971215	96039267	T	G	8	rs12677439	41472845	T	C	9.44e-09	0.173635	0.0307358	1.61e-08	-0.0955285	0.101232	0.345	0.173385	0.030785	1.19 (1.12, 1.26)	1.78e-08	-0.0875397	0.101589	0.92 (0.75, 1.12)	0.389	No	-0.0126801	0.0187104	0.498	-0.0318003	0.0187834	0.0904
allergic_rhinitis	804	11	rs3020029	70953379	G	A	19	rs1404318	51566231	A	G	1.17e-08	-0.131542	0.0229531	9.99e-09	-0.0795356	0.0740112	0.283	-0.129502	0.0229931	0.88 (0.84, 0.92)	1.78e-08	-0.0883413	0.0742759	0.92 (0.79, 1.06)	0.234	No	-0.00430927	0.0165296	0.7943	-0.0268575	0.0161113	0.09552
allergic_rhinitis	803	2	rs266239	108026743	C	T	14	rs2332102	24198369	C	T	1.87e-08	-0.145397	0.0259105	2.01e-08	-0.0365359	0.0833731	0.661	-0.146215	0.0259605	0.86 (0.82, 0.91)	1.78e-08	-0.0361976	0.0835613	0.96 (0.82, 1.14)	0.665	No	-0.00662188	0.0180876	0.7143	-0.00904074	0.0162224	0.5774
allergic_rhinitis	807	8	rs12547538	142972383	T	C	16	rs9930242	13601213	C	T	3.07e-08	-0.231485	0.0413965	2.25e-08	-0.0899136	0.13425	0.503	-0.233562	0.0414731	0.79 (0.73, 0.86)	1.78e-08	-0.0931119	0.134006	0.91 (0.70, 1.18)	0.487	No	-0.0201007	0.0222058	0.3654	-0.0111621	0.0211043	0.5968
allergic_rhinitis	806	4	rs11737881	188946059	A	G	6	rs7763338	22856142	G	T	2.03e-08	-0.164967	0.0291111	1.45e-08	0.144372	0.092596	0.119	-0.164185	0.0291536	0.85 (0.80, 0.90)	1.78e-08	0.145306	0.0926192	1.16 (0.96, 1.39)	0.117	No	0.0237165	0.0183992	0.1973	0.00796817	0.0185263	0.6671
allergic_rhinitis	801	1	rs1325199	80422621	T	G	13	rs3916939	104515615	T	G	1e-08	0.133917	0.0235172	1.24e-08	0.0564139	0.0774843	0.467	0.132685	0.0235571	1.14 (1.09, 1.20)	1.78e-08	0.060731	0.0776804	1.06 (0.91, 1.24)	0.434	No	0.0139029	0.0159859	0.3845	0.00598207	0.0164388	0.7159
allergic_rhinitis	800	5	rs27887	80169477	A	G	6	rs7767041	38507233	C	T	7.59e-09	0.160413	0.0280758	1.11e-08	0.0252849	0.0915663	0.782	0.158343	0.0281124	1.17 (1.11, 1.24)	1.78e-08	0.0128759	0.091647	1.01 (0.85, 1.21)	0.888	No	-0.0324199	0.0179911	0.07149	0.00399202	0.0164552	0.8083
allergic_rhinitis	799	5	rs4921115	159610020	A	G	18	rs17740112	33791013	G	A	4.38e-08	-0.159947	0.0288955	3.11e-08	-0.0283801	0.0945443	0.764	-0.163035	0.0289453	0.85 (0.80, 0.90)	1.78e-08	-0.0233741	0.0946749	0.98 (0.81, 1.18)	0.805	No	0.00796817	0.0173183	0.6454	0.0009995	0.0205701	0.9612
allergic_rhinitis	810	4	rs982034	58703879	G	A	5	rs12523051	153087153	A	G	2.36e-08	-0.140276	0.0254751	3.66e-08	-0.079877	0.0809615	0.324	-0.143702	0.0255181	0.87 (0.82, 0.91)	1.79e-08	-0.0826886	0.0812094	0.92 (0.79, 1.08)	0.309	No	-0.00420884	0.0161941	0.7949	-0.0362491	0.0180344	0.04444
allergic_rhinitis	815	15	rs8041681	25929207	G	A	15	rs28435270	39214245	T	C	2.47e-08	-0.147635	0.0265353	2.64e-08	0.03148	0.0876484	0.719	-0.14968	0.0265826	0.86 (0.82, 0.91)	1.79e-08	0.0280382	0.0878304	1.03 (0.87, 1.22)	0.75	No	-0.0212236	0.0178801	0.2352	-0.0173496	0.0169265	0.3053
allergic_rhinitis	813	11	rs2155080	86520632	A	G	16	rs9933446	7859781	A	G	1.65e-08	-0.212426	0.0378669	2.03e-08	0.324968	0.118354	0.00604	-0.21357	0.0379276	0.81 (0.75, 0.87)	1.79e-08	0.32285	0.118573	1.38 (1.09, 1.74)	0.00647	No	0.0256677	0.0197748	0.1944	0.0188218	0.0212459	0.3757
allergic_rhinitis	811	3	rs709166	12511652	A	G	18	rs72984289	77731952	T	C	1.77e-08	0.129247	0.0229759	1.85e-08	-0.135694	0.075887	0.0738	0.129619	0.0230183	1.14 (1.09, 1.19)	1.79e-08	-0.137017	0.0759199	0.87 (0.75, 1.01)	0.0711	No	0.0188218	0.0164526	0.2524	0.0139029	0.0162322	0.3917
allergic_rhinitis	814	10	rs4420178	127996741	G	A	12	rs2657300	116957424	A	G	1.64e-08	-0.160142	0.0285949	2.14e-08	-0.0753135	0.0921622	0.414	-0.161298	0.0286448	0.85 (0.80, 0.90)	1.79e-08	-0.0754514	0.0922399	0.93 (0.77, 1.11)	0.413	No	-0.00481156	0.0203363	0.8129	-0.0121738	0.0162252	0.4531
allergic_rhinitis	809	12	rs731236	48238757	G	A	18	rs9965011	3062917	T	C	1.62e-08	0.141248	0.0252313	2.17e-08	-0.0280027	0.0802905	0.727	0.142449	0.0252952	1.15 (1.10, 1.21)	1.79e-08	-0.023087	0.0805489	0.98 (0.83, 1.14)	0.774	No	-0.0132879	0.0165499	0.422	0.00895974	0.0170143	0.5985
allergic_rhinitis	812	1	rs10800812	202055938	A	G	3	rs1679256	22049529	C	T	1.54e-08	-0.155687	0.0276779	1.86e-08	-0.190751	0.0905167	0.0351	-0.156053	0.0277129	0.86 (0.81, 0.90)	1.79e-08	-0.187793	0.090531	0.83 (0.69, 0.99)	0.038	Yes	-0.00471108	0.0180294	0.7939	-0.00180162	0.0175426	0.9182
allergic_rhinitis	808	5	rs2400171	144551333	C	T	10	rs10824514	79051691	C	T	2.56e-08	0.168529	0.0302869	2.63e-08	0.122901	0.0985232	0.212	0.170884	0.030344	1.19 (1.12, 1.26)	1.79e-08	0.123106	0.0987958	1.13 (0.93, 1.37)	0.213	No	0.0188218	0.0173632	0.2786	0.0009995	0.0154578	0.9484
allergic_rhinitis	817	11	rs7939482	122576973	G	A	13	rs1885949	67341775	C	T	2.07e-08	0.193223	0.0346759	2.51e-08	-0.0256544	0.116867	0.826	0.195563	0.0347359	1.22 (1.14, 1.30)	1.8e-08	-0.0293866	0.117005	0.97 (0.77, 1.22)	0.802	No	0.0158733	0.019074	0.4053	0.0506931	0.0205735	0.01374
allergic_rhinitis	816	5	rs60570573	173401464	C	T	7	rs6956128	25264367	T	C	3.45e-08	-0.141061	0.0254933	3.14e-08	-0.0281441	0.0829733	0.734	-0.143767	0.0255351	0.87 (0.82, 0.91)	1.8e-08	-0.0292656	0.0831309	0.97 (0.83, 1.14)	0.725	No	-0.00280393	0.0162735	0.8632	0.0168571	0.0178514	0.345
allergic_rhinitis	818	1	rs4658624	244508697	G	A	4	rs1526241	138644507	A	G	1.6e-08	0.15232	0.0270387	1.77e-08	0.0566289	0.0859819	0.51	0.152545	0.0270958	1.16 (1.10, 1.23)	1.8e-08	0.0513606	0.086155	1.05 (0.89, 1.25)	0.551	No	-0.00400802	0.0167419	0.8108	0.001998	0.0240318	0.9337
allergic_rhinitis	819	7	rs4724613	47732411	A	C	11	rs7121596	11260070	A	G	1.05e-08	-0.152919	0.0268139	1.18e-08	0.113253	0.0849539	0.182	-0.15121	0.0268599	0.86 (0.82, 0.91)	1.81e-08	0.110835	0.0852479	1.12 (0.95, 1.32)	0.194	No	0.0178399	0.0163369	0.2747	-0.0163327	0.0184341	0.3756
allergic_rhinitis	820	8	rs2909242	129224680	C	A	12	rs6487088	20588382	C	T	8.56e-09	-0.17068	0.0297873	1e-08	-0.00323971	0.095488	0.973	-0.168059	0.0298561	0.85 (0.80, 0.90)	1.81e-08	-0.00913437	0.0955772	0.99 (0.82, 1.20)	0.924	No	-0.0186733	0.0168076	0.2665	0.0158733	0.020172	0.4314
allergic_rhinitis	821	1	rs3006998	114529517	A	C	9	rs10814856	4175324	C	T	1.11e-08	-0.145272	0.0253514	1e-08	-0.0433004	0.0818703	0.597	-0.142902	0.025387	0.87 (0.82, 0.91)	1.81e-08	-0.04359	0.0820654	0.96 (0.82, 1.12)	0.595	No	-0.00290421	0.016371	0.8592	-0.00220242	0.0176901	0.9009
allergic_rhinitis	823	6	rs61466784	169630973	A	C	18	rs3105602	53495479	T	C	1.28e-08	0.165802	0.0291608	1.3e-08	-0.173322	0.0934239	0.0636	0.164408	0.0292121	1.18 (1.11, 1.25)	1.82e-08	-0.172245	0.0935956	0.84 (0.70, 1.01)	0.0657	No	-0.0180621	0.0204415	0.3769	0.00995033	0.0167232	0.5518
allergic_rhinitis	822	2	rs1529402	16186725	G	T	11	rs2848505	98168231	A	G	1.13e-08	-0.163589	0.0284939	9.4e-09	0.0439837	0.0917527	0.632	-0.160712	0.0285537	0.85 (0.81, 0.90)	1.82e-08	0.0399368	0.0920234	1.04 (0.87, 1.25)	0.664	No	-0.0356272	0.0165094	0.03094	-0.0112632	0.0197808	0.5691
allergic_rhinitis	825	2	rs6432087	10430672	A	G	8	rs4590445	25481266	A	G	1.57e-08	0.211649	0.0372912	1.38e-08	-0.117767	0.121991	0.334	0.210226	0.0373572	1.23 (1.15, 1.33)	1.83e-08	-0.131939	0.122155	0.88 (0.69, 1.11)	0.28	No	0.00995033	0.0194456	0.6089	-0.0419685	0.0218928	0.05522
allergic_rhinitis	826	1	rs57250298	158726586	T	C	3	rs12495144	86135602	A	G	1.1e-08	-0.172376	0.0302851	1.26e-08	-0.0398651	0.097665	0.683	-0.170681	0.0303315	0.84 (0.79, 0.89)	1.83e-08	-0.0480179	0.0978255	0.95 (0.79, 1.15)	0.624	No	0.0207825	0.0211269	0.3252	0.0305292	0.0163783	0.0623
allergic_rhinitis	828	3	rs923525	176373740	C	T	9	rs4742927	107634640	A	G	1.81e-08	-0.163708	0.0293053	2.32e-08	-0.0923687	0.0939525	0.326	-0.16523	0.0293635	0.85 (0.80, 0.90)	1.83e-08	-0.0967483	0.09406	0.91 (0.75, 1.09)	0.304	No	-0.0123763	0.0177667	0.486	-0.0283995	0.0189078	0.1331
allergic_rhinitis	827	1	rs1180954	55226288	T	C	9	rs7040804	115666884	A	G	1.83e-08	0.156747	0.0278226	1.76e-08	-0.0628791	0.091404	0.492	0.156752	0.0278566	1.17 (1.11, 1.24)	1.83e-08	-0.0626894	0.091441	0.94 (0.79, 1.12)	0.493	No	-0.0234734	0.019272	0.2233	-0.0188771	0.0164578	0.2514
allergic_rhinitis	824	1	rs1416748	195473130	A	G	6	rs10456021	22747334	A	G	2.25e-08	-0.180446	0.0320585	1.82e-08	-0.129971	0.101753	0.201	-0.180612	0.0320931	0.83 (0.78, 0.89)	1.83e-08	-0.127781	0.102011	0.88 (0.72, 1.07)	0.21	No	-0.0123763	0.0206443	0.5488	-0.0161294	0.0176123	0.3598
allergic_rhinitis	833	6	rs7765688	90178656	G	A	9	rs10868484	89391655	C	T	2.45e-08	0.185721	0.0330588	1.93e-08	-0.0299511	0.111737	0.789	0.186345	0.0331197	1.20 (1.13, 1.29)	1.84e-08	-0.0233425	0.111885	0.98 (0.78, 1.22)	0.835	No	0.0266419	0.0176554	0.1312	0.0227395	0.0212519	0.2845
allergic_rhinitis	829	11	rs440377	9786137	A	G	15	rs11552662	93161501	T	G	2.26e-08	0.151955	0.0269845	1.79e-08	-0.0692071	0.089393	0.439	0.152101	0.0270318	1.16 (1.10, 1.23)	1.84e-08	-0.0656115	0.0896143	0.94 (0.79, 1.12)	0.464	No	-0.0131866	0.0181483	0.4675	-0.0149106	0.0170778	0.3826
allergic_rhinitis	831	12	rs35230625	28307331	C	T	14	rs1956175	94810258	A	G	1.81e-08	-0.194989	0.0345879	1.73e-08	-0.157163	0.112244	0.161	-0.195049	0.0346653	0.82 (0.77, 0.88)	1.84e-08	-0.15564	0.112518	0.86 (0.69, 1.07)	0.167	No	0.00299551	0.0178836	0.867	0.0119286	0.0199775	0.5504
allergic_rhinitis	830	2	rs7355418	105797662	A	G	7	rs7794397	25131043	G	T	1.82e-08	-0.175309	0.0309807	1.53e-08	0.173394	0.102717	0.0914	-0.174536	0.031019	0.84 (0.79, 0.89)	1.84e-08	0.177684	0.102875	1.19 (0.98, 1.46)	0.0841	No	-0.0190809	0.0185792	0.3043	0.00995033	0.0186861	0.5944
allergic_rhinitis	832	1	rs12045563	42073905	C	T	9	rs7855661	9499674	T	C	1.63e-08	-0.182992	0.0321761	1.29e-08	-0.0907526	0.106904	0.396	-0.181325	0.0322266	0.83 (0.78, 0.89)	1.84e-08	-0.0927814	0.107126	0.91 (0.74, 1.12)	0.386	No	-0.0127813	0.021288	0.5482	0.00895974	0.0180713	0.62
allergic_rhinitis	837	16	rs9941349	53825488	T	C	17	rs79101064	39610718	T	C	2.42e-08	0.170525	0.0304263	2.09e-08	0.145017	0.101306	0.152	0.171569	0.0305004	1.19 (1.12, 1.26)	1.85e-08	0.145809	0.101332	1.16 (0.95, 1.41)	0.15	No	0.0497421	0.0164382	0.002479	-0.0237805	0.0213087	0.2642
allergic_rhinitis	834	9	rs915281	119967963	C	T	17	rs1529606	8622190	G	T	1.72e-08	0.136281	0.0242039	1.8e-08	-0.0911474	0.0779037	0.242	0.136393	0.0242444	1.15 (1.09, 1.20)	1.85e-08	-0.106098	0.0781281	0.90 (0.77, 1.05)	0.174	No	-0.00430927	0.0163354	0.7919	-0.0153167	0.0171924	0.373
allergic_rhinitis	836	3	rs17072464	65151812	G	T	13	rs12427981	59375525	G	T	1.77e-08	0.222704	0.0399323	2.45e-08	-0.159503	0.129089	0.217	0.224988	0.0399942	1.25 (1.16, 1.35)	1.85e-08	-0.169254	0.129371	0.84 (0.66, 1.09)	0.191	No	0.0009995	0.0357987	0.9777	-0.0137947	0.0226663	0.5428
allergic_rhinitis	835	8	rs6992907	32227926	C	T	17	rs4792363	13328758	G	A	1.45e-08	-0.17237	0.0305403	1.66e-08	-0.0344045	0.0930021	0.711	-0.172066	0.0305864	0.84 (0.79, 0.89)	1.85e-08	-0.0385724	0.093196	0.96 (0.80, 1.15)	0.679	No	0	0	0.9961	-0.00491204	0.0209023	0.8142
allergic_rhinitis	841	2	rs3791529	240092523	G	A	6	rs7759686	43943793	A	G	1.81e-08	-0.15404	0.0273163	1.71e-08	0.0903683	0.0854997	0.291	-0.153841	0.0273518	0.86 (0.81, 0.90)	1.86e-08	0.08355	0.0858613	1.09 (0.92, 1.29)	0.331	No	-0.0213258	0.0190749	0.2636	-0.0417599	0.0163829	0.0108
allergic_rhinitis	840	7	rs2283064	126125053	C	T	13	rs7319165	29499442	T	C	1.96e-08	0.171634	0.0307299	2.33e-08	0.0246228	0.100343	0.806	0.173187	0.0307902	1.19 (1.12, 1.26)	1.86e-08	0.027096	0.100646	1.03 (0.84, 1.25)	0.788	No	-0.011769	0.0162847	0.4699	-0.0187752	0.0215484	0.3836
allergic_rhinitis	839	1	rs626842	43610910	G	T	19	rs919271	52668414	G	A	1.72e-08	0.175236	0.0313404	2.25e-08	0.132727	0.101073	0.189	0.17656	0.0313897	1.19 (1.12, 1.27)	1.86e-08	0.135147	0.101093	1.14 (0.94, 1.40)	0.181	No	-0.00390762	0.016607	0.814	-0.0186733	0.0216728	0.3889
allergic_rhinitis	838	9	rs7025006	21415687	A	G	14	rs10144053	88504941	T	C	2.95e-08	-0.174624	0.0313197	2.47e-08	-0.0342674	0.104424	0.743	-0.176516	0.0313812	0.84 (0.79, 0.89)	1.86e-08	-0.0388215	0.104545	0.96 (0.78, 1.18)	0.71	No	0.0178399	0.016101	0.2679	0.0188218	0.0222453	0.3975
allergic_rhinitis	842	3	rs6797646	62117037	A	G	8	rs13277378	2865938	T	C	1.94e-08	-0.16461	0.0291049	1.55e-08	0.0904276	0.0897216	0.314	-0.163988	0.0291573	0.85 (0.80, 0.90)	1.86e-08	0.0903406	0.0899406	1.09 (0.92, 1.31)	0.315	No	-0.0234734	0.0171714	0.1717	0.0009995	0.0360051	0.9779
allergic_rhinitis	845	1	rs752739	165412959	A	G	20	rs3092502	44697431	T	G	9.96e-09	0.152629	0.0266811	1.06e-08	-0.0978954	0.0875317	0.263	0.150402	0.0267462	1.16 (1.10, 1.22)	1.87e-08	-0.0947321	0.0876536	0.91 (0.77, 1.08)	0.28	No	-0.0321101	0.018855	0.08864	-0.00692392	0.0161925	0.6689
allergic_rhinitis	843	6	rs6455922	164227224	A	G	16	rs7203670	54854466	C	T	2.1e-08	-0.201799	0.035529	1.35e-08	0.185551	0.113674	0.103	-0.200313	0.0356171	0.82 (0.76, 0.88)	1.87e-08	0.197435	0.113916	1.22 (0.97, 1.52)	0.0831	No	-0.0109598	0.0181065	0.545	0.00895974	0.0226542	0.6924
allergic_rhinitis	844	5	rs1391649	58376006	C	A	5	rs2045895	149128552	A	C	2.37e-08	0.148525	0.0265866	2.32e-08	-0.0120866	0.0864825	0.889	0.149822	0.0266404	1.16 (1.10, 1.22)	1.87e-08	-0.0103665	0.0866589	0.99 (0.84, 1.17)	0.905	No	0.0227395	0.0168566	0.1773	0.0009995	0.031882	0.975
allergic_rhinitis	846	1	rs61811430	154678537	C	T	9	rs1322163	10187598	G	A	2.86e-08	-0.211422	0.0375778	1.84e-08	-0.0113348	0.117262	0.923	-0.211556	0.0376227	0.81 (0.75, 0.87)	1.88e-08	-0.0135687	0.117344	0.99 (0.78, 1.24)	0.908	No	-0.0199986	0.0191558	0.2963	-0.012275	0.0221212	0.579
allergic_rhinitis	847	3	rs212051	60034455	T	C	15	rs7164773	61067948	T	C	1.09e-08	-0.142314	0.0250012	1.25e-08	0.103275	0.0808816	0.202	-0.140851	0.025051	0.87 (0.83, 0.91)	1.88e-08	0.107588	0.0810852	1.11 (0.95, 1.31)	0.185	No	0.00399202	0.01744	0.8189	-0.00581689	0.0161401	0.7185
allergic_rhinitis	848	5	rs26279	80168937	G	A	6	rs7767041	38507233	C	T	8.24e-09	0.160068	0.0280834	1.2e-08	0.0195286	0.0916596	0.831	0.1581	0.0281194	1.17 (1.11, 1.24)	1.88e-08	0.00732371	0.0917394	1.01 (0.84, 1.21)	0.936	No	-0.0315939	0.0179511	0.07847	0.00399202	0.0164552	0.8083
allergic_rhinitis	851	3	rs13097030	56603675	A	G	13	rs3843685	109634114	G	A	1.18e-08	0.159329	0.0282231	1.65e-08	-0.0178395	0.0890128	0.841	0.158884	0.0282633	1.17 (1.11, 1.24)	1.89e-08	-0.0183567	0.0892554	0.98 (0.82, 1.17)	0.837	No	-0.00220242	0.0189701	0.9075	-0.037598	0.0174631	0.03131
allergic_rhinitis	852	12	rs17303475	81620444	A	G	18	rs7245337	73718010	T	C	1.83e-08	0.146893	0.0259898	1.59e-08	0.0466367	0.0833344	0.576	0.146272	0.02602	1.16 (1.10, 1.22)	1.89e-08	0.0500351	0.0835881	1.05 (0.89, 1.24)	0.549	No	0.0009995	0.0185643	0.9571	-0.0283995	0.0184412	0.1235
allergic_rhinitis	849	16	rs9940128	53800754	A	G	17	rs79101064	39610718	T	C	2.48e-08	0.169738	0.0302878	2.09e-08	0.158284	0.10169	0.12	0.170705	0.030363	1.19 (1.12, 1.26)	1.89e-08	0.159684	0.101707	1.17 (0.96, 1.43)	0.116	No	0.0535408	0.0162392	0.0009777	-0.0237805	0.0213087	0.2642
allergic_rhinitis	850	12	rs35230625	28307331	C	T	14	rs2749534	94809760	G	A	1.74e-08	-0.194735	0.0345203	1.69e-08	-0.161129	0.112211	0.151	-0.194507	0.0345986	0.82 (0.77, 0.88)	1.89e-08	-0.15906	0.112503	0.85 (0.68, 1.06)	0.157	No	0.00299551	0.0178836	0.867	0.0119286	0.0191562	0.5335
allergic_rhinitis	854	8	rs930383	105787284	C	T	17	rs11078936	38197914	C	T	7.03e-09	0.164889	0.0287943	1.03e-08	-0.0887017	0.0956093	0.354	0.162153	0.028846	1.18 (1.11, 1.24)	1.89e-08	-0.0920568	0.0957092	0.91 (0.76, 1.10)	0.336	No	-0.00702461	0.0197821	0.7225	0.00598207	0.0172992	0.7295
allergic_rhinitis	853	5	rs7712812	103038495	G	T	12	rs11066322	112922529	A	G	2.06e-08	-0.191557	0.0340097	1.78e-08	-0.133215	0.111267	0.231	-0.19151	0.0340684	0.83 (0.77, 0.88)	1.89e-08	-0.144718	0.11152	0.87 (0.70, 1.08)	0.194	No	0.001998	0.0159458	0.9003	0.00498754	0.0237389	0.8336
allergic_rhinitis	856	10	rs10886014	118603228	T	C	16	rs13339392	60374261	G	A	1.55e-08	-0.140849	0.0249688	1.69e-08	-0.0106603	0.0819887	0.897	-0.140528	0.0250018	0.87 (0.83, 0.91)	1.9e-08	-0.0012116	0.0822102	1.00 (0.85, 1.17)	0.988	No	-0.0114655	0.0161304	0.4772	-0.0208151	0.0177452	0.2409
allergic_rhinitis	855	1	rs10873830	87803200	C	T	16	rs16949691	51363260	A	C	4.37e-08	-0.179097	0.0323174	2.99e-08	0.0358647	0.103653	0.729	-0.182015	0.0323826	0.83 (0.78, 0.89)	1.9e-08	0.0350955	0.103933	1.04 (0.84, 1.27)	0.736	No	-0.00270365	0.0210074	0.8976	-0.0121738	0.0178318	0.4948
allergic_rhinitis	857	5	rs6863119	125645514	A	G	6	rs1896981	51936258	C	T	2.2e-08	-0.15034	0.0266795	1.75e-08	0.0957036	0.0873084	0.273	-0.150263	0.0267348	0.86 (0.82, 0.91)	1.9e-08	0.096921	0.0874008	1.10 (0.93, 1.31)	0.267	No	0.0119286	0.0167325	0.4759	-0.00461061	0.0175042	0.7923
allergic_rhinitis	860	8	rs73252749	32316734	G	A	17	rs7223171	6227903	G	A	3.33e-08	-0.183084	0.0326216	2e-08	-0.0243189	0.105662	0.818	-0.183656	0.0326781	0.83 (0.78, 0.89)	1.91e-08	-0.0160721	0.105955	0.98 (0.80, 1.21)	0.879	No	-0.0144032	0.0188228	0.4442	0.0497421	0.0193098	0.009999
allergic_rhinitis	864	8	rs6985925	138338652	T	C	10	rs9888131	108975094	T	C	1.99e-08	0.179096	0.0321504	2.54e-08	0.0731178	0.101612	0.472	0.181067	0.0322211	1.20 (1.13, 1.28)	1.91e-08	0.0735771	0.101877	1.08 (0.88, 1.31)	0.47	No	-0.0010005	0.0211165	0.9622	-0.0423857	0.0183013	0.02058
allergic_rhinitis	862	3	rs2001773	118875666	C	T	18	rs173387	73778508	A	G	2.47e-08	-0.155373	0.0275678	1.74e-08	0.00540752	0.0892379	0.952	-0.155164	0.0276088	0.86 (0.81, 0.90)	1.91e-08	0.0161757	0.0894809	1.02 (0.85, 1.21)	0.857	No	0.00598207	0.0158214	0.7054	0.0430595	0.0191631	0.02464
allergic_rhinitis	861	2	rs13399197	4477180	G	A	19	rs788329	50784511	A	G	8.81e-09	0.141383	0.0248143	1.21e-08	0.122166	0.0809069	0.131	0.139674	0.0248525	1.15 (1.10, 1.21)	1.91e-08	0.124149	0.0810135	1.13 (0.97, 1.33)	0.125	No	-0.0114655	0.0162816	0.4813	0.0305292	0.0175354	0.0816
allergic_rhinitis	859	9	rs10977581	930033	T	C	19	rs56157378	53216538	A	G	1.33e-08	-0.151711	0.0267104	1.35e-08	0.00619171	0.0831351	0.941	-0.150358	0.0267525	0.86 (0.82, 0.91)	1.91e-08	0.00612149	0.0834929	1.01 (0.85, 1.19)	0.942	No	-0.000500125	0.0175298	0.9772	-0.0136933	0.0180675	0.4485
allergic_rhinitis	863	4	rs9994736	182310633	T	C	6	rs9380191	30769687	G	A	2.67e-08	-0.190143	0.0342194	2.75e-08	0.0185018	0.108691	0.865	-0.192659	0.0342838	0.82 (0.77, 0.88)	1.91e-08	0.0289592	0.109075	1.03 (0.83, 1.27)	0.791	No	-0.00190181	0.0185542	0.9184	0.00895974	0.020721	0.6654
allergic_rhinitis	858	15	rs16948719	65705971	T	C	21	rs379509	31187242	G	A	2.02e-08	-0.187294	0.0334747	2.21e-08	0.174717	0.115496	0.13	-0.188512	0.0335409	0.83 (0.78, 0.88)	1.91e-08	0.167851	0.115605	1.18 (0.94, 1.48)	0.147	No	0.0168571	0.0200895	0.4014	-0.000300045	0.021586	0.9889
allergic_rhinitis	867	2	rs11678136	187560212	G	A	6	rs2756292	966010	A	G	2.09e-08	0.163669	0.0294433	2.72e-08	-0.0391051	0.0933837	0.675	0.165797	0.0295084	1.18 (1.11, 1.25)	1.92e-08	-0.0463742	0.0936485	0.95 (0.79, 1.15)	0.62	No	-0.00682323	0.0181565	0.7071	0.0237165	0.0188526	0.2086
allergic_rhinitis	866	8	rs1613815	3996660	A	C	12	rs10743611	27998040	C	T	2.17e-08	-0.177839	0.0315946	1.81e-08	-0.00360841	0.0989085	0.971	-0.177846	0.0316523	0.84 (0.79, 0.89)	1.92e-08	-5.86e-05	0.0989614	1.00 (0.82, 1.21)	1	No	-0.0242927	0.0176546	0.1687	-0.0134906	0.0201112	0.5023
allergic_rhinitis	865	13	rs9598614	34706346	A	G	18	rs2156028	68756043	G	A	1.63e-08	0.156466	0.0277298	1.68e-08	0.0301583	0.0866307	0.728	0.156084	0.0277765	1.17 (1.11, 1.23)	1.92e-08	0.0412132	0.0870463	1.04 (0.88, 1.24)	0.636	No	-0.00420884	0.0171161	0.8058	-0.00833464	0.0186959	0.6557
allergic_rhinitis	870	7	rs7793532	11517770	T	C	9	rs4978370	111625913	A	G	2.62e-08	-0.208484	0.0372851	2.25e-08	0.305572	0.112644	0.00667	-0.209687	0.037325	0.81 (0.75, 0.87)	1.93e-08	0.31374	0.112898	1.37 (1.10, 1.71)	0.00545	No	0.0295588	0.0187318	0.1146	-0.0404054	0.022738	0.07553
allergic_rhinitis	873	16	rs9940646	53800629	G	C	17	rs79101064	39610718	T	C	2.52e-08	0.1692	0.0302129	2.14e-08	0.160988	0.100934	0.111	0.170138	0.0302857	1.19 (1.12, 1.26)	1.93e-08	0.161719	0.100932	1.18 (0.96, 1.43)	0.109	No	0.0563803	0.0163421	0.0005613	-0.0237805	0.0213087	0.2642
allergic_rhinitis	868	12	rs17554249	59557430	A	G	20	rs1894591	40976354	T	G	1.3e-08	0.144689	0.0255036	1.4e-08	0.0525837	0.0813223	0.518	0.143479	0.0255384	1.15 (1.10, 1.21)	1.93e-08	0.0514085	0.081528	1.05 (0.90, 1.24)	0.528	No	0.0139029	0.0173202	0.4221	-0.0107577	0.0169385	0.5254
allergic_rhinitis	869	13	rs1327731	75319473	C	T	21	rs118736	29620369	A	G	2.71e-08	0.157982	0.0282921	2.35e-08	-0.0160228	0.0928012	0.863	0.15919	0.0283363	1.17 (1.11, 1.24)	1.93e-08	-0.0155825	0.0930542	0.98 (0.82, 1.18)	0.867	No	-0.00140098	0.015982	0.9301	0.0119286	0.0194816	0.5404
allergic_rhinitis	871	2	rs1822881	146044052	G	A	4	rs3749591	120214030	G	T	3.34e-08	-0.14651	0.0264785	3.15e-08	-0.0399798	0.0856513	0.641	-0.148953	0.0265143	0.86 (0.82, 0.91)	1.93e-08	-0.0416717	0.0858073	0.96 (0.81, 1.13)	0.627	No	0.0227395	0.0173849	0.1908	-0.0104545	0.0174241	0.5485
allergic_rhinitis	872	1	rs2245197	14139196	T	C	11	rs6590983	102594376	A	C	2.34e-08	0.156	0.0278068	2.02e-08	0.0361773	0.08732	0.679	0.15637	0.0278349	1.17 (1.11, 1.23)	1.93e-08	0.0361031	0.087413	1.04 (0.87, 1.23)	0.68	No	-0.0265493	0.0195359	0.1741	-0.0077298	0.0162733	0.6348
allergic_rhinitis	874	1	rs10798559	177631002	T	C	6	rs9351361	94314462	T	G	2.87e-08	0.13418	0.0241088	2.61e-08	0.194304	0.0791643	0.0141	0.135704	0.0241566	1.15 (1.09, 1.20)	1.94e-08	0.191713	0.0792143	1.21 (1.04, 1.41)	0.0155	Yes	-0.00471108	0.0163522	0.7732	0.0217615	0.0166245	0.1904
allergic_rhinitis	876	2	rs11679130	35730792	C	T	3	rs701112	155682269	C	T	1.7e-08	-0.147827	0.0263767	2.09e-08	0.168444	0.0843169	0.0457	-0.148455	0.026429	0.86 (0.82, 0.91)	1.94e-08	0.165253	0.0845235	1.18 (1.00, 1.39)	0.0506	No	-0.00420884	0.0163323	0.7966	-0.0164343	0.0184406	0.3728
allergic_rhinitis	875	8	rs4841287	10007227	A	G	10	rs2065007	101529054	C	T	1.69e-08	-0.154999	0.0273576	1.46e-08	-0.02683	0.0868159	0.757	-0.153952	0.0274056	0.86 (0.81, 0.90)	1.94e-08	-0.0348629	0.0869817	0.97 (0.81, 1.15)	0.689	No	-0.0381173	0.0192609	0.04785	-0.000100005	0.014774	0.9946
allergic_rhinitis	879	8	rs9949	8994512	G	A	20	rs199797	22298782	C	T	1.8e-08	-0.142241	0.0254539	2.29e-08	-0.145425	0.0822609	0.0771	-0.14318	0.0254928	0.87 (0.82, 0.91)	1.95e-08	-0.146593	0.08254	0.86 (0.73, 1.02)	0.0757	No	-0.0151136	0.0178881	0.3982	0.0168571	0.0157986	0.2861
allergic_rhinitis	880	9	rs10867149	91608628	T	C	11	rs4486645	121636543	G	A	1.5e-08	0.168982	0.0300925	1.96e-08	-0.0987351	0.0955431	0.301	0.169489	0.0301775	1.18 (1.12, 1.26)	1.95e-08	-0.093328	0.0957899	0.91 (0.75, 1.10)	0.33	No	-0.0243952	0.0162634	0.1337	-0.0225524	0.021499	0.294
allergic_rhinitis	881	1	rs10911523	184169426	G	T	7	rs62477432	119762402	G	A	2.46e-08	0.209467	0.0379371	3.36e-08	-0.0251778	0.117711	0.831	0.213402	0.0379977	1.24 (1.15, 1.33)	1.95e-08	-0.0317558	0.118017	0.97 (0.77, 1.22)	0.788	No	0.001998	0.0199004	0.9201	0.0198026	0.0208955	0.3433
allergic_rhinitis	878	5	rs490982	39894649	G	A	7	rs3807694	77778668	T	C	3.77e-08	-0.128986	0.0232756	3e-08	-0.000184985	0.0766652	0.998	-0.130897	0.0233057	0.88 (0.84, 0.92)	1.95e-08	-0.00311073	0.0767795	1.00 (0.86, 1.16)	0.968	No	-0.0124775	0.016213	0.4416	-0.0107577	0.0164818	0.514
allergic_rhinitis	882	14	rs61979560	30727033	A	C	14	rs10141817	44445910	T	C	1.58e-08	0.140686	0.0249797	1.78e-08	-0.0303189	0.0824929	0.713	0.140555	0.0250268	1.15 (1.10, 1.21)	1.95e-08	-0.0356838	0.0826516	0.96 (0.82, 1.13)	0.666	No	0.0217615	0.0178081	0.2219	0.00796817	0.0163082	0.6251
allergic_rhinitis	877	3	rs3919737	144941459	A	C	13	rs571828	22355768	A	G	1.84e-08	0.188691	0.0336184	1.99e-08	0.0483902	0.109376	0.658	0.189144	0.0336761	1.21 (1.13, 1.29)	1.95e-08	0.0453357	0.109402	1.05 (0.84, 1.30)	0.679	No	-0.00140098	0.0191469	0.9417	0.00895974	0.0194947	0.6458
allergic_rhinitis	883	3	rs265797	1364267	T	C	9	rs11788670	27412769	A	G	2.45e-08	0.133302	0.0239107	2.48e-08	0.0403432	0.0787534	0.608	0.13448	0.0239462	1.14 (1.09, 1.20)	1.96e-08	0.0356156	0.0790153	1.04 (0.89, 1.21)	0.652	No	-0.000700245	0.0168978	0.9669	0.00697561	0.0175531	0.6911
allergic_rhinitis	885	5	rs10038608	43462210	G	A	11	rs11040272	6029661	A	G	4.13e-08	0.160243	0.0289618	3.15e-08	-0.0204106	0.0926322	0.826	0.162949	0.0290176	1.18 (1.11, 1.25)	1.96e-08	-0.0191594	0.0927116	0.98 (0.82, 1.18)	0.836	No	-0.00672255	0.0162067	0.6783	0.00399202	0.0207162	0.8472
allergic_rhinitis	884	3	rs13090812	108121430	T	G	4	rs16884321	31074549	C	A	1.74e-08	0.140823	0.0250117	1.8e-08	-0.0111252	0.0801385	0.89	0.140783	0.0250686	1.15 (1.10, 1.21)	1.96e-08	-0.0114434	0.08026	0.99 (0.84, 1.16)	0.887	No	0.0129162	0.0163084	0.4284	-0.00020002	0.0199025	0.992
allergic_rhinitis	891	1	rs11810401	99542463	G	A	4	rs2868942	10514568	T	C	1.26e-08	-0.19032	0.033598	1.47e-08	-0.0339931	0.107182	0.751	-0.18894	0.0336537	0.83 (0.77, 0.88)	1.97e-08	-0.0317708	0.107586	0.97 (0.78, 1.20)	0.768	No	-0.012275	0.0216453	0.5707	-0.025523	0.0176752	0.1489
allergic_rhinitis	888	4	rs1054627	88732692	A	G	5	rs1603093	32882534	A	G	2.93e-08	0.137809	0.0245985	2.12e-08	0.140399	0.0813154	0.0842	0.138408	0.0246519	1.15 (1.09, 1.21)	1.97e-08	0.14796	0.0816651	1.16 (0.99, 1.36)	0.07	No	0.0207825	0.0171899	0.2266	-0.0187752	0.0164406	0.2536
allergic_rhinitis	889	11	rs7102062	13083724	A	G	13	rs9541054	67856925	C	T	2.6e-08	-0.220025	0.0391445	1.9e-08	-0.130921	0.127589	0.305	-0.220129	0.0392076	0.80 (0.74, 0.87)	1.97e-08	-0.125345	0.128031	0.88 (0.69, 1.13)	0.328	No	0.0246926	0.0195973	0.2078	-0.0133892	0.02239	0.5498
allergic_rhinitis	892	1	rs6588626	56872303	C	A	5	rs343120	72876035	A	G	8.71e-09	0.158196	0.0276601	1.07e-08	-0.0219827	0.0915174	0.81	0.155662	0.0277263	1.17 (1.11, 1.23)	1.97e-08	-0.0230069	0.0916682	0.98 (0.82, 1.17)	0.802	No	0.00498754	0.0195207	0.7983	-0.00591747	0.0181573	0.7445
allergic_rhinitis	886	6	rs1623209	162406335	T	C	17	rs11870785	70824950	T	C	3.15e-08	0.174197	0.0312285	2.43e-08	-0.0673561	0.0993165	0.498	0.175466	0.0312502	1.19 (1.12, 1.27)	1.97e-08	-0.064085	0.0994924	0.94 (0.77, 1.14)	0.519	No	0.0601539	0.0216459	0.005458	-0.00430927	0.0161577	0.7897
allergic_rhinitis	887	6	rs9385385	126122280	T	C	17	rs4794500	52577372	C	T	4.9e-08	-0.156059	0.0285456	4.58e-08	-0.0268917	0.0912247	0.768	-0.160533	0.0285925	0.85 (0.81, 0.90)	1.97e-08	-0.0219661	0.0914584	0.98 (0.82, 1.17)	0.81	No	0.00399202	0.0151903	0.7927	-0.00340579	0.0199636	0.8645
allergic_rhinitis	890	1	rs915108	34023749	T	C	13	rs4439630	39545127	G	A	2.5e-08	-0.167752	0.0301308	2.58e-08	-0.210308	0.101631	0.0385	-0.169448	0.0301809	0.84 (0.80, 0.90)	1.97e-08	-0.205422	0.101768	0.81 (0.67, 0.99)	0.0435	Yes	0	0	0.9899	0	0	0.9894
allergic_rhinitis	893	1	rs2333991	246356128	A	G	7	rs6965444	63588181	T	C	1.73e-08	-0.167353	0.0298931	2.16e-08	-0.0955968	0.101553	0.347	-0.168119	0.0299454	0.85 (0.80, 0.90)	1.98e-08	-0.0984592	0.101613	0.91 (0.74, 1.11)	0.333	No	0.0188218	0.0197915	0.3416	0.0285875	0.0167178	0.0873
allergic_rhinitis	895	3	rs4687853	119130360	A	G	9	rs357563	98204199	T	C	1.48e-08	0.133196	0.0238293	2.28e-08	0.0533932	0.0780174	0.494	0.134032	0.0238751	1.14 (1.09, 1.20)	1.98e-08	0.0533032	0.0782961	1.05 (0.90, 1.23)	0.496	No	0.0266419	0.0161368	0.09881	-0.0140989	0.0169703	0.4061
allergic_rhinitis	898	1	rs6687949	35193002	T	C	18	rs2684758	75386345	G	T	2.76e-08	0.129829	0.0233121	2.56e-08	-0.0821799	0.0732354	0.262	0.131099	0.0233544	1.14 (1.09, 1.19)	1.98e-08	-0.0795358	0.0733585	0.92 (0.80, 1.07)	0.278	No	-0.0194887	0.0166144	0.2407	-0.0133892	0.0161569	0.4073
allergic_rhinitis	900	1	rs818524	85201228	T	C	11	rs4141262	17705855	A	G	1.5e-08	-0.154856	0.0272759	1.37e-08	0.0799606	0.0881891	0.365	-0.153504	0.027346	0.86 (0.81, 0.90)	1.98e-08	0.0717181	0.0881576	1.07 (0.90, 1.28)	0.416	No	0.00299551	0.0178943	0.8671	-0.0103534	0.0177741	0.5602
allergic_rhinitis	897	1	rs651660	190252220	C	A	5	rs3103602	53020821	G	A	1.98e-08	0.129276	0.0229224	1.7e-08	-0.0227105	0.0717792	0.752	0.12886	0.0229546	1.14 (1.09, 1.19)	1.98e-08	-0.0229898	0.0718897	0.98 (0.85, 1.13)	0.749	No	-0.0192848	0.0161379	0.2321	-0.00863719	0.0162201	0.5944
allergic_rhinitis	896	5	rs58895686	43984994	A	G	5	rs13186767	108634858	A	G	7.59e-09	0.189832	0.0330151	8.93e-09	-0.0741866	0.107307	0.489	0.185663	0.033073	1.20 (1.13, 1.28)	1.98e-08	-0.0641854	0.107498	0.94 (0.76, 1.16)	0.55	No	-0.0150121	0.0223995	0.5027	0.00299551	0.0175999	0.8648
allergic_rhinitis	901	2	rs2372713	37023688	A	C	8	rs9298276	77218289	T	C	1.14e-08	-0.149096	0.0263811	1.59e-08	-0.00109248	0.0838851	0.99	-0.148431	0.0264427	0.86 (0.82, 0.91)	1.98e-08	-0.000656226	0.0840219	1.00 (0.85, 1.18)	0.994	No	-0.00080032	0.0193548	0.967	0.001998	0.0141904	0.888
allergic_rhinitis	894	2	rs62195480	231420942	G	T	9	rs1025325	93597669	C	T	2.1e-08	-0.161662	0.0287909	1.96e-08	0.00324359	0.092976	0.972	-0.161888	0.0288361	0.85 (0.80, 0.90)	1.98e-08	0.010684	0.0932418	1.01 (0.84, 1.21)	0.909	No	-0.00783058	0.0189236	0.679	-0.0010005	0.0181316	0.956
allergic_rhinitis	899	1	rs34573636	34302673	C	A	15	rs4778769	80526040	T	C	3.2e-08	-0.129001	0.0231826	2.63e-08	0.101171	0.0746818	0.176	-0.130364	0.0232237	0.88 (0.84, 0.92)	1.98e-08	0.104686	0.0749063	1.11 (0.96, 1.29)	0.162	No	-0.057947	0.0161682	0.0003383	0.0009995	0.0195215	0.9592
allergic_rhinitis	902	3	rs12490154	69035256	A	G	14	rs8005795	96062955	A	G	1.72e-08	0.141696	0.0252317	1.96e-08	0.0345292	0.0786636	0.661	0.141888	0.0252802	1.15 (1.10, 1.21)	1.99e-08	0.0357189	0.0788271	1.04 (0.89, 1.21)	0.65	No	-0.0198966	0.0176076	0.2586	0.0266419	0.0161368	0.09868
allergic_rhinitis	903	6	rs1655364	91703090	C	T	18	rs8086799	25515945	T	G	2.37e-08	0.127248	0.0228278	2.49e-08	-0.0380231	0.0749617	0.612	0.128355	0.0228691	1.14 (1.09, 1.19)	1.99e-08	-0.0416543	0.0750734	0.96 (0.83, 1.11)	0.579	No	0.00895974	0.0169532	0.5972	-0.0107577	0.0162429	0.5078
allergic_rhinitis	904	5	rs546194	43115826	T	C	19	rs145011	57065189	C	T	1.33e-08	-0.191333	0.0338253	1.54e-08	0.0595089	0.105853	0.574	-0.190172	0.0338835	0.83 (0.77, 0.88)	1.99e-08	0.0505085	0.10587	1.05 (0.85, 1.29)	0.633	No	0.0168571	0.0199658	0.3985	-0.00762903	0.0185576	0.681
allergic_rhinitis	905	3	rs1524782	83836393	T	G	6	rs4946619	122683475	G	A	1.86e-08	-0.183814	0.0324692	1.5e-08	-0.0735308	0.108105	0.496	-0.182549	0.0325267	0.83 (0.78, 0.89)	2e-08	-0.0830944	0.108495	0.92 (0.74, 1.14)	0.444	No	0.00895974	0.018394	0.6262	0.0372958	0.0204922	0.06874
allergic_rhinitis	908	6	rs9465994	21201493	A	G	13	rs11841246	104002717	T	C	1.3e-08	-0.158978	0.0279749	1.32e-08	-0.0114846	0.0893865	0.898	-0.157361	0.0280422	0.85 (0.81, 0.90)	2e-08	-0.0138315	0.08944	0.99 (0.83, 1.18)	0.877	No	0.0178399	0.0158436	0.2601	-0.0139975	0.0198097	0.4798
allergic_rhinitis	906	12	rs35230625	28307331	C	T	14	rs1815228	94811163	T	C	1.89e-08	-0.19456	0.0345674	1.82e-08	-0.16289	0.112043	0.146	-0.194425	0.0346442	0.82 (0.77, 0.88)	2e-08	-0.160719	0.112321	0.85 (0.68, 1.06)	0.152	No	0.00299551	0.0178836	0.867	0.00995033	0.0201914	0.6222
allergic_rhinitis	907	3	rs73158950	148371358	A	G	16	rs2561037	12642936	A	G	1.5e-08	0.22178	0.0393591	1.75e-08	-0.0346962	0.126932	0.785	0.221175	0.039413	1.25 (1.15, 1.35)	2e-08	-0.0363778	0.126993	0.96 (0.75, 1.24)	0.775	No	-0.0264467	0.0223556	0.2367	-0.00430927	0.0207976	0.8358
allergic_rhinitis	910	8	rs7010610	19632090	G	T	12	rs11113838	108755736	A	G	3.42e-08	0.153768	0.0277114	2.87e-08	-0.0922149	0.0908232	0.31	0.155746	0.0277585	1.17 (1.11, 1.23)	2.01e-08	-0.0908136	0.0909887	0.91 (0.76, 1.09)	0.318	No	-0.00020002	0.0210039	0.9924	-0.0286053	0.0180817	0.1137
allergic_rhinitis	909	3	rs9880722	73986720	A	G	13	rs1537381	84113684	C	T	1.66e-08	0.154663	0.0276921	2.34e-08	-0.125729	0.0909275	0.167	0.155653	0.0277395	1.17 (1.11, 1.23)	2.01e-08	-0.118219	0.0911189	0.89 (0.74, 1.06)	0.194	No	0.0158733	0.0192895	0.4105	0.0139029	0.0161249	0.3886
allergic_rhinitis	911	5	rs10057581	3266760	C	A	12	rs12370611	19727647	G	T	1.73e-08	-0.139556	0.0247155	1.64e-08	-0.03295	0.0805817	0.683	-0.138916	0.0247592	0.87 (0.83, 0.91)	2.02e-08	-0.0304191	0.0809598	0.97 (0.83, 1.14)	0.707	No	0.0009995	0.0229876	0.9653	0.0295588	0.0161347	0.06691
allergic_rhinitis	916	1	rs4428898	219739966	A	G	2	rs7355339	182248993	A	G	2.36e-08	0.13592	0.0241473	1.82e-08	0.105685	0.0769545	0.17	0.135671	0.0241823	1.15 (1.09, 1.20)	2.02e-08	0.108248	0.0771579	1.11 (0.96, 1.30)	0.161	No	-0.00531409	0.0162312	0.7434	0.0295588	0.017027	0.08264
allergic_rhinitis	913	5	rs4585515	155066776	G	A	16	rs8058458	78036802	G	T	3.37e-08	-0.17142	0.0306774	2.3e-08	0.0387877	0.0995611	0.697	-0.172468	0.0307403	0.84 (0.79, 0.89)	2.02e-08	0.0418071	0.0997734	1.04 (0.86, 1.27)	0.675	No	-0.00330546	0.0198884	0.868	0.0285875	0.0178337	0.109
allergic_rhinitis	915	7	rs4723665	4392868	G	A	16	rs2343036	77242558	T	C	3.64e-08	-0.140298	0.0254784	3.66e-08	-0.158088	0.0843588	0.0609	-0.143171	0.0255188	0.87 (0.82, 0.91)	2.02e-08	-0.158183	0.0843564	0.85 (0.72, 1.01)	0.0608	No	-0.0150121	0.0170864	0.3796	0.00995033	0.0173321	0.5659
allergic_rhinitis	912	1	rs10754558	247612036	G	C	17	rs957970	40519890	G	A	3.89e-08	-0.134497	0.0243265	3.22e-08	-0.00279615	0.0786596	0.972	-0.136624	0.0243508	0.87 (0.83, 0.91)	2.02e-08	-0.00401703	0.078769	1.00 (0.85, 1.16)	0.959	No	0.0009995	0.0180709	0.9559	0.00895974	0.0171347	0.601
allergic_rhinitis	914	6	rs6914973	3749637	T	C	6	rs3132550	31086048	A	G	2.32e-08	-0.157058	0.0280561	2.17e-08	0.132988	0.0900604	0.14	-0.157761	0.0281195	0.85 (0.81, 0.90)	2.02e-08	0.143768	0.090343	1.15 (0.97, 1.38)	0.112	No	0.001998	0.0131534	0.8793	-0.0077298	0.0198403	0.6968
allergic_rhinitis	920	9	rs2219	78279866	T	C	14	rs11625793	66315883	G	A	2.93e-08	-0.159634	0.028628	2.46e-08	0.169127	0.0923547	0.0671	-0.160819	0.0286712	0.85 (0.80, 0.90)	2.03e-08	0.172859	0.0924929	1.19 (0.99, 1.42)	0.0616	No	0.00895974	0.0201117	0.656	0.00995033	0.0165977	0.5488
allergic_rhinitis	919	1	rs1936709	192356989	G	A	12	rs10784767	69551789	C	T	1.71e-08	-0.178858	0.0318123	1.88e-08	0.0770416	0.100627	0.444	-0.178781	0.0318728	0.84 (0.79, 0.89)	2.03e-08	0.0867079	0.100839	1.09 (0.89, 1.33)	0.39	No	-0.0463581	0.022352	0.0381	-0.00481156	0.0162883	0.7677
allergic_rhinitis	917	6	rs287849	83453859	A	G	13	rs9301172	107560057	G	T	1.7e-08	-0.132743	0.0235114	1.64e-08	-0.0432866	0.0785404	0.582	-0.132142	0.0235576	0.88 (0.84, 0.92)	2.03e-08	-0.0359521	0.0786936	0.96 (0.83, 1.13)	0.648	No	-0.00752827	0.0162844	0.6439	0.00299551	0.0143532	0.8347
allergic_rhinitis	918	3	rs2614193	113313947	C	T	4	rs17231411	138881933	T	G	1.82e-08	0.129857	0.0229322	1.49e-08	0.0430853	0.0728521	0.554	0.128802	0.0229624	1.14 (1.09, 1.19)	2.03e-08	0.041927	0.0730794	1.04 (0.90, 1.20)	0.566	No	-0.0010005	0.0161085	0.9505	0.00299551	0.0163243	0.8544
allergic_rhinitis	928	9	rs2990412	78345132	G	A	20	rs6015458	57807095	G	T	2.45e-08	0.152424	0.0273548	2.52e-08	-0.0723917	0.0855104	0.397	0.153654	0.0273974	1.17 (1.11, 1.23)	2.04e-08	-0.0745934	0.0856698	0.93 (0.78, 1.10)	0.384	No	0.0217615	0.0162399	0.1801	0.0324672	0.0192114	0.09104
allergic_rhinitis	921	4	rs10516801	88941549	T	C	7	rs6946960	10486698	A	G	2.01e-08	-0.153582	0.0274784	2.28e-08	0.0351498	0.0910421	0.699	-0.154401	0.0275295	0.86 (0.81, 0.90)	2.04e-08	0.0370308	0.0912617	1.04 (0.87, 1.24)	0.685	No	0.0207825	0.0171757	0.2261	-0.0228593	0.0181135	0.2069
allergic_rhinitis	924	6	rs7772055	71064295	A	G	22	rs2073082	44360007	A	G	1.82e-08	0.15173	0.0272684	2.63e-08	0.0637365	0.0865134	0.461	0.153303	0.027334	1.17 (1.10, 1.23)	2.04e-08	0.0717698	0.0868275	1.07 (0.91, 1.27)	0.408	No	-0.00531409	0.0161719	0.7425	0.0178399	0.0197039	0.3653
allergic_rhinitis	926	5	rs7712812	103038495	G	T	12	rs886205	112204427	G	A	1.99e-08	-0.190911	0.0339025	1.79e-08	-0.0673372	0.109983	0.54	-0.190437	0.0339553	0.83 (0.77, 0.88)	2.04e-08	-0.0813728	0.110207	0.92 (0.74, 1.14)	0.46	No	0.001998	0.0159458	0.9003	0.0109399	0.0219106	0.6176
allergic_rhinitis	927	3	rs6801853	192803259	G	A	12	rs3847896	23159966	T	C	3.87e-08	0.135364	0.0243021	2.55e-08	-0.124101	0.0774266	0.109	0.136514	0.0243409	1.15 (1.09, 1.20)	2.04e-08	-0.133095	0.0776463	0.88 (0.75, 1.02)	0.0865	No	0.0139029	0.0170609	0.4151	0.00697561	0.015358	0.6497
allergic_rhinitis	923	1	rs66888837	84242372	A	G	13	rs1336596	104561521	A	G	1.72e-08	-0.135913	0.0240816	1.66e-08	0.0236071	0.078432	0.763	-0.135296	0.0241232	0.87 (0.83, 0.92)	2.04e-08	0.026692	0.0785757	1.03 (0.88, 1.20)	0.734	No	0.0227395	0.0168816	0.1781	0.00498754	0.0157336	0.7512
allergic_rhinitis	925	2	rs6730274	68088515	A	G	8	rs2898249	10745586	T	C	2.66e-08	-0.14672	0.0260242	1.72e-08	-0.0257201	0.0831099	0.757	-0.146158	0.0260601	0.86 (0.82, 0.91)	2.04e-08	-0.0279232	0.0831358	0.97 (0.83, 1.14)	0.737	No	0.0353671	0.0167142	0.03435	-0.00190181	0.0177407	0.9146
allergic_rhinitis	922	2	rs2222869	228024138	C	A	11	rs11021731	11286305	A	C	1.82e-08	0.130831	0.0231136	1.51e-08	0.0622244	0.0756257	0.411	0.129861	0.0231541	1.14 (1.09, 1.19)	2.04e-08	0.0571911	0.0757222	1.06 (0.91, 1.23)	0.45	No	0	0	0.9862	0.0009995	0.0133498	0.9403
allergic_rhinitis	929	1	rs4492574	176659790	C	T	14	rs2238284	72419821	A	C	2.49e-08	-0.146861	0.0263756	2.58e-08	0.0355517	0.086188	0.68	-0.148259	0.0264366	0.86 (0.82, 0.91)	2.05e-08	0.0306009	0.0864833	1.03 (0.87, 1.22)	0.723	No	0.0305292	0.0188336	0.105	0.0158733	0.0165107	0.3363
allergic_rhinitis	931	11	rs34892008	26676301	T	C	21	rs2823068	16487700	G	A	4.04e-08	0.206053	0.0371424	2.9e-08	0.148104	0.119756	0.216	0.208657	0.0372082	1.23 (1.15, 1.33)	2.05e-08	0.147959	0.120219	1.16 (0.92, 1.47)	0.218	No	0.00399202	0.0191648	0.835	-0.0201007	0.0216836	0.3539
allergic_rhinitis	932	4	rs2627808	143226768	G	T	17	rs1988353	31468941	A	G	3.63e-08	-0.175526	0.0316496	2.92e-08	-0.0477366	0.102637	0.642	-0.177775	0.0317014	0.84 (0.79, 0.89)	2.05e-08	-0.0580921	0.102858	0.94 (0.77, 1.15)	0.572	No	0.0178399	0.0186551	0.3389	-0.0131866	0.0193097	0.4947
allergic_rhinitis	933	1	rs10754558	247612036	G	C	17	rs17884075	40541609	C	-	3.57e-08	-0.135175	0.0243863	2.97e-08	-0.0134416	0.0789124	0.865	-0.136887	0.0244111	0.87 (0.83, 0.91)	2.05e-08	-0.0141079	0.0790285	0.99 (0.84, 1.15)	0.858	No	0.0009995	0.0180709	0.9559	0.00498754	0.0165699	0.7634
allergic_rhinitis	930	3	rs11465116	112366965	-	C	8	rs7813805	119048760	G	T	1.86e-08	-0.134962	0.0239887	1.84e-08	-0.0737516	0.0775703	0.342	-0.134777	0.0240336	0.87 (0.83, 0.92)	2.05e-08	-0.0754572	0.0775982	0.93 (0.80, 1.08)	0.331	No	-0.0250102	0.0169102	0.139	-0.00080032	0.0165424	0.9614
allergic_rhinitis	934	4	rs3891377	14678186	C	A	5	rs56074808	108636779	A	G	1.38e-08	0.158322	0.027894	1.38e-08	-0.107857	0.0914094	0.238	0.156623	0.0279359	1.17 (1.11, 1.24)	2.06e-08	-0.117576	0.0918536	0.89 (0.74, 1.06)	0.201	No	0.00598207	0.0153072	0.6959	0.0227395	0.0198079	0.2508
allergic_rhinitis	935	7	rs10277490	15483498	T	C	10	rs1278387	127804531	G	A	2.38e-08	0.129538	0.0232236	2.43e-08	0.0378944	0.0744813	0.611	0.130445	0.023267	1.14 (1.09, 1.19)	2.07e-08	0.0357508	0.0746895	1.04 (0.90, 1.20)	0.632	No	0.0207825	0.0157922	0.1881	-0.0156214	0.0165183	0.3443
allergic_rhinitis	936	7	rs6962115	148312382	T	G	13	rs9527151	54586261	A	G	2.46e-08	0.139849	0.0249898	2.19e-08	-0.0560574	0.0813667	0.491	0.140322	0.0250291	1.15 (1.10, 1.21)	2.07e-08	-0.0504549	0.0815597	0.95 (0.81, 1.12)	0.536	No	-0.0082338	0.0161637	0.6105	0.0139029	0.0172643	0.4206
allergic_rhinitis	938	4	rs17023470	96213821	G	A	12	rs6487871	30199654	G	A	2.89e-08	-0.196647	0.0356338	3.42e-08	-0.0415375	0.124179	0.738	-0.20013	0.0356981	0.82 (0.76, 0.88)	2.07e-08	-0.0418465	0.124366	0.96 (0.75, 1.22)	0.737	No	-0.0591133	0.0225193	0.008666	-0.0107577	0.0181258	0.5529
allergic_rhinitis	937	1	rs75500998	110434258	T	C	1	rs2205895	169572645	T	C	3.74e-08	-0.163703	0.0296257	3.28e-08	-0.0306045	0.0912371	0.737	-0.166386	0.0296789	0.85 (0.80, 0.90)	2.07e-08	-0.0193965	0.0914086	0.98 (0.82, 1.17)	0.832	No	0.00796817	0.0209303	0.7034	-0.00762903	0.0168077	0.6499
allergic_rhinitis	939	9	rs2992147	117849314	C	T	14	rs11848583	96298371	T	C	1.21e-08	0.14208	0.0250986	1.51e-08	0.00297875	0.0802564	0.97	0.140881	0.0251298	1.15 (1.10, 1.21)	2.07e-08	0.00547434	0.0804419	1.01 (0.86, 1.18)	0.946	No	0.00895974	0.0158355	0.5715	0.0009995	0.0246061	0.9676
allergic_rhinitis	944	4	rs13141665	147051347	A	G	22	rs137421	33588224	A	G	1.71e-08	0.156267	0.0279085	2.15e-08	0.0352525	0.0912107	0.699	0.156697	0.0279575	1.17 (1.11, 1.24)	2.08e-08	0.035302	0.0913286	1.04 (0.87, 1.24)	0.699	No	-0.00964638	0.0191586	0.6146	0.0158733	0.0170224	0.3511
allergic_rhinitis	942	1	rs7548031	97226773	G	T	3	rs2575763	87128172	T	G	3.16e-08	-0.169804	0.0304988	2.58e-08	-0.052539	0.0961355	0.585	-0.171282	0.0305566	0.84 (0.79, 0.89)	2.08e-08	-0.0554028	0.0965397	0.95 (0.78, 1.14)	0.566	No	0.0285875	0.0161511	0.07676	-0.0148091	0.0214812	0.4906
allergic_rhinitis	941	1	rs10489849	159196765	T	C	14	rs34076061	36808820	A	G	2.29e-08	0.158044	0.028468	2.83e-08	0.0923179	0.0894498	0.302	0.159896	0.0285243	1.17 (1.11, 1.24)	2.08e-08	0.0894518	0.0896863	1.09 (0.92, 1.30)	0.319	No	0.0285875	0.0202748	0.1586	0.00697561	0.0168983	0.6798
allergic_rhinitis	943	2	rs79135423	45577081	G	A	16	rs6565143	83193262	A	G	2.98e-08	-0.17845	0.0323633	3.51e-08	-0.0861208	0.105209	0.413	-0.181606	0.0324006	0.83 (0.78, 0.89)	2.08e-08	-0.0894148	0.105446	0.91 (0.74, 1.12)	0.396	No	0.0363319	0.0214982	0.09095	-0.00692392	0.0172666	0.6884
allergic_rhinitis	940	7	rs10262124	11384060	C	T	13	rs9506827	22869986	C	T	3.54e-08	-0.150435	0.0272456	3.36e-08	-0.0113594	0.0874183	0.897	-0.152873	0.0272716	0.86 (0.81, 0.91)	2.08e-08	-0.01838	0.087555	0.98 (0.83, 1.17)	0.834	No	0.0158733	0.0171418	0.3544	-0.00260339	0.0175786	0.8823
allergic_rhinitis	945	4	rs62295388	12641071	A	G	18	rs62081247	9840712	A	G	2.35e-08	0.130813	0.0234446	2.41e-08	-0.0943104	0.0766279	0.218	0.13166	0.0234911	1.14 (1.09, 1.19)	2.09e-08	-0.0927224	0.0768114	0.91 (0.78, 1.06)	0.227	No	0.00796817	0.0167575	0.6344	0.0324672	0.0166755	0.05156
allergic_rhinitis	948	2	rs10191337	226534435	T	C	12	rs7977676	24431300	G	A	1.51e-08	0.154098	0.0275346	2.19e-08	-0.102682	0.0898505	0.253	0.154582	0.0275836	1.17 (1.11, 1.23)	2.09e-08	-0.104043	0.0899718	0.90 (0.76, 1.07)	0.248	No	0.0109399	0.0177481	0.5376	0.0237165	0.0182435	0.1934
allergic_rhinitis	947	7	rs7802793	4400139	G	A	16	rs2343036	77242558	T	C	3.97e-08	-0.140577	0.0256231	4.1e-08	-0.143409	0.0843142	0.089	-0.143844	0.0256662	0.87 (0.82, 0.91)	2.09e-08	-0.144237	0.0843127	0.87 (0.73, 1.02)	0.0871	No	-0.0146062	0.0171092	0.3933	0.00995033	0.0173321	0.5659
allergic_rhinitis	949	1	rs7534861	220985900	A	G	17	rs6503479	41917003	G	A	2.4e-08	-0.155726	0.0278351	2.21e-08	-0.0562431	0.0900981	0.532	-0.156189	0.027871	0.86 (0.81, 0.90)	2.09e-08	-0.0489138	0.0904178	0.95 (0.80, 1.14)	0.589	No	0.00498754	0.0161933	0.7581	0.00796817	0.0194346	0.6818
allergic_rhinitis	950	4	rs10031272	27658285	A	G	10	rs2230660	44053013	G	C	4.02e-08	0.130561	0.0234934	2.74e-08	0.0791736	0.0743944	0.287	0.13183	0.0235244	1.14 (1.09, 1.19)	2.09e-08	0.0702222	0.0745215	1.07 (0.93, 1.24)	0.346	No	-0.0164343	0.0164887	0.3189	0.00598207	0.0176619	0.7348
allergic_rhinitis	946	5	rs1982418	101638381	A	G	12	rs7954112	16316338	A	G	2.37e-08	0.141473	0.0251486	1.85e-08	0.121647	0.0830268	0.143	0.141171	0.0251892	1.15 (1.10, 1.21)	2.09e-08	0.116523	0.0831169	1.12 (0.95, 1.32)	0.161	No	-0.0221434	0.0175462	0.207	-0.00180162	0.0168691	0.915
allergic_rhinitis	951	5	rs2068434	75779471	A	G	7	rs4720054	32241377	G	A	2.55e-08	0.147739	0.0265069	2.5e-08	-0.0742545	0.0870022	0.393	0.148786	0.0265511	1.16 (1.10, 1.22)	2.1e-08	-0.0797659	0.087136	0.92 (0.78, 1.10)	0.36	No	-0.00491204	0.0163517	0.7639	-0.0123763	0.0184006	0.5012
allergic_rhinitis	952	7	rs17170207	146333943	T	C	11	rs6590325	128241103	T	C	2.21e-08	-0.164602	0.0295028	2.42e-08	-0.137733	0.09638	0.153	-0.165486	0.0295326	0.85 (0.80, 0.90)	2.1e-08	-0.141654	0.0968112	0.87 (0.72, 1.05)	0.143	No	-0.0197946	0.0207143	0.3393	-0.00752827	0.0163551	0.6453
allergic_rhinitis	953	15	rs8035297	102222195	C	T	17	rs4247116	5945876	T	C	3.12e-08	0.147493	0.0264297	2.4e-08	0.0231646	0.0873145	0.791	0.148328	0.0264746	1.16 (1.10, 1.22)	2.11e-08	0.0171977	0.0875493	1.02 (0.86, 1.21)	0.844	No	-0.0176549	0.0184328	0.3381	-0.0127813	0.0165884	0.441
allergic_rhinitis	958	7	rs886694	29882397	A	G	19	rs16980821	16060021	T	C	2.74e-08	0.190332	0.034374	3.08e-08	-0.120998	0.114917	0.292	0.192882	0.0344326	1.21 (1.13, 1.30)	2.12e-08	-0.121184	0.115075	0.89 (0.71, 1.11)	0.292	No	0.0246926	0.0211229	0.2424	-0.0458345	0.0191057	0.01644
allergic_rhinitis	956	5	rs2546108	112161469	A	C	17	rs1568901	8993082	C	T	1.26e-08	-0.153139	0.0271984	1.8e-08	-0.0690379	0.0886869	0.436	-0.15262	0.027244	0.86 (0.81, 0.91)	2.12e-08	-0.0615527	0.0888031	0.94 (0.79, 1.12)	0.488	No	0.00399202	0.0159172	0.8019	-0.0281937	0.019258	0.1431
allergic_rhinitis	957	3	rs2216393	177744381	C	T	18	rs620380	287080	A	C	2.6e-08	-0.170536	0.0302502	1.73e-08	-0.0151005	0.0970944	0.876	-0.169839	0.0303189	0.84 (0.80, 0.90)	2.12e-08	-0.0174865	0.0971882	0.98 (0.81, 1.19)	0.857	No	-0.0341775	0.0190192	0.07238	0.0227395	0.0184424	0.2176
allergic_rhinitis	954	10	rs2065677	129304444	A	G	12	rs1299865	94965710	C	T	3.48e-08	-0.168933	0.0302807	2.42e-08	0.134219	0.0997089	0.178	-0.169956	0.0303374	0.84 (0.79, 0.90)	2.12e-08	0.135098	0.0997435	1.14 (0.94, 1.39)	0.176	No	0.0129162	0.0189972	0.4965	0.0148886	0.0185922	0.4233
allergic_rhinitis	955	6	rs9356983	25590098	G	A	10	rs2676782	1614653	A	G	2.38e-08	0.195823	0.0348537	1.93e-08	-0.0217828	0.111068	0.845	0.19556	0.0349082	1.22 (1.14, 1.30)	2.12e-08	-0.0227746	0.111134	0.98 (0.79, 1.22)	0.838	No	0.0478373	0.0209997	0.02273	0.0139029	0.018515	0.4527
allergic_rhinitis	959	8	rs35748596	4825443	G	T	15	rs28600268	33159032	C	T	2.5e-08	-0.148925	0.0266844	2.39e-08	0.0106414	0.0866513	0.902	-0.149667	0.0267185	0.86 (0.82, 0.91)	2.12e-08	0.00489335	0.0870423	1.00 (0.85, 1.19)	0.955	No	0.0344014	0.0170473	0.04361	-0.00541463	0.017953	0.7629
allergic_rhinitis	962	4	rs2229940	46995366	T	G	10	rs17291269	109277414	T	C	1.88e-08	-0.133986	0.0238043	1.82e-08	-0.0654471	0.0782028	0.403	-0.133479	0.0238321	0.88 (0.84, 0.92)	2.13e-08	-0.0651657	0.0783877	0.94 (0.80, 1.09)	0.406	No	0.0119286	0.0167466	0.4763	0.0119286	0.0160589	0.4576
allergic_rhinitis	960	3	rs2290610	3139957	C	T	12	rs11177550	69601277	A	G	1.96e-08	-0.165822	0.0292976	1.51e-08	-0.0667449	0.0957942	0.486	-0.164349	0.0293412	0.85 (0.80, 0.90)	2.13e-08	-0.0611582	0.0959742	0.94 (0.78, 1.14)	0.524	No	0.0009995	0.0330086	0.9758	0.0129162	0.0201093	0.5207
allergic_rhinitis	961	4	rs6844781	86752397	C	A	8	rs277038	132620823	C	T	2.19e-08	0.135052	0.0241318	2.19e-08	-0.0668346	0.077722	0.39	0.13543	0.0241788	1.15 (1.09, 1.20)	2.13e-08	-0.064377	0.0778585	0.94 (0.80, 1.09)	0.408	No	-0.0173496	0.0170764	0.3098	-0.00934352	0.0161541	0.563
allergic_rhinitis	964	3	rs9852998	138850382	T	C	6	rs17180915	99883226	C	T	1.42e-08	-0.136482	0.0240395	1.37e-08	0.00715249	0.0793617	0.928	-0.1349	0.0240883	0.87 (0.83, 0.92)	2.14e-08	0.0124776	0.0794795	1.01 (0.87, 1.18)	0.875	No	-0.00080032	0.0166803	0.9617	0.0295588	0.0166622	0.07611
allergic_rhinitis	965	4	rs35859164	107308484	T	C	12	rs7305430	69586303	C	T	2.3e-08	-0.163856	0.029307	2.26e-08	0.0760289	0.0940173	0.419	-0.164347	0.0293472	0.85 (0.80, 0.90)	2.14e-08	0.0701315	0.0942087	1.07 (0.89, 1.29)	0.457	No	0.0139029	0.0199325	0.4855	0.0168571	0.0168235	0.3162
allergic_rhinitis	967	3	rs57685602	149797231	T	C	22	rs2522314	17909998	T	C	1.61e-08	0.132235	0.0235593	1.99e-08	0.0347999	0.0749154	0.642	0.132137	0.0235963	1.14 (1.09, 1.20)	2.14e-08	0.041139	0.0749552	1.04 (0.90, 1.21)	0.583	No	-0.00501254	0.0163916	0.7597	0.0158733	0.0169551	0.3491
allergic_rhinitis	966	10	rs6481409	60377014	C	A	12	rs10847553	128656859	C	T	2.04e-08	-0.151397	0.0269115	1.85e-08	0.0879851	0.0915441	0.336	-0.15106	0.026975	0.86 (0.82, 0.91)	2.14e-08	0.0862325	0.0916782	1.09 (0.91, 1.30)	0.347	No	-0.00924258	0.0164605	0.5745	0.0119286	0.0189312	0.5286
allergic_rhinitis	963	1	rs72720602	85625307	A	G	2	rs625324	33625743	A	G	4.24e-08	-0.205646	0.0373588	3.7e-08	-0.109225	0.117815	0.354	-0.209539	0.037416	0.81 (0.75, 0.87)	2.14e-08	-0.105139	0.118552	0.90 (0.71, 1.14)	0.375	No	-0.0288111	0.0218431	0.1873	0.00697561	0.0184784	0.7058
allergic_rhinitis	971	2	rs17388591	7611948	A	C	9	rs4378061	10940127	T	C	1.77e-08	0.176777	0.031575	2.16e-08	-0.0487615	0.100562	0.628	0.177151	0.0316361	1.19 (1.12, 1.27)	2.15e-08	-0.0540711	0.100841	0.95 (0.78, 1.15)	0.592	No	0.00796817	0.0212825	0.7081	0.0276152	0.0162921	0.09
allergic_rhinitis	968	1	rs6425479	171881168	A	G	6	rs17301914	133635923	G	A	2.93e-08	-0.136451	0.0244642	2.44e-08	0.0466113	0.0776906	0.549	-0.137234	0.0245068	0.87 (0.83, 0.91)	2.15e-08	0.0562157	0.0779129	1.06 (0.91, 1.23)	0.471	No	-0.00260339	0.0173907	0.881	-0.0154183	0.0161566	0.3399
allergic_rhinitis	973	1	rs2245197	14139196	T	C	11	rs3758858	102598457	G	A	2.48e-08	0.155098	0.0277032	2.16e-08	0.0372298	0.0872241	0.67	0.155282	0.0277328	1.17 (1.11, 1.23)	2.15e-08	0.0377234	0.087291	1.04 (0.88, 1.23)	0.666	No	-0.0265493	0.0195359	0.1741	-0.0106566	0.0161733	0.51
allergic_rhinitis	970	3	rs3136591	172234969	A	G	14	rs11159804	26839051	C	A	2.13e-08	0.147335	0.0264942	2.68e-08	-0.0271755	0.0908384	0.765	0.148631	0.0265427	1.16 (1.10, 1.22)	2.15e-08	-0.0200047	0.0909829	0.98 (0.82, 1.17)	0.826	No	-0.000700245	0.0154103	0.9638	0.0109399	0.0179756	0.5428
allergic_rhinitis	972	7	rs73434400	124656333	A	G	12	rs35108650	95380653	-	G	1.15e-08	0.159734	0.0282346	1.54e-08	0.0986215	0.0929717	0.289	0.158348	0.0282789	1.17 (1.11, 1.24)	2.15e-08	0.111383	0.0932767	1.12 (0.93, 1.34)	0.232	No	-0.00752827	0.0175566	0.668	-0.00853633	0.0186301	0.6468
allergic_rhinitis	969	9	rs7046039	112236879	T	C	20	rs2072963	1099294	C	T	1.8e-08	0.182586	0.0326038	2.14e-08	0.0417448	0.103486	0.687	0.182875	0.0326573	1.20 (1.13, 1.28)	2.15e-08	0.0445971	0.103706	1.05 (0.85, 1.28)	0.667	No	0.00995033	0.0158017	0.5289	0.0009995	0.0232604	0.9657
allergic_rhinitis	975	6	rs9393674	25889530	G	A	6	rs6455745	162061459	A	G	2.84e-08	0.140574	0.0253997	3.12e-08	0.156925	0.0824908	0.0571	0.142468	0.025448	1.15 (1.10, 1.21)	2.16e-08	0.155381	0.0825226	1.17 (0.99, 1.37)	0.0597	No	-0.00662188	0.0170184	0.6972	-0.0115666	0.0171892	0.501
allergic_rhinitis	976	8	rs2720582	17448800	C	A	11	rs2729389	57211646	A	G	3.49e-08	0.155189	0.0280337	3.1e-08	0.0168087	0.095415	0.86	0.157175	0.0280756	1.17 (1.11, 1.24)	2.16e-08	0.0170576	0.095515	1.02 (0.84, 1.23)	0.858	No	-0.00904074	0.0174633	0.6047	0.00895974	0.0190268	0.6377
allergic_rhinitis	974	4	rs13137552	88715324	T	C	20	rs989178	56620597	T	C	2.45e-08	0.131082	0.0233804	2.06e-08	0.0157806	0.0769035	0.837	0.131089	0.0234149	1.14 (1.09, 1.19)	2.16e-08	0.0157347	0.0770414	1.02 (0.87, 1.18)	0.838	No	0.0009995	0.0146856	0.9457	-0.00481156	0.016765	0.7741
allergic_rhinitis	981	9	rs7035013	27839530	G	T	16	rs1327486	65692481	A	G	2.19e-08	-0.138947	0.0247961	2.1e-08	-0.0730417	0.082683	0.377	-0.13895	0.0248219	0.87 (0.83, 0.91)	2.17e-08	-0.0705994	0.0829549	0.93 (0.79, 1.10)	0.395	No	-0.0147076	0.0161782	0.3633	-0.0213258	0.0175089	0.2233
allergic_rhinitis	980	12	rs1210181	11667951	G	A	16	rs1364065	73462329	A	G	2.53e-08	-0.143138	0.025434	1.82e-08	0.0602605	0.0832751	0.469	-0.142661	0.0254839	0.87 (0.82, 0.91)	2.17e-08	0.0599957	0.0835007	1.06 (0.90, 1.25)	0.472	No	-0.0273712	0.0176588	0.1212	-0.0151136	0.016444	0.3581
allergic_rhinitis	982	2	rs4662660	130465880	G	A	6	b37:6:103459999	103459999	C	T	3.68e-08	-0.13535	0.0245926	3.72e-08	0.0158701	0.0805655	0.844	-0.137928	0.0246395	0.87 (0.83, 0.91)	2.17e-08	0.00735685	0.0808109	1.01 (0.86, 1.18)	0.927	No	-0.0102524	0.0162995	0.5293	0.0119286	0.017599	0.4979
allergic_rhinitis	979	2	rs7585618	55368511	C	T	8	rs28539946	138564975	C	T	1.65e-08	0.18043	0.0322274	2.16e-08	0.0775188	0.103206	0.453	0.180679	0.0322748	1.20 (1.12, 1.28)	2.17e-08	0.0845824	0.103519	1.09 (0.89, 1.33)	0.414	No	0.0188218	0.0167008	0.2599	-0.00803217	0.0219758	0.7147
allergic_rhinitis	977	1	rs4658805	242466311	C	T	13	rs3918339	105980800	G	A	2.32e-08	0.163787	0.0290823	1.78e-08	0.0115208	0.0944745	0.903	0.163141	0.0291415	1.18 (1.11, 1.25)	2.17e-08	0.0168064	0.0945697	1.02 (0.84, 1.22)	0.859	No	-0.0224501	0.020465	0.2727	-0.00511305	0.0162216	0.7526
allergic_rhinitis	978	14	rs17408765	34164471	G	A	18	rs58472451	519720	T	C	4.09e-08	-0.186866	0.0337335	3.03e-08	-0.021545	0.108003	0.842	-0.189202	0.033797	0.83 (0.77, 0.88)	2.17e-08	-0.0280217	0.108409	0.97 (0.79, 1.20)	0.796	No	-0.0144032	0.0209532	0.4918	0.00498754	0.0190219	0.7931
allergic_rhinitis	983	2	rs68081993	17234111	A	G	8	rs7002677	37151564	C	T	2.63e-08	0.156927	0.0280047	2.1e-08	0.185884	0.0899002	0.0387	0.156999	0.0280482	1.17 (1.11, 1.24)	2.18e-08	0.184883	0.0901212	1.20 (1.01, 1.44)	0.0402	Yes	-0.00040008	0.0188362	0.9831	-0.0306654	0.0176238	0.08192
allergic_rhinitis	986	3	rs56116661	188401160	T	C	4	rs10010472	157843781	G	A	3.86e-08	0.16946	0.0308863	4.1e-08	0.0824941	0.103738	0.426	0.173193	0.0309448	1.19 (1.12, 1.26)	2.18e-08	0.077685	0.103893	1.08 (0.88, 1.32)	0.455	No	-0.0176549	0.0202117	0.3824	0.0256677	0.0175806	0.1443
allergic_rhinitis	984	7	rs10280054	148245573	C	T	11	rs293973	26590430	T	G	2.36e-08	0.138358	0.0246387	1.96e-08	0.0570847	0.0815123	0.484	0.138102	0.0246725	1.15 (1.09, 1.20)	2.18e-08	0.0528437	0.0815792	1.05 (0.90, 1.24)	0.517	No	0.00697561	0.0153479	0.6495	0.0158733	0.0178533	0.374
allergic_rhinitis	985	10	rs16929930	29503772	T	C	15	rs66512256	94979840	G	A	1.15e-08	-0.173586	0.0309228	1.98e-08	0.0257622	0.0976088	0.792	-0.17337	0.0309743	0.84 (0.79, 0.89)	2.18e-08	0.013979	0.0978544	1.01 (0.84, 1.23)	0.886	No	0.0178399	0.0174218	0.3057	-0.00833464	0.0200304	0.6774
allergic_rhinitis	988	13	rs687416	33256987	C	T	13	rs9544957	79590182	G	A	5.23e-08	0.146787	0.0269191	4.96e-08	-0.0762445	0.0900574	0.397	0.150866	0.0269559	1.16 (1.10, 1.23)	2.18e-08	-0.0773971	0.0902671	0.93 (0.78, 1.10)	0.391	No	0.0109399	0.0169139	0.5178	0.00697561	0.0174173	0.6888
allergic_rhinitis	987	12	rs937244	76135805	T	C	17	rs979746	46336112	A	C	3.59e-08	0.161349	0.0292606	3.5e-08	-0.00476653	0.0933581	0.959	0.164028	0.0293076	1.18 (1.11, 1.25)	2.18e-08	0.00667204	0.0933187	1.01 (0.84, 1.21)	0.943	No	-0.0256255	0.0177462	0.1488	0	0	0.9839
allergic_rhinitis	993	9	rs528122	120290184	C	T	10	rs11101200	50870500	A	G	1.66e-08	-0.135459	0.0238243	1.3e-08	-0.0486735	0.0760695	0.522	-0.133497	0.0238553	0.88 (0.84, 0.92)	2.19e-08	-0.0523156	0.076354	0.95 (0.82, 1.10)	0.493	No	0.00796817	0.0167857	0.635	0.0227395	0.0159017	0.1526
allergic_rhinitis	994	4	rs2289433	47839929	C	T	5	rs6897655	174402211	C	T	2.5e-08	0.171336	0.0309062	2.96e-08	-0.179107	0.104942	0.0879	0.173279	0.0309651	1.19 (1.12, 1.26)	2.19e-08	-0.181883	0.105504	0.83 (0.68, 1.03)	0.0847	No	0.00399202	0.0175705	0.8203	0.0119286	0.0188267	0.5263
allergic_rhinitis	992	5	rs481619	72412602	A	G	14	rs1255289	53827222	T	G	1.27e-08	-0.143664	0.0251632	1.13e-08	0.0481823	0.0824614	0.559	-0.14116	0.0252244	0.87 (0.83, 0.91)	2.19e-08	0.0424361	0.0827656	1.04 (0.89, 1.23)	0.608	No	-0.000300045	0.0189902	0.9874	0.00995033	0.0169396	0.557
allergic_rhinitis	996	1	rs72745808	213097283	A	G	5	rs17698545	3815995	C	T	1.67e-08	0.151184	0.0269316	1.98e-08	-0.0877949	0.0881152	0.319	0.151007	0.0269852	1.16 (1.10, 1.23)	2.19e-08	-0.0970269	0.0882997	0.91 (0.76, 1.08)	0.272	No	0.0178399	0.019628	0.3634	0.00895974	0.0168543	0.595
allergic_rhinitis	995	4	rs56103716	113959575	T	C	8	rs6998599	136005077	T	G	1.64e-08	-0.131982	0.0234193	1.74e-08	0.140469	0.076185	0.0652	-0.13127	0.0234581	0.88 (0.84, 0.92)	2.19e-08	0.146094	0.0763963	1.16 (1.00, 1.34)	0.0558	No	0.0285875	0.0160784	0.07544	-0.00863719	0.016349	0.5973
allergic_rhinitis	989	4	rs1110258	15742716	G	A	10	rs7917640	90106708	T	C	2.6e-08	-0.192841	0.0342254	1.76e-08	0.237848	0.109756	0.0302	-0.191789	0.0342689	0.83 (0.77, 0.88)	2.19e-08	0.247675	0.110115	1.28 (1.03, 1.59)	0.0245	No	-0.026036	0.0185574	0.1608	-0.00702461	0.0208693	0.7364
allergic_rhinitis	991	7	rs60320885	123997085	T	C	13	rs9528277	61593340	A	G	3.75e-08	-0.154027	0.0276815	2.63e-08	0.0279646	0.0887905	0.753	-0.15515	0.0277232	0.86 (0.81, 0.90)	2.19e-08	0.0261503	0.0888541	1.03 (0.86, 1.22)	0.769	No	-0.0161294	0.0194776	0.4076	0.001998	0.0142919	0.8888
allergic_rhinitis	990	1	rs56305243	8725420	C	T	9	rs7027444	126305334	A	G	2.55e-08	-0.176171	0.031468	2.16e-08	-0.154035	0.102016	0.131	-0.176313	0.0315041	0.84 (0.79, 0.89)	2.19e-08	-0.148613	0.102346	0.86 (0.71, 1.05)	0.146	No	0.0148886	0.0199472	0.4554	0.001998	0.0182633	0.9129
allergic_rhinitis	998	11	rs4756301	36257179	T	G	15	rs67626327	70164871	A	G	2.3e-08	-0.170514	0.0305526	2.39e-08	0.0879184	0.0986875	0.373	-0.171294	0.0306124	0.84 (0.79, 0.89)	2.2e-08	0.0856567	0.098899	1.09 (0.90, 1.32)	0.386	No	0.00498754	0.0196515	0.7996	0.0217615	0.0194995	0.2646
allergic_rhinitis	1001	5	rs6882002	148974261	A	G	11	rs10831990	13197316	C	T	2.61e-08	-0.179345	0.0320972	2.3e-08	-0.21933	0.102011	0.0316	-0.179874	0.0321466	0.84 (0.78, 0.89)	2.2e-08	-0.214545	0.102332	0.81 (0.66, 0.99)	0.036	Yes	0.00995033	0.0201098	0.6207	-0.0169427	0.0181283	0.35
allergic_rhinitis	1000	12	rs2416678	11557659	G	A	13	rs61949164	36052407	T	G	1.15e-08	-0.215768	0.037898	1.25e-08	-0.128084	0.123203	0.299	-0.212361	0.0379517	0.81 (0.75, 0.87)	2.2e-08	-0.137603	0.123406	0.87 (0.68, 1.11)	0.265	No	-0.0405095	0.0207528	0.05093	-0.0160278	0.0205563	0.4356
allergic_rhinitis	999	3	rs7632357	32992203	G	T	20	rs6074024	44743310	G	A	1.47e-08	0.152335	0.0270289	1.74e-08	0.0182413	0.0895012	0.839	0.151503	0.0270755	1.16 (1.10, 1.23)	2.2e-08	0.0148458	0.0898262	1.01 (0.85, 1.21)	0.869	No	-0.0271657	0.0164541	0.09872	-0.00803217	0.0187799	0.6689
allergic_rhinitis	997	2	rs55636728	109666517	T	C	22	rs133335	42416056	G	A	3.99e-08	-0.139097	0.0252636	3.67e-08	-0.0756558	0.0814877	0.353	-0.141636	0.0253116	0.87 (0.83, 0.91)	2.2e-08	-0.0815614	0.081639	0.92 (0.79, 1.08)	0.318	No	0.00299551	0.0200906	0.8815	-0.000700245	0.0169715	0.9671
allergic_rhinitis	1003	4	rs56044446	12625212	T	C	18	rs62081247	9840712	A	G	2.29e-08	0.130631	0.0234048	2.39e-08	-0.0757898	0.0765611	0.322	0.131196	0.0234499	1.14 (1.09, 1.19)	2.21e-08	-0.0747193	0.0767291	0.93 (0.80, 1.08)	0.33	No	0.00299551	0.0191529	0.8757	0.0324672	0.0166755	0.05156
allergic_rhinitis	1002	3	rs11129469	31900066	T	C	10	rs12414409	125296850	A	G	5.01e-08	-0.165087	0.0301312	4.28e-08	0.0459741	0.0929608	0.621	-0.168922	0.030192	0.84 (0.80, 0.90)	2.21e-08	0.0476014	0.0933792	1.05 (0.87, 1.26)	0.61	No	0.0266419	0.0165684	0.1078	0.0217615	0.0213557	0.3081
allergic_rhinitis	1005	8	rs7011198	14022422	T	G	10	rs12247984	87287588	G	A	2.84e-08	0.134724	0.0244756	3.7e-08	0.104259	0.0803917	0.195	0.137131	0.0245125	1.15 (1.09, 1.20)	2.21e-08	0.10246	0.0805119	1.11 (0.95, 1.30)	0.203	No	0.001998	0.0179354	0.9113	0.0109399	0.0163039	0.5022
allergic_rhinitis	1004	2	rs34596356	42337408	A	G	4	rs17073281	183353588	G	A	2.48e-08	-0.169467	0.030357	2.37e-08	-0.0521315	0.0997837	0.601	-0.170104	0.0304052	0.84 (0.79, 0.90)	2.21e-08	-0.0560398	0.0999753	0.95 (0.78, 1.15)	0.575	No	0.0440169	0.020035	0.02799	-0.00521357	0.0170769	0.7601
allergic_rhinitis	1006	12	rs36063325	93063675	-	C	13	rs2296642	46656669	A	G	1.89e-08	0.188716	0.0335956	1.94e-08	-0.314522	0.110018	0.00425	0.18818	0.0336391	1.21 (1.13, 1.29)	2.22e-08	-0.306427	0.110548	0.74 (0.59, 0.91)	0.00557	No	-0.0176549	0.0212097	0.4052	0.0285875	0.0182667	0.1177
allergic_rhinitis	1009	5	rs17147977	120854214	A	G	8	rs2514844	109064809	A	G	3.88e-08	-0.134313	0.0242497	3.05e-08	-0.0376304	0.0787345	0.633	-0.135927	0.0243029	0.87 (0.83, 0.92)	2.23e-08	-0.045458	0.0789399	0.96 (0.82, 1.12)	0.565	No	-0.00682323	0.0172478	0.6924	-0.0321101	0.0161845	0.04721
allergic_rhinitis	1007	12	rs960285	89706102	A	C	21	rs2827787	24364280	C	T	1.98e-08	0.144017	0.0255789	1.8e-08	-0.0580742	0.0824652	0.481	0.143349	0.0256284	1.15 (1.10, 1.21)	2.23e-08	-0.0509963	0.082652	0.95 (0.81, 1.12)	0.537	No	0.00598207	0.01555	0.7004	-0.0211215	0.017572	0.2293
allergic_rhinitis	1010	7	rs1464853	70419818	A	G	9	rs1565898	10448624	T	C	3.15e-08	-0.14991	0.0267811	2.17e-08	-0.108841	0.0852879	0.202	-0.150036	0.026826	0.86 (0.82, 0.91)	2.23e-08	-0.111297	0.0854552	0.89 (0.76, 1.06)	0.193	No	-0.00853633	0.0166986	0.6092	0.0178399	0.0182356	0.3279
allergic_rhinitis	1008	1	rs960722	48683611	T	C	8	rs13258651	74317959	A	G	1.71e-08	0.14876	0.026398	1.75e-08	0.0233101	0.084975	0.784	0.147931	0.0264476	1.16 (1.10, 1.22)	2.23e-08	0.0279516	0.0851778	1.03 (0.87, 1.22)	0.743	No	-0.00762903	0.016723	0.6483	-0.016231	0.0180686	0.369
allergic_rhinitis	1015	5	rs831831	56390346	A	G	13	rs9316068	44642769	C	T	2.25e-08	-0.178189	0.0316998	1.9e-08	-0.111487	0.103904	0.283	-0.177613	0.0317594	0.84 (0.79, 0.89)	2.24e-08	-0.105245	0.104123	0.90 (0.73, 1.10)	0.312	No	-0.00672255	0.0199541	0.7362	-0.0250102	0.0180449	0.1657
allergic_rhinitis	1016	3	rs62295987	169388670	T	C	5	rs42919	55502645	G	A	1.67e-08	0.148175	0.0263561	1.89e-08	-0.0760596	0.0839485	0.365	0.147543	0.0263837	1.16 (1.10, 1.22)	2.24e-08	-0.077025	0.0841062	0.93 (0.79, 1.09)	0.36	No	0.00598207	0.01555	0.7005	-0.0221434	0.0182852	0.2257
allergic_rhinitis	1014	3	rs7615214	175462873	G	A	17	rs8074042	11546924	A	G	1.91e-08	-0.177487	0.0315919	1.93e-08	0.0159901	0.101804	0.875	-0.177135	0.0316736	0.84 (0.79, 0.89)	2.24e-08	0.0134296	0.101919	1.01 (0.83, 1.24)	0.895	No	0.00299551	0.0193259	0.8769	0.0198026	0.0199222	0.3202
allergic_rhinitis	1011	7	rs42056	81960626	C	A	13	rs61960346	84995407	T	C	2.14e-08	-0.1877	0.033245	1.64e-08	-0.188609	0.11106	0.0895	-0.186167	0.0332877	0.83 (0.78, 0.89)	2.24e-08	-0.184615	0.11137	0.83 (0.67, 1.03)	0.0974	No	-0.00340579	0.0171059	0.8422	-0.00260339	0.0218772	0.9053
allergic_rhinitis	1012	1	rs12144448	16747700	G	T	4	rs7677612	129471183	G	A	9.97e-09	-0.193804	0.0338356	1.02e-08	-0.126798	0.112472	0.26	-0.189552	0.0338934	0.83 (0.77, 0.88)	2.24e-08	-0.130915	0.112617	0.88 (0.70, 1.09)	0.245	No	-0.0231663	0.0192251	0.2281	0.001998	0.025256	0.9369
allergic_rhinitis	1013	2	rs55636728	109666517	T	C	22	rs6519301	42385967	G	A	4.12e-08	-0.13831	0.025172	3.92e-08	-0.0722388	0.0815284	0.376	-0.141044	0.02522	0.87 (0.83, 0.91)	2.24e-08	-0.0787589	0.0816535	0.92 (0.79, 1.08)	0.335	No	0.00299551	0.0200906	0.8815	0	0	0.9989
allergic_rhinitis	1018	13	rs184828	49495712	T	C	15	rs7162181	80819424	A	G	2.64e-08	-0.131153	0.0238822	3.98e-08	-0.00624702	0.0780299	0.936	-0.133769	0.0239231	0.87 (0.83, 0.92)	2.25e-08	0.00178552	0.0782714	1.00 (0.86, 1.17)	0.982	No	0.00995033	0.0161926	0.5389	0.0217615	0.016313	0.1823
allergic_rhinitis	1017	7	rs6951277	97711783	A	G	22	rs11089606	33524046	G	A	2.38e-08	0.173007	0.0311717	2.85e-08	-0.026235	0.100434	0.794	0.17462	0.0312287	1.19 (1.12, 1.27)	2.25e-08	-0.0235658	0.100671	0.98 (0.80, 1.19)	0.815	No	0.0119286	0.0157639	0.4492	0.0237165	0.022353	0.2885
allergic_rhinitis	1025	2	rs6542889	100335761	T	C	12	rs2712549	127637924	A	G	1.92e-08	0.128761	0.0230523	2.33e-08	-0.126447	0.074077	0.0878	0.129137	0.0230985	1.14 (1.09, 1.19)	2.26e-08	-0.126382	0.0742296	0.88 (0.76, 1.02)	0.0886	No	0.00299551	0.0146767	0.8383	0.0237165	0.0162109	0.1434
allergic_rhinitis	1019	6	rs2794563	2608796	C	A	6	rs9348239	167630439	C	T	1.99e-08	0.157451	0.0282385	2.46e-08	-0.0118792	0.0949949	0.9	0.158202	0.0282949	1.17 (1.11, 1.24)	2.26e-08	-0.0206318	0.0952764	0.98 (0.81, 1.18)	0.829	No	-0.00712532	0.0201965	0.7242	0.0178399	0.0160143	0.2653
allergic_rhinitis	1021	2	rs56134458	194592291	C	T	12	rs9325148	51671129	G	A	2.41e-08	0.176575	0.0314938	2.06e-08	0.0805314	0.104805	0.442	0.17649	0.0315667	1.19 (1.12, 1.27)	2.26e-08	0.0905901	0.104937	1.09 (0.89, 1.34)	0.388	No	-0.00521357	0.018429	0.7773	-0.0193867	0.0201024	0.3349
allergic_rhinitis	1022	6	rs588255	102036175	C	T	6	rs9388728	130045799	T	C	1.78e-08	0.170884	0.030533	2.19e-08	-0.102002	0.0993581	0.305	0.171046	0.0305938	1.19 (1.12, 1.26)	2.26e-08	-0.100067	0.0996024	0.90 (0.74, 1.10)	0.315	No	-0.0082338	0.0176805	0.6414	-0.0183677	0.0200192	0.3589
allergic_rhinitis	1023	1	rs623888	54754848	G	T	9	rs57040861	29218287	T	G	4.39e-08	0.137379	0.0248296	3.15e-08	0.0126484	0.0786306	0.872	0.139104	0.024881	1.15 (1.09, 1.21)	2.26e-08	0.0108628	0.0788404	1.01 (0.87, 1.18)	0.89	No	-0.00240288	0.0168979	0.8869	-0.0133892	0.016536	0.4181
allergic_rhinitis	1024	3	rs4680977	78240914	T	C	18	rs669020	29378538	A	G	1.67e-08	-0.16173	0.0289632	2.35e-08	-0.183591	0.0952087	0.0538	-0.162176	0.0290082	0.85 (0.80, 0.90)	2.26e-08	-0.189427	0.0954213	0.83 (0.69, 1.00)	0.0471	Yes	-0.0225524	0.0203175	0.2671	0.0109399	0.0158458	0.49
allergic_rhinitis	1026	3	rs7619937	64653317	G	A	11	rs4429048	40192526	A	G	4.12e-08	-0.133912	0.0243944	4.03e-08	0.107894	0.0785698	0.17	-0.136649	0.0244428	0.87 (0.83, 0.92)	2.26e-08	0.110022	0.0787059	1.12 (0.96, 1.30)	0.162	No	0	0	0.999	-0.00853633	0.0166888	0.609
allergic_rhinitis	1020	2	rs12692528	6095566	T	C	4	rs6820820	77243883	G	A	1.18e-08	-0.185652	0.0326914	1.36e-08	-0.0352123	0.107683	0.744	-0.183139	0.0327553	0.83 (0.78, 0.89)	2.26e-08	-0.0282361	0.108168	0.97 (0.79, 1.20)	0.794	No	-0.018979	0.0170521	0.2655	-0.00440971	0.0217656	0.8394
allergic_rhinitis	1028	1	rs56321125	226492280	C	T	6	rs12212638	69752897	T	C	1.6e-08	0.176439	0.0313932	1.91e-08	0.0982853	0.103576	0.343	0.175804	0.0314494	1.19 (1.12, 1.27)	2.27e-08	0.0994858	0.103968	1.10 (0.90, 1.35)	0.339	No	0.00796817	0.0198608	0.6883	-0.0195906	0.0193775	0.312
allergic_rhinitis	1031	7	rs1637680	35003309	T	C	12	rs10467177	72287159	C	T	1.93e-08	-0.164372	0.029274	1.97e-08	-0.136664	0.0939429	0.146	-0.163876	0.0293175	0.85 (0.80, 0.90)	2.27e-08	-0.138286	0.0939099	0.87 (0.72, 1.05)	0.141	No	0.0198026	0.0173403	0.2533	-0.0148091	0.0190055	0.4359
allergic_rhinitis	1027	6	rs7760394	45578904	T	C	11	rs11605178	79783030	C	T	3.33e-08	0.17977	0.0325835	3.44e-08	0.0372132	0.103366	0.719	0.182576	0.0326601	1.20 (1.13, 1.28)	2.27e-08	0.0361227	0.103412	1.04 (0.85, 1.27)	0.727	No	0.0178399	0.0208289	0.3917	0.00796817	0.0177465	0.6534
allergic_rhinitis	1030	9	rs4461956	9915186	C	A	15	rs12915580	98913175	T	C	2.82e-08	0.175504	0.0314538	2.41e-08	-0.00216548	0.102891	0.983	0.176104	0.0315044	1.19 (1.12, 1.27)	2.27e-08	-0.0104373	0.103249	0.99 (0.81, 1.21)	0.919	No	-0.0176549	0.0182348	0.3329	0.00796817	0.0214429	0.7102
allergic_rhinitis	1029	11	rs10791243	132500651	G	A	14	rs2211664	28064438	T	C	3.14e-08	0.138502	0.0248986	2.66e-08	-0.0118111	0.0788557	0.881	0.139458	0.0249476	1.15 (1.09, 1.21)	2.27e-08	-0.00897254	0.0790304	0.99 (0.85, 1.16)	0.91	No	-0.0134906	0.0163741	0.41	0.001998	0.0197236	0.9193
allergic_rhinitis	1034	6	rs17512008	20520353	T	C	13	rs11620337	33864775	T	C	3.44e-08	-0.16692	0.0303173	3.68e-08	0.120518	0.0953152	0.206	-0.169795	0.0303794	0.84 (0.80, 0.90)	2.28e-08	0.11117	0.0955261	1.12 (0.93, 1.35)	0.245	No	0.0129162	0.0201093	0.5207	0.0440169	0.0166794	0.00832
allergic_rhinitis	1038	3	rs6782299	180550702	G	T	15	rs12441325	69991357	A	G	3.16e-08	-0.150956	0.027342	3.37e-08	-0.10077	0.0858465	0.24	-0.153088	0.0273913	0.86 (0.81, 0.91)	2.28e-08	-0.10552	0.0859985	0.90 (0.76, 1.07)	0.22	No	0.0009995	0.0246304	0.9676	0.0430595	0.0173069	0.01285
allergic_rhinitis	1032	6	rs651702	16744616	A	G	10	rs10887843	90384000	T	C	2.18e-08	0.128872	0.0232061	2.8e-08	0.0708707	0.0741412	0.339	0.129938	0.0232471	1.14 (1.09, 1.19)	2.28e-08	0.0675848	0.0743694	1.07 (0.92, 1.24)	0.363	No	0.0246926	0.0164837	0.1341	-0.0264467	0.016315	0.105
allergic_rhinitis	1035	12	rs699036	25157129	A	G	12	rs11613189	124642803	T	C	2.36e-08	-0.137128	0.0246574	2.68e-08	-0.0377613	0.0803109	0.638	-0.138032	0.024697	0.87 (0.83, 0.91)	2.28e-08	-0.0376016	0.0805538	0.96 (0.82, 1.13)	0.641	No	0.001998	0.0200381	0.9206	0.0266419	0.01662	0.109
allergic_rhinitis	1037	16	rs11075985	53805207	A	C	17	rs79101064	39610718	T	C	3.02e-08	0.168671	0.0302685	2.51e-08	0.161144	0.101055	0.111	0.169573	0.0303408	1.18 (1.12, 1.26)	2.28e-08	0.162666	0.101043	1.18 (0.97, 1.43)	0.107	No	0.0554347	0.0162375	0.00064	-0.0237805	0.0213087	0.2642
allergic_rhinitis	1036	7	rs6942490	129244793	T	C	17	rs11655552	13553704	A	G	2.28e-08	0.207382	0.0368694	1.86e-08	0.075793	0.118007	0.521	0.206426	0.0369345	1.23 (1.14, 1.32)	2.28e-08	0.0854967	0.118526	1.09 (0.86, 1.37)	0.471	No	0.0535408	0.0215629	0.01301	-0.00611868	0.0196426	0.7554
allergic_rhinitis	1033	9	rs7022299	107483307	C	T	11	rs12418556	82303117	A	G	3.72e-08	-0.197609	0.035766	3.29e-08	-0.0878329	0.116271	0.45	-0.200151	0.0358095	0.82 (0.76, 0.88)	2.28e-08	-0.103621	0.116435	0.90 (0.72, 1.13)	0.373	No	0.0119286	0.0191378	0.5331	-0.00300451	0.021851	0.8906
allergic_rhinitis	1044	4	rs419764	107844157	T	C	12	rs10773839	131541319	C	T	2.34e-08	-0.185373	0.0332561	2.49e-08	0.00388519	0.100691	0.969	-0.186214	0.0333214	0.83 (0.78, 0.89)	2.29e-08	0.00760984	0.100904	1.01 (0.83, 1.23)	0.94	No	0.0227395	0.0169067	0.1788	-0.0350056	0.0220023	0.1115
allergic_rhinitis	1041	4	rs34200066	71360675	A	G	12	rs10878050	40458140	G	T	1.73e-08	-0.171314	0.0306075	2.18e-08	0.089052	0.0918785	0.332	-0.171367	0.0306629	0.84 (0.79, 0.89)	2.29e-08	0.0934682	0.0920893	1.10 (0.92, 1.32)	0.31	No	-0.0118702	0.01656	0.4735	-0.0271657	0.0212066	0.2001
allergic_rhinitis	1039	11	rs658845	56294275	T	C	14	rs6574427	78697830	T	C	2.31e-08	-0.181562	0.0321112	1.57e-08	-0.0743607	0.103783	0.474	-0.179724	0.0321581	0.84 (0.78, 0.89)	2.29e-08	-0.0703893	0.103963	0.93 (0.76, 1.14)	0.498	No	-0.023371	0.0197557	0.2367	-0.018164	0.0182902	0.3206
allergic_rhinitis	1045	5	rs11748187	43078166	T	C	10	rs3781201	90095434	G	A	1.71e-08	-0.151963	0.0271814	2.26e-08	-0.00380896	0.0889453	0.966	-0.152163	0.0272289	0.86 (0.81, 0.91)	2.29e-08	-0.0142138	0.0892054	0.99 (0.83, 1.17)	0.873	No	-0.00581689	0.0163396	0.7219	0.0148886	0.0191027	0.4357
allergic_rhinitis	1043	3	rs1551203	62610524	T	C	4	rs62316260	75641460	C	T	2.69e-08	-0.185594	0.0331866	2.24e-08	-0.172136	0.104098	0.0982	-0.18577	0.0332417	0.83 (0.78, 0.89)	2.29e-08	-0.16798	0.104358	0.85 (0.69, 1.04)	0.107	No	0.0009995	0.0123319	0.9354	-0.0149106	0.0205126	0.4673
allergic_rhinitis	1042	7	rs11773381	4401128	T	C	16	rs2343036	77242558	T	C	4.05e-08	-0.141026	0.0256872	4.02e-08	-0.148279	0.0845178	0.0794	-0.143804	0.025732	0.87 (0.82, 0.91)	2.29e-08	-0.148747	0.0845187	0.86 (0.73, 1.02)	0.0784	No	-0.0140989	0.0171228	0.4103	0.00995033	0.0173321	0.5659
allergic_rhinitis	1040	3	rs401349	41127215	A	C	16	rs59333551	53072761	T	G	1.02e-08	-0.134074	0.0235726	1.29e-08	0.00617273	0.0753852	0.935	-0.131955	0.0236109	0.88 (0.84, 0.92)	2.29e-08	0.0118387	0.0756283	1.01 (0.87, 1.17)	0.876	No	-0.0201007	0.0162758	0.217	-0.00561574	0.0165315	0.7341
allergic_rhinitis	1046	6	rs3128931	32971708	A	G	16	rs12924833	86005191	G	A	3.85e-08	0.155884	0.0283018	3.63e-08	-0.0416235	0.0892203	0.641	0.158454	0.0283551	1.17 (1.11, 1.24)	2.29e-08	-0.0383681	0.0892334	0.96 (0.81, 1.15)	0.667	No	-0.00843548	0.0190245	0.6575	-0.00270365	0.0167616	0.8718
allergic_rhinitis	1047	5	rs265151	139378986	A	C	6	rs3130014	33312308	G	A	1.99e-08	-0.182052	0.0324721	2.07e-08	0.0930315	0.101715	0.36	-0.181905	0.0325559	0.83 (0.78, 0.89)	2.3e-08	0.0937679	0.101844	1.10 (0.90, 1.34)	0.357	No	-0.0250102	0.0212671	0.2395	-0.0132879	0.0172952	0.4423
allergic_rhinitis	1049	3	rs1045926	56654600	G	C	13	rs3843685	109634114	G	A	1.28e-08	0.15868	0.0282221	1.88e-08	-0.0305096	0.0890103	0.732	0.1579	0.0282607	1.17 (1.11, 1.24)	2.31e-08	-0.0311692	0.0892469	0.97 (0.81, 1.15)	0.727	No	-0.00170145	0.0191691	0.9293	-0.037598	0.0174631	0.03131
allergic_rhinitis	1050	6	rs2213840	112536990	G	A	15	rs7181878	67389161	A	G	3.46e-08	-0.163318	0.0294096	2.8e-08	0.195307	0.0974031	0.0449	-0.164617	0.0294631	0.85 (0.80, 0.90)	2.31e-08	0.18881	0.097765	1.21 (1.00, 1.46)	0.0534	No	-0.0158246	0.0209541	0.4501	-0.0324199	0.0163242	0.04709
allergic_rhinitis	1048	4	rs6536315	159343206	C	A	12	rs937522	119256687	C	T	3.84e-08	-0.207047	0.0373606	2.99e-08	0.217862	0.115834	0.06	-0.209163	0.0374354	0.81 (0.75, 0.87)	2.31e-08	0.226648	0.116128	1.25 (1.00, 1.58)	0.051	No	0.0139029	0.0210618	0.5092	-0.0272684	0.0194358	0.1607
allergic_rhinitis	1052	2	rs4325805	47942825	G	A	21	rs12482827	21339854	T	C	1.57e-08	0.128899	0.0228399	1.67e-08	-0.0241395	0.0748457	0.747	0.127826	0.0228792	1.14 (1.09, 1.19)	2.31e-08	-0.0154533	0.0750125	0.98 (0.85, 1.14)	0.837	No	-0.0126801	0.0161612	0.4327	-0.0224501	0.0161861	0.1655
allergic_rhinitis	1053	8	rs826728	59737479	A	G	10	rs4277044	114835452	A	G	1.8e-08	0.166816	0.0295433	1.64e-08	-0.00931455	0.100537	0.926	0.165258	0.0295808	1.18 (1.11, 1.25)	2.31e-08	-0.014758	0.100789	0.99 (0.81, 1.20)	0.884	No	0.0440169	0.020035	0.02803	-0.0158246	0.0168795	0.3485
allergic_rhinitis	1051	2	rs6716923	49315458	C	T	20	rs13044982	20664761	T	C	3.54e-08	0.165812	0.0301719	3.89e-08	0.0419564	0.099459	0.673	0.168853	0.0302217	1.18 (1.12, 1.26)	2.31e-08	0.0433496	0.0997071	1.04 (0.86, 1.27)	0.664	No	0.0334348	0.0164622	0.04222	0.0158733	0.0216347	0.4631
allergic_rhinitis	1054	7	rs7783569	67121022	A	C	13	rs1952358	107816945	T	C	1.76e-08	0.15808	0.0280803	1.81e-08	0.0683451	0.0889779	0.442	0.157149	0.0281314	1.17 (1.11, 1.24)	2.32e-08	0.06883	0.0891355	1.07 (0.90, 1.28)	0.44	No	-0.0212236	0.016351	0.1942	-0.0108587	0.0196716	0.5809
allergic_rhinitis	1055	1	rs7550276	56893799	C	T	16	rs4782265	10216682	A	G	2.43e-08	-0.176663	0.0314839	2.01e-08	-0.120229	0.0964117	0.212	-0.176135	0.0315307	0.84 (0.79, 0.89)	2.32e-08	-0.112168	0.096794	0.89 (0.74, 1.08)	0.247	No	-0.0192848	0.0168132	0.2515	0.00796817	0.0213738	0.7093
allergic_rhinitis	1057	4	rs17367226	85510643	G	A	16	rs4782784	83415563	G	T	2.43e-08	-0.165743	0.0295277	1.99e-08	-0.147523	0.095145	0.121	-0.165339	0.0296014	0.85 (0.80, 0.90)	2.33e-08	-0.145216	0.0953752	0.86 (0.72, 1.04)	0.128	No	0.0305292	0.0187988	0.1043	-0.000700245	0.0188694	0.9704
allergic_rhinitis	1056	6	rs2812704	80387401	A	C	12	rs4913420	68599817	T	C	1.92e-08	-0.146436	0.0261499	2.14e-08	0.0426475	0.0837788	0.611	-0.14628	0.0261885	0.86 (0.82, 0.91)	2.33e-08	0.0392006	0.0840383	1.04 (0.88, 1.23)	0.641	No	-0.00883895	0.017379	0.611	-0.000500125	0.0160967	0.9752
allergic_rhinitis	1058	3	rs4131441	74478848	A	G	11	rs2324520	131475035	A	G	1.19e-08	-0.157504	0.0277636	1.4e-08	0.178546	0.0926809	0.054	-0.155395	0.0278233	0.86 (0.81, 0.90)	2.34e-08	0.184569	0.0929218	1.20 (1.00, 1.44)	0.047	No	-0.0298408	0.0195421	0.1268	-0.00300451	0.0160927	0.8519
allergic_rhinitis	1063	16	rs1810125	14507585	G	A	20	rs6031552	42989794	A	C	2.56e-08	-0.162857	0.0289355	1.82e-08	-0.0120707	0.0928924	0.897	-0.161812	0.0289787	0.85 (0.80, 0.90)	2.35e-08	-0.0121843	0.0929118	0.99 (0.82, 1.19)	0.896	No	0.0506931	0.0169542	0.002794	0.0487902	0.0191259	0.01073
allergic_rhinitis	1061	2	rs7609536	101092526	A	C	4	rs12506959	25402066	C	T	3.56e-08	-0.152568	0.0276748	3.53e-08	-0.128512	0.0855527	0.133	-0.154745	0.027711	0.86 (0.81, 0.90)	2.35e-08	-0.133944	0.085631	0.87 (0.74, 1.03)	0.118	No	-0.0161294	0.018812	0.3912	-0.0211215	0.0166836	0.2057
allergic_rhinitis	1064	3	rs1545854	156840138	A	G	9	rs11142564	73365109	A	G	1.52e-08	0.192318	0.0342845	2.03e-08	-0.120049	0.116218	0.302	0.191749	0.0343403	1.21 (1.13, 1.30)	2.35e-08	-0.123262	0.116401	0.88 (0.70, 1.11)	0.29	No	-0.00793137	0.0194587	0.6836	-0.0249076	0.020517	0.2249
allergic_rhinitis	1059	12	rs6580850	52487062	G	A	19	rs2431227	54524836	G	A	2.55e-08	-0.152938	0.0277097	3.4e-08	-0.217571	0.0915568	0.0175	-0.155071	0.0277687	0.86 (0.81, 0.90)	2.35e-08	-0.218681	0.0915433	0.80 (0.67, 0.96)	0.0169	Yes	0.0119286	0.0184282	0.5174	0.0129162	0.0163911	0.4307
allergic_rhinitis	1062	2	rs2356956	193036678	T	C	7	rs10260454	7876466	G	A	3.04e-08	-0.138197	0.0249516	3.05e-08	-0.10972	0.0800798	0.171	-0.139554	0.0249915	0.87 (0.83, 0.91)	2.35e-08	-0.108775	0.0802284	0.90 (0.77, 1.05)	0.175	No	0.0009995	0.0148979	0.9465	-0.0111621	0.0170961	0.5138
allergic_rhinitis	1060	3	rs9867846	185746890	G	A	15	rs932066	89595518	G	A	1.81e-08	0.166165	0.0293834	1.56e-08	0.0255618	0.0931999	0.784	0.164378	0.0294356	1.18 (1.11, 1.25)	2.35e-08	0.0223721	0.0933816	1.02 (0.85, 1.23)	0.811	No	-0.0290169	0.0204777	0.1565	-0.00451016	0.0165207	0.7848
allergic_rhinitis	1065	9	rs11140851	87703126	A	G	19	rs266862	51356107	G	A	1.39e-08	-0.214952	0.0379829	1.52e-08	-0.0306905	0.119202	0.797	-0.212372	0.0380367	0.81 (0.75, 0.87)	2.36e-08	-0.0339361	0.119375	0.97 (0.76, 1.22)	0.776	No	-0.0137947	0.0219591	0.5299	0.0148886	0.0198966	0.4543
allergic_rhinitis	1066	9	rs680397	3989993	A	G	21	rs2186326	32511228	T	C	1.33e-08	0.151583	0.0270449	2.08e-08	-0.0547779	0.0861376	0.525	0.15129	0.027098	1.16 (1.10, 1.23)	2.36e-08	-0.0615105	0.0861628	0.94 (0.79, 1.11)	0.475	No	0.0237165	0.0172861	0.1702	0.0109399	0.0184703	0.5536
allergic_rhinitis	1067	12	rs4762212	99177965	C	T	13	rs2049891	70595136	A	G	3.47e-08	0.159128	0.0287696	3.18e-08	-0.0218301	0.0904305	0.809	0.160856	0.0288156	1.17 (1.11, 1.24)	2.37e-08	-0.0233145	0.0908084	0.98 (0.82, 1.17)	0.797	No	0.001998	0.0216187	0.9264	-0.0281937	0.0200524	0.1596
allergic_rhinitis	1068	6	rs11152927	106323464	G	A	18	rs12456647	22475636	C	T	3.31e-08	-0.157087	0.0284238	3.27e-08	-0.108455	0.0927562	0.242	-0.159009	0.0284856	0.85 (0.81, 0.90)	2.38e-08	-0.10131	0.0930505	0.90 (0.75, 1.08)	0.276	No	-0.0201007	0.0175246	0.2515	0.0237165	0.0188226	0.2078
allergic_rhinitis	1069	5	rs7700582	125697656	A	C	6	rs2326409	4159503	T	C	2.94e-08	0.184185	0.0333938	3.48e-08	-0.0376302	0.104634	0.719	0.186736	0.0334563	1.21 (1.13, 1.29)	2.38e-08	-0.0369489	0.104632	0.96 (0.79, 1.18)	0.724	No	-0.0105555	0.0171411	0.538	0.001998	0.0261724	0.9391
allergic_rhinitis	1072	12	rs4767293	112463296	G	A	19	rs8107718	52745121	A	G	4.59e-08	-0.148315	0.0269536	3.74e-08	-0.186055	0.0872917	0.0331	-0.150743	0.0270102	0.86 (0.82, 0.91)	2.39e-08	-0.186937	0.087535	0.83 (0.70, 0.98)	0.0327	Yes	-0.00541463	0.0174666	0.7565	0.0421012	0.0176747	0.01723
allergic_rhinitis	1071	13	rs17464589	24839437	G	A	14	rs11628930	46444266	T	G	2.85e-08	0.130526	0.0234665	2.66e-08	0.0446379	0.0750908	0.552	0.131192	0.023506	1.14 (1.09, 1.19)	2.39e-08	0.0471236	0.075139	1.05 (0.90, 1.21)	0.531	No	0.001998	0.0180979	0.9121	0.0324672	0.0162417	0.04565
allergic_rhinitis	1070	2	rs4474882	85574015	G	A	18	rs6565845	73842289	A	C	2.27e-08	0.137377	0.0248033	3.05e-08	-0.0272237	0.079654	0.733	0.138689	0.0248483	1.15 (1.09, 1.21)	2.39e-08	-0.0225041	0.0798726	0.98 (0.84, 1.14)	0.778	No	-0.00591747	0.0166642	0.7225	0.0305292	0.0166735	0.06714
allergic_rhinitis	1073	3	rs9837159	64438044	G	A	10	rs11193641	109481623	A	G	4.29e-08	-0.16578	0.0305049	5.49e-08	-0.12987	0.102178	0.204	-0.170429	0.0305384	0.84 (0.79, 0.90)	2.39e-08	-0.128211	0.102407	0.88 (0.72, 1.08)	0.211	No	0.0256677	0.0167653	0.1257	0.0314987	0.0209433	0.1325
allergic_rhinitis	1074	6	rs9368502	27300841	A	G	18	rs9807618	10686131	T	C	4.89e-08	-0.200405	0.0362425	3.21e-08	0.0288186	0.125308	0.818	-0.202571	0.036298	0.82 (0.76, 0.88)	2.39e-08	0.0363175	0.125444	1.04 (0.81, 1.33)	0.772	No	-0.011769	0.0190745	0.5372	0.0168571	0.0211295	0.425
allergic_rhinitis	1076	7	rs1029466	11512299	G	A	9	rs4978370	111625913	A	G	4.09e-08	-0.202854	0.0369821	4.13e-08	0.305909	0.110542	0.00565	-0.206626	0.0370295	0.81 (0.76, 0.87)	2.4e-08	0.311397	0.110883	1.37 (1.10, 1.70)	0.00498	No	0.00399202	0.0199701	0.8416	-0.0404054	0.022738	0.07553
allergic_rhinitis	1075	3	rs1515592	174241461	C	T	9	rs7875693	71690452	T	A	2.32e-08	-0.148344	0.0266528	2.61e-08	-0.0728469	0.0876905	0.406	-0.148942	0.02669	0.86 (0.82, 0.91)	2.4e-08	-0.0747683	0.0877793	0.93 (0.78, 1.10)	0.394	No	-0.000500125	0.0173474	0.977	0.0129162	0.0162223	0.4259
allergic_rhinitis	1077	5	rs154189	107066305	A	G	6	rs2981988	167770736	T	C	4.34e-08	-0.190448	0.0345403	3.51e-08	-0.0336331	0.112696	0.765	-0.193145	0.0346136	0.82 (0.77, 0.88)	2.4e-08	-0.031909	0.112727	0.97 (0.78, 1.21)	0.777	No	-0.0221434	0.0182852	0.2261	-0.00944446	0.0212569	0.6569
allergic_rhinitis	1079	2	rs6719286	105507589	A	C	13	rs9542908	72865252	A	G	2.08e-08	-0.185648	0.0329502	1.76e-08	-0.200502	0.105648	0.0577	-0.184119	0.0329977	0.83 (0.78, 0.89)	2.41e-08	-0.197248	0.106103	0.82 (0.67, 1.01)	0.063	No	-0.00662188	0.0166379	0.6906	-0.0226547	0.0223861	0.3117
allergic_rhinitis	1080	5	rs587642	62834148	C	T	5	rs2973925	72634918	C	T	2.23e-08	-0.169785	0.0303849	2.3e-08	0.0608539	0.0933748	0.515	-0.169735	0.0304223	0.84 (0.80, 0.90)	2.41e-08	0.0595545	0.0937444	1.06 (0.88, 1.28)	0.525	No	0.00399202	0.0200202	0.842	-0.00833464	0.0192708	0.6654
allergic_rhinitis	1078	10	rs10509022	56855735	T	C	12	rs10774870	116968379	T	C	3.73e-08	-0.15543	0.0283179	4.05e-08	-0.013768	0.0902523	0.879	-0.158189	0.0283506	0.85 (0.81, 0.90)	2.41e-08	-0.00226041	0.090449	1.00 (0.84, 1.19)	0.98	No	0.0188218	0.0195348	0.3353	0.00498754	0.0169587	0.7687
allergic_rhinitis	1084	8	rs13256028	8275062	A	C	11	rs2141322	8067451	G	A	1.2e-08	0.168886	0.0296655	1.25e-08	0.182568	0.0933472	0.0505	0.165794	0.0297177	1.18 (1.11, 1.25)	2.42e-08	0.181566	0.0936021	1.20 (1.00, 1.44)	0.0524	No	-0.0271657	0.0174027	0.1186	0.0237165	0.0193131	0.2195
allergic_rhinitis	1083	2	rs11563009	234911593	T	C	18	rs9949988	66617498	C	T	3.29e-08	-0.195389	0.0349796	2.33e-08	0.135289	0.115542	0.242	-0.195424	0.0350289	0.82 (0.77, 0.88)	2.42e-08	0.134501	0.115739	1.14 (0.91, 1.44)	0.245	No	-0.0036065	0.0198815	0.856	0.0168571	0.0201231	0.4022
allergic_rhinitis	1081	3	rs3749442	183660585	A	G	8	rs4527917	66307473	A	G	2.45e-08	0.168469	0.0305768	3.59e-08	0.0148862	0.0998596	0.881	0.170824	0.0306186	1.19 (1.12, 1.26)	2.42e-08	0.0178158	0.100148	1.02 (0.84, 1.24)	0.859	No	-0.0582649	0.0216518	0.007115	0.00895974	0.0163053	0.5827
allergic_rhinitis	1082	7	rs2240281	19005937	T	G	7	rs12704470	89063336	A	C	1.82e-08	-0.208796	0.0370655	1.77e-08	0.0649833	0.121925	0.594	-0.207129	0.0371268	0.81 (0.76, 0.87)	2.42e-08	0.0561983	0.122087	1.06 (0.83, 1.34)	0.645	No	0.0344014	0.0210021	0.1015	0.00697561	0.0209352	0.739
allergic_rhinitis	1086	1	rs1874794	22038094	A	G	2	rs11680892	31436308	C	T	2.18e-08	0.128126	0.0228963	2.19e-08	0.0873699	0.0737588	0.236	0.127903	0.0229282	1.14 (1.09, 1.19)	2.43e-08	0.100508	0.0740223	1.11 (0.96, 1.28)	0.175	No	0.00399202	0.0174096	0.8186	-0.0196926	0.0161151	0.2219
allergic_rhinitis	1087	9	rs11378926	119565282	-	C	17	rs956101	6286526	G	A	4.12e-08	-0.148722	0.0273055	5.13e-08	-0.0429102	0.087675	0.625	-0.152553	0.0273482	0.86 (0.81, 0.91)	2.43e-08	-0.0419176	0.087714	0.96 (0.81, 1.14)	0.633	No	-0.000900405	0.0173255	0.9586	-0.0193867	0.017111	0.2571
allergic_rhinitis	1085	7	rs6965282	90324063	G	T	11	rs7951190	98056939	C	A	2.29e-08	0.158304	0.0283614	2.38e-08	-0.0736225	0.0895405	0.411	0.158504	0.0284133	1.17 (1.11, 1.24)	2.43e-08	-0.0712441	0.0898051	0.93 (0.78, 1.11)	0.428	No	0.0276152	0.0178739	0.1223	-0.00934352	0.0179166	0.602
allergic_rhinitis	1088	5	rs12518686	126983960	T	C	12	rs261940	22872641	G	A	2.83e-08	-0.145726	0.0262884	2.97e-08	0.0332719	0.0840924	0.692	-0.146875	0.0263317	0.86 (0.82, 0.91)	2.43e-08	0.0410748	0.084216	1.04 (0.88, 1.23)	0.626	No	-0.00944446	0.0185586	0.6108	-0.0077298	0.016134	0.6318
allergic_rhinitis	1092	9	rs2792999	125645022	C	T	12	rs10858670	88347157	C	T	1.92e-08	0.164064	0.0293898	2.37e-08	-0.024707	0.0960349	0.797	0.164298	0.0294566	1.18 (1.11, 1.25)	2.44e-08	-0.0187859	0.0962857	0.98 (0.81, 1.19)	0.845	No	0.00697561	0.0203965	0.7324	0.0168571	0.0165753	0.3091
allergic_rhinitis	1090	1	rs12118203	207124393	C	T	10	rs4477353	13595855	G	A	2.31e-08	0.142963	0.0255226	2.13e-08	-0.0159676	0.0850929	0.851	0.142618	0.0255693	1.15 (1.10, 1.21)	2.44e-08	-0.0183366	0.0854347	0.98 (0.83, 1.16)	0.83	No	-0.00120072	0.0181487	0.9473	-0.0142003	0.0163129	0.384
allergic_rhinitis	1093	5	rs10040640	67130616	A	G	8	rs263	19812812	T	C	2.86e-08	0.165521	0.0296645	2.41e-08	-0.0289417	0.096691	0.765	0.165837	0.0297335	1.18 (1.11, 1.25)	2.44e-08	-0.0254808	0.0969373	0.97 (0.81, 1.18)	0.793	No	0.0188218	0.0166417	0.2582	0.00995033	0.020216	0.6226
allergic_rhinitis	1089	3	rs294315	31066725	C	A	21	rs928844	37999799	T	C	2.25e-08	0.158849	0.0285819	2.73e-08	-0.061869	0.0934998	0.508	0.159778	0.0286452	1.17 (1.11, 1.24)	2.44e-08	-0.0608456	0.0935598	0.94 (0.78, 1.13)	0.515	No	-0.000300045	0.0171847	0.9861	-0.00863719	0.019301	0.6545
allergic_rhinitis	1094	8	rs6469845	120792195	T	C	15	rs2649684	87784451	A	C	1.41e-08	0.182321	0.032333	1.71e-08	-0.210141	0.110899	0.0581	0.180594	0.0323804	1.20 (1.12, 1.28)	2.44e-08	-0.206254	0.11121	0.81 (0.65, 1.01)	0.0636	No	-0.00491204	0.0190389	0.7964	-0.00601807	0.0197963	0.7611
allergic_rhinitis	1091	5	rs32736	3462896	G	T	10	rs7900397	83173704	A	G	3.33e-08	0.158336	0.0282123	2e-08	-0.0091788	0.0899392	0.919	0.157582	0.0282525	1.17 (1.11, 1.24)	2.44e-08	-0.0151718	0.0900396	0.98 (0.83, 1.18)	0.866	No	0.0295588	0.0169781	0.08173	0.001998	0.0182466	0.9128
allergic_rhinitis	1098	5	rs360013	173260597	G	A	6	rs4714063	11959593	C	T	6.38e-09	0.159249	0.0276832	8.79e-09	0.0596556	0.0896981	0.506	0.154609	0.0277249	1.17 (1.11, 1.23)	2.45e-08	0.0567989	0.0900847	1.06 (0.89, 1.26)	0.528	No	0.00697561	0.0174303	0.689	0.0227395	0.019141	0.2347
allergic_rhinitis	1096	3	rs842051	151980287	G	A	6	rs12196470	6389848	A	G	2.01e-08	-0.13303	0.0236184	1.78e-08	0.086283	0.0756871	0.254	-0.131978	0.0236655	0.88 (0.84, 0.92)	2.45e-08	0.0864845	0.0758702	1.09 (0.94, 1.27)	0.254	No	-0.00390762	0.0161941	0.8093	-0.016231	0.0167227	0.3318
allergic_rhinitis	1095	1	rs61811430	154678537	C	T	9	rs13285525	10265282	G	T	4.57e-08	-0.205234	0.0372218	3.51e-08	-0.0105244	0.117651	0.929	-0.207846	0.0372683	0.81 (0.76, 0.87)	2.45e-08	-0.0056	0.117624	0.99 (0.79, 1.25)	0.962	No	-0.0199986	0.0191558	0.2963	-0.0116678	0.0220522	0.5967
allergic_rhinitis	1097	1	rs1321624	34306868	G	A	18	rs4332809	37729777	C	A	1.09e-08	-0.179403	0.0315244	1.26e-08	-0.0327184	0.101923	0.748	-0.176028	0.0315655	0.84 (0.79, 0.89)	2.45e-08	-0.0295038	0.102072	0.97 (0.79, 1.19)	0.773	No	0.0285875	0.0176793	0.1059	0.00598207	0.0201484	0.7665
allergic_rhinitis	1100	16	rs9923544	53801985	T	C	17	rs79101064	39610718	T	C	3.08e-08	0.168408	0.0302651	2.63e-08	0.152122	0.101041	0.132	0.169173	0.0303374	1.18 (1.12, 1.26)	2.46e-08	0.1533	0.101037	1.17 (0.96, 1.42)	0.129	No	0.0563803	0.0162902	0.000539	-0.0237805	0.0213087	0.2642
allergic_rhinitis	1102	6	rs2126395	107001746	G	T	20	rs290392	52687727	G	A	2.48e-08	-0.151885	0.0273609	2.84e-08	-0.0699296	0.0860478	0.416	-0.152849	0.0274109	0.86 (0.81, 0.91)	2.46e-08	-0.0779102	0.0862975	0.93 (0.78, 1.10)	0.367	No	-0.016536	0.0182255	0.3642	-0.0148091	0.0171342	0.3874
allergic_rhinitis	1101	10	rs10823422	71469137	C	T	20	rs6118025	7928922	G	A	6.43e-08	-0.168638	0.0311428	6.13e-08	0.0246453	0.0980111	0.801	-0.173945	0.0311939	0.84 (0.79, 0.89)	2.46e-08	0.0190432	0.0984581	1.02 (0.84, 1.24)	0.847	No	-0.0132879	0.0192662	0.4904	-0.00883895	0.0185342	0.6334
allergic_rhinitis	1103	5	rs12518686	126983960	T	C	12	rs4337088	22881333	A	G	2.51e-08	-0.146727	0.026394	2.71e-08	0.0246835	0.084137	0.769	-0.147414	0.0264366	0.86 (0.82, 0.91)	2.46e-08	0.0331837	0.0843213	1.03 (0.88, 1.22)	0.694	No	-0.00944446	0.0185586	0.6108	-0.00451016	0.016125	0.7797
allergic_rhinitis	1099	17	rs11077627	70678254	T	C	21	rs11419134	20409326	G	-	1.61e-08	0.138548	0.0244929	1.54e-08	0.0148061	0.0783757	0.85	0.136843	0.0245396	1.15 (1.09, 1.20)	2.46e-08	0.00825567	0.078662	1.01 (0.86, 1.18)	0.916	No	0.0009995	0.0126808	0.9372	0.0009995	0.0237637	0.9664
allergic_rhinitis	1106	3	rs4685197	14623302	T	C	5	rs6898205	154969953	T	C	2.92e-08	-0.169292	0.0305482	2.99e-08	0.0189901	0.0966043	0.844	-0.170598	0.0305999	0.84 (0.79, 0.90)	2.47e-08	0.0218112	0.0967475	1.02 (0.85, 1.24)	0.822	No	-0.0222456	0.0207515	0.2836	-0.0120726	0.0168259	0.473
allergic_rhinitis	1104	7	rs215697	32398041	C	T	13	rs378609	33553549	C	A	2.36e-08	0.15756	0.0283683	2.79e-08	-0.084132	0.0939862	0.371	0.158538	0.0284337	1.17 (1.11, 1.24)	2.47e-08	-0.0778512	0.0941574	0.93 (0.77, 1.11)	0.408	No	0.0009995	0.0133963	0.9405	0.0119286	0.0177218	0.5009
allergic_rhinitis	1105	12	rs1882018	104363181	A	G	21	rs13049189	37912192	A	G	2.3e-08	-0.14904	0.0265984	2.1e-08	-0.076433	0.0861365	0.375	-0.148516	0.0266374	0.86 (0.82, 0.91)	2.47e-08	-0.0704782	0.0863995	0.93 (0.79, 1.10)	0.415	No	-0.0369752	0.0182955	0.0433	-0.0100503	0.0165574	0.5439
allergic_rhinitis	1107	16	rs9923147	53801549	T	C	17	rs79101064	39610718	T	C	3.29e-08	0.168078	0.0302523	2.76e-08	0.160668	0.100956	0.112	0.169065	0.0303258	1.18 (1.12, 1.26)	2.48e-08	0.161523	0.100952	1.18 (0.96, 1.43)	0.11	No	0.0554347	0.0161759	0.000611	-0.0237805	0.0213087	0.2642
allergic_rhinitis	1108	3	rs156814	6473383	A	G	7	rs11768120	49867945	G	A	2.08e-08	-0.147112	0.0261776	1.91e-08	-0.0264256	0.0837877	0.752	-0.146132	0.0262151	0.86 (0.82, 0.91)	2.48e-08	-0.0316076	0.08416	0.97 (0.82, 1.14)	0.707	No	0.00598207	0.0155905	0.7012	-0.0101514	0.0180661	0.5742
allergic_rhinitis	1110	4	rs17086129	56762101	T	C	15	rs11633969	87420236	G	T	1.92e-08	-0.167742	0.0298402	1.89e-08	-0.0355001	0.0956083	0.71	-0.166684	0.0299041	0.85 (0.80, 0.90)	2.49e-08	-0.0350519	0.0959057	0.97 (0.80, 1.17)	0.715	No	-0.00340579	0.0202847	0.8667	0.0119286	0.0175111	0.4957
allergic_rhinitis	1109	18	rs4798655	8567452	G	T	20	rs6138281	2489531	A	G	3.1e-08	0.18963	0.0345739	4.14e-08	-0.104966	0.114772	0.36	0.193031	0.0346299	1.21 (1.13, 1.30)	2.49e-08	-0.105434	0.114878	0.90 (0.72, 1.13)	0.359	No	0.0314987	0.0181444	0.08257	-0.00140098	0.0215072	0.9481
allergic_rhinitis	1114	9	rs2479843	78347251	G	T	20	rs6015458	57807095	G	T	2.26e-08	0.161147	0.0288949	2.45e-08	-0.0829619	0.0886202	0.349	0.161324	0.028947	1.18 (1.11, 1.24)	2.5e-08	-0.080309	0.0886667	0.92 (0.78, 1.10)	0.365	No	0.0324672	0.0173158	0.0608	0.0324672	0.0192114	0.09104
allergic_rhinitis	1113	2	rs801924	125042854	T	C	5	rs36836	109234306	C	T	2.31e-08	-0.152162	0.0271779	2.16e-08	-0.0869974	0.0889574	0.328	-0.151758	0.0272288	0.86 (0.81, 0.91)	2.5e-08	-0.0791911	0.0891917	0.92 (0.78, 1.10)	0.375	No	0.001998	0.0200603	0.9207	0.0178399	0.016101	0.2678
allergic_rhinitis	1112	4	rs1503884	18207538	G	T	15	rs10152694	33897971	T	C	2.49e-08	0.134115	0.0239401	2.12e-08	0.107774	0.0773233	0.163	0.133618	0.023974	1.14 (1.09, 1.20)	2.5e-08	0.110503	0.0774329	1.12 (0.96, 1.30)	0.154	No	0.0158733	0.0160143	0.3216	0.0178399	0.0165798	0.2821
allergic_rhinitis	1111	11	rs486984	64792254	A	G	17	rs4496206	46831823	A	G	2.63e-08	0.16466	0.0298063	3.31e-08	0.127333	0.0988032	0.197	0.166457	0.0298654	1.18 (1.11, 1.25)	2.5e-08	0.130738	0.0989849	1.14 (0.94, 1.38)	0.187	No	0.0237165	0.0183281	0.1957	-0.00370686	0.0190682	0.8459
allergic_rhinitis	1115	4	rs1497595	115146328	T	C	5	rs6870859	55017018	G	T	2.37e-08	-0.16763	0.029692	1.65e-08	0.0673943	0.0955773	0.481	-0.165724	0.0297371	0.85 (0.80, 0.90)	2.5e-08	0.0621036	0.0955923	1.06 (0.88, 1.28)	0.516	No	-0.00914166	0.0178932	0.6095	0	0	0.9951
allergic_rhinitis	1121	7	rs62442472	2223997	C	A	16	rs11648730	9807577	T	C	4.23e-08	-0.165719	0.0298705	2.89e-08	0.0422493	0.0980962	0.667	-0.166769	0.0299274	0.85 (0.80, 0.90)	2.51e-08	0.0408736	0.0982079	1.04 (0.86, 1.26)	0.677	No	0.0109399	0.0193046	0.5709	0.0198026	0.0176494	0.262
allergic_rhinitis	1120	1	rs2196537	65014651	A	G	1	rs320461	213597841	T	C	3.04e-08	0.169229	0.0302589	2.24e-08	0.000314534	0.0990004	0.997	0.168881	0.0303065	1.18 (1.12, 1.26)	2.51e-08	-0.000990899	0.0992069	1.00 (0.82, 1.21)	0.992	No	0.0178399	0.0184221	0.3328	-0.0130852	0.0189751	0.4904
allergic_rhinitis	1116	18	rs10853365	895413	G	T	18	rs73967534	66155414	C	A	4.83e-08	-0.191053	0.0345947	3.34e-08	0.0222806	0.111101	0.841	-0.192985	0.03463	0.82 (0.77, 0.88)	2.51e-08	0.0157135	0.111464	1.02 (0.82, 1.26)	0.888	No	-0.00642057	0.0179295	0.7203	-0.0126801	0.0224426	0.5721
allergic_rhinitis	1119	1	rs10754558	247612036	G	C	17	rs1026916	40529835	A	G	4.89e-08	-0.133763	0.0243471	3.93e-08	-0.00461491	0.0786306	0.953	-0.135804	0.0243705	0.87 (0.83, 0.92)	2.51e-08	-0.0055031	0.0787422	0.99 (0.85, 1.16)	0.944	No	0.0009995	0.0180709	0.9559	0.00498754	0.0178957	0.7805
allergic_rhinitis	1117	6	rs12660274	10555982	T	G	9	rs7861430	16230349	C	A	2.7e-08	0.167025	0.0301913	3.16e-08	-0.0636942	0.0953419	0.504	0.168531	0.030243	1.18 (1.12, 1.26)	2.51e-08	-0.0681066	0.0956493	0.93 (0.77, 1.13)	0.476	No	-0.0218367	0.0203132	0.2823	-0.002002	0.0172438	0.9076
allergic_rhinitis	1118	4	rs4864672	53629187	G	A	12	rs2630583	32196344	G	T	3.22e-08	0.1707	0.0306596	2.58e-08	0.0444467	0.100092	0.657	0.171217	0.0307254	1.19 (1.12, 1.26)	2.51e-08	0.0414741	0.100104	1.04 (0.86, 1.27)	0.679	No	0.0188218	0.021486	0.3811	-0.00170145	0.0158717	0.9147
allergic_rhinitis	1123	6	rs9342205	90426270	C	T	16	rs735951	11693536	A	G	3.95e-08	-0.168867	0.0307015	3.79e-08	0.0590137	0.099215	0.552	-0.171373	0.0307559	0.84 (0.79, 0.89)	2.52e-08	0.0621185	0.0995359	1.06 (0.88, 1.29)	0.533	No	0.0198026	0.0213321	0.3532	0.0119286	0.0159345	0.4541
allergic_rhinitis	1125	1	rs876931	13944568	C	T	12	rs1480034	26340301	C	T	2.67e-08	0.150479	0.027187	3.11e-08	0.0506534	0.0856208	0.554	0.151817	0.0272465	1.16 (1.10, 1.23)	2.52e-08	0.0467187	0.0856196	1.05 (0.89, 1.24)	0.585	No	0.0119286	0.0160287	0.4567	0.00697561	0.019291	0.7177
allergic_rhinitis	1124	18	rs11875201	69318300	C	T	20	rs4538271	17380538	T	C	3.29e-08	0.174367	0.0314282	2.89e-08	0.109535	0.102217	0.284	0.175426	0.0314836	1.19 (1.12, 1.27)	2.52e-08	0.109078	0.102449	1.12 (0.91, 1.36)	0.287	No	-0.00984834	0.0205731	0.6322	0.001998	0.0172987	0.908
allergic_rhinitis	1122	2	rs2712033	6970690	G	T	18	rs1460532	41514142	T	C	2.57e-08	0.129428	0.0233441	2.95e-08	-0.103548	0.0748867	0.167	0.130311	0.0233863	1.14 (1.09, 1.19)	2.52e-08	-0.100794	0.0750689	0.90 (0.78, 1.05)	0.179	No	-0.000100005	0.032094	0.9975	-0.000900405	0.0158774	0.9548
allergic_rhinitis	1129	7	rs56125352	130820567	C	T	9	rs7865712	96392019	A	G	1.64e-08	-0.151922	0.0271672	2.24e-08	0.118595	0.0903801	0.189	-0.151546	0.0272049	0.86 (0.81, 0.91)	2.54e-08	0.113202	0.0907141	1.12 (0.94, 1.34)	0.212	No	-0.0175532	0.0192321	0.3614	-0.0199986	0.0161671	0.2161
allergic_rhinitis	1127	4	rs35032631	185065182	T	C	14	rs10137869	90917192	G	A	2.39e-08	-0.13414	0.0238881	1.96e-08	0.0727308	0.0786434	0.355	-0.133322	0.0239325	0.88 (0.84, 0.92)	2.54e-08	0.0695191	0.0787932	1.07 (0.92, 1.25)	0.378	No	0.0148886	0.0161675	0.3571	0.00299551	0.0181987	0.8692
allergic_rhinitis	1126	8	rs4841287	10007227	A	G	10	rs1885301	101541053	A	G	1.92e-08	-0.154045	0.0273696	1.82e-08	-0.0340973	0.0871866	0.696	-0.15274	0.0274179	0.86 (0.81, 0.91)	2.54e-08	-0.0428405	0.0872894	0.96 (0.81, 1.14)	0.624	No	-0.0381173	0.0192609	0.04785	-0.00180162	0.0165135	0.9131
allergic_rhinitis	1128	6	rs11293073	169933365	G	-	13	rs2637567	64189612	A	G	4.67e-08	-0.165036	0.0297131	2.79e-08	0.0910373	0.0959598	0.343	-0.165764	0.0297571	0.85 (0.80, 0.90)	2.54e-08	0.0910907	0.0960992	1.10 (0.91, 1.32)	0.343	No	-0.00060018	0.0177201	0.973	0	0	0.9953
allergic_rhinitis	1132	3	rs1490007	68897115	A	G	3	rs17442808	154807877	A	G	2.77e-08	-0.169631	0.0303197	2.21e-08	0.00990958	0.0953357	0.917	-0.169162	0.0303727	0.84 (0.80, 0.90)	2.55e-08	0.00527532	0.0955	1.01 (0.83, 1.21)	0.956	No	-0.0126801	0.0183849	0.4904	-0.0516091	0.0187943	0.006038
allergic_rhinitis	1131	7	rs292671	134964443	G	T	17	rs4586	32583269	C	T	1.61e-08	0.146351	0.0260443	1.92e-08	0.0209849	0.0840237	0.803	0.145298	0.0260856	1.16 (1.10, 1.22)	2.55e-08	0.0221894	0.0843582	1.02 (0.87, 1.21)	0.793	No	-0.000700245	0.017868	0.9687	0.00796817	0.0162649	0.6242
allergic_rhinitis	1130	19	rs12976121	32667209	T	C	20	rs6117279	698987	T	G	1.6e-08	-0.144463	0.0257939	2.14e-08	-0.0603388	0.0843648	0.474	-0.143946	0.0258425	0.87 (0.82, 0.91)	2.55e-08	-0.0626366	0.0844977	0.94 (0.80, 1.11)	0.459	No	-0.00722605	0.0162237	0.656	0.00498754	0.0183096	0.7853
allergic_rhinitis	1133	2	rs2542588	54018924	T	C	6	rs12201996	102173633	A	G	2.67e-08	0.17166	0.030998	3.06e-08	-0.0408975	0.100804	0.685	0.172957	0.0310552	1.19 (1.12, 1.26)	2.56e-08	-0.0520693	0.101262	0.95 (0.78, 1.16)	0.607	No	-0.00904074	0.0160839	0.5741	0.0411419	0.0220719	0.06228
allergic_rhinitis	1134	6	rs1123181	161394053	C	T	18	rs3745060	55021725	C	A	4.9e-08	-0.205887	0.0374903	3.98e-08	-0.211726	0.121148	0.0805	-0.209096	0.0375465	0.81 (0.75, 0.87)	2.56e-08	-0.211854	0.121413	0.81 (0.64, 1.03)	0.081	No	-0.0110609	0.0190443	0.5614	-0.0133892	0.0221713	0.5459
allergic_rhinitis	1136	8	rs7014060	115474758	G	A	14	rs4548801	101749844	G	A	2.73e-08	0.141668	0.0255253	2.86e-08	0.144968	0.0855795	0.0903	0.142362	0.0255638	1.15 (1.10, 1.21)	2.56e-08	0.146113	0.0857928	1.16 (0.98, 1.37)	0.0886	No	-0.0225524	0.0162131	0.1642	-0.00521357	0.0182356	0.7749
allergic_rhinitis	1135	9	rs10962256	16019790	C	T	9	rs7861609	83992174	C	T	2.85e-08	0.138598	0.024971	2.85e-08	-0.0215932	0.0793076	0.785	0.139278	0.0250099	1.15 (1.09, 1.21)	2.56e-08	-0.0263589	0.07948	0.97 (0.83, 1.14)	0.74	No	-0.0218367	0.0164186	0.1836	0.00299551	0.018571	0.8718
allergic_rhinitis	1137	9	rs4584211	78557137	A	C	17	rs9895291	63550797	A	C	2.73e-08	-0.177984	0.0317948	2.17e-08	-0.0141522	0.0998358	0.887	-0.177286	0.031836	0.84 (0.79, 0.89)	2.57e-08	-0.0116872	0.0999373	0.99 (0.81, 1.20)	0.907	No	0.0207825	0.0164289	0.2059	-0.0249076	0.0221008	0.2596
allergic_rhinitis	1140	6	rs9294443	90371704	G	A	16	rs735951	11693536	A	G	3.96e-08	-0.168649	0.0306854	3.88e-08	0.0842484	0.0992575	0.396	-0.171158	0.0307387	0.84 (0.79, 0.90)	2.57e-08	0.0873337	0.099531	1.09 (0.90, 1.33)	0.38	No	0.0198026	0.0217325	0.3622	0.0119286	0.0159345	0.4541
allergic_rhinitis	1138	1	rs11206236	54355208	A	G	6	rs532906	106667269	C	T	6.38e-08	-0.157079	0.0285659	3.82e-08	0.0636656	0.0879888	0.469	-0.159337	0.0286133	0.85 (0.81, 0.90)	2.57e-08	0.0619845	0.0882103	1.06 (0.90, 1.26)	0.482	No	-0.00220242	0.0198595	0.9117	-0.00793137	0.0161141	0.6226
allergic_rhinitis	1139	2	rs13032261	227268591	C	A	16	rs11074656	24888646	C	T	2.45e-08	-0.135336	0.0243764	2.83e-08	0.0332469	0.0798101	0.677	-0.13599	0.0244224	0.87 (0.83, 0.92)	2.57e-08	0.0324375	0.0800113	1.03 (0.88, 1.21)	0.685	No	0.00498754	0.0152851	0.7442	0.00399202	0.016334	0.8069
allergic_rhinitis	1143	3	rs17543807	19614280	G	A	14	rs1824633	47166406	A	G	6.13e-08	-0.176889	0.0322019	3.95e-08	0.181212	0.0992992	0.068	-0.179633	0.0322623	0.84 (0.78, 0.89)	2.58e-08	0.185972	0.0996925	1.20 (0.99, 1.46)	0.0621	No	-0.00420884	0.0197598	0.8313	-0.020713	0.0185934	0.2652
allergic_rhinitis	1141	5	rs11960463	172807293	C	T	13	rs7990340	34691840	G	A	1.9e-08	-0.142104	0.0252666	1.86e-08	0.03586	0.0825307	0.664	-0.140905	0.0253059	0.87 (0.83, 0.91)	2.58e-08	0.0346653	0.082785	1.04 (0.88, 1.22)	0.675	No	-0.000700245	0.0170252	0.9672	0.00697561	0.0181185	0.7002
allergic_rhinitis	1145	8	rs2272598	10100769	C	T	20	rs2145294	52950439	T	C	2.92e-08	0.132455	0.0240089	3.45e-08	0.0410383	0.0783236	0.6	0.133849	0.02404	1.14 (1.09, 1.20)	2.58e-08	0.0460112	0.0785156	1.05 (0.90, 1.22)	0.558	No	-0.00440971	0.0160938	0.7841	-0.00220242	0.0172875	0.8986
allergic_rhinitis	1142	7	rs217498	28538169	C	T	8	rs302958	106515115	C	T	2.67e-08	-0.13269	0.0238333	2.59e-08	0.0446071	0.0768442	0.562	-0.132932	0.0238742	0.88 (0.84, 0.92)	2.58e-08	0.0417197	0.0769266	1.04 (0.90, 1.21)	0.588	No	-0.0328332	0.0168548	0.05139	-0.00160128	0.0162501	0.9215
allergic_rhinitis	1146	9	rs2383136	20254731	T	G	12	rs10774178	3983235	A	C	3.17e-08	0.220145	0.0399622	3.61e-08	-0.0539175	0.126215	0.669	0.222934	0.0400407	1.25 (1.16, 1.35)	2.58e-08	-0.0435158	0.126567	0.96 (0.75, 1.23)	0.731	No	-0.00290421	0.0214017	0.8921	0.0009995	0.01522	0.9476
allergic_rhinitis	1144	4	rs1497595	115146328	T	C	5	rs4440309	55016916	A	C	2.5e-08	-0.167549	0.0297236	1.73e-08	0.0726001	0.0958451	0.449	-0.165752	0.0297694	0.85 (0.80, 0.90)	2.58e-08	0.0672696	0.0958377	1.07 (0.89, 1.29)	0.483	No	-0.00914166	0.0178932	0.6095	0.0009995	0.0162257	0.9509
allergic_rhinitis	1147	5	rs336470	34859409	T	C	6	rs9349249	12513795	A	G	3.41e-08	0.13622	0.0247155	3.56e-08	-0.0827778	0.0805357	0.304	0.137866	0.0247634	1.15 (1.09, 1.20)	2.59e-08	-0.0748785	0.0807524	0.93 (0.79, 1.09)	0.354	No	-0.0172479	0.0173206	0.3193	-0.0369752	0.0163318	0.02355
allergic_rhinitis	1148	1	rs10798464	176572091	A	C	14	rs36341	72390689	G	A	3.52e-08	-0.144678	0.0262388	3.51e-08	0.0232784	0.0858581	0.786	-0.146394	0.0262979	0.86 (0.82, 0.91)	2.6e-08	0.0190511	0.0861399	1.02 (0.86, 1.21)	0.825	No	0.0305292	0.0186952	0.1024	0.0158733	0.0163795	0.3325
allergic_rhinitis	1149	3	rs2292515	111304634	T	C	11	rs11034171	37509065	G	A	3.1e-08	0.139617	0.0252671	3.28e-08	0.0506388	0.0809013	0.531	0.14099	0.0253304	1.15 (1.10, 1.21)	2.61e-08	0.0514334	0.0810899	1.05 (0.90, 1.23)	0.526	No	-0.0313875	0.0165546	0.058	0.0372958	0.0176256	0.03432
allergic_rhinitis	1150	1	rs10489849	159196765	T	C	7	rs631999	51987979	G	A	3.35e-08	0.183636	0.0332071	3.2e-08	0.12567	0.10574	0.235	0.185152	0.0332681	1.20 (1.13, 1.28)	2.61e-08	0.120612	0.105991	1.13 (0.92, 1.39)	0.255	No	0.0285875	0.0202748	0.1586	-0.0139975	0.0189617	0.4604
allergic_rhinitis	1151	1	rs496179	97721488	G	A	12	rs17192198	90223835	C	A	5.09e-08	-0.181495	0.032947	3.62e-08	-0.0773158	0.101725	0.447	-0.183549	0.0329808	0.83 (0.78, 0.89)	2.62e-08	-0.0757627	0.101944	0.93 (0.76, 1.13)	0.457	No	0.0148886	0.0166539	0.3713	0.0382587	0.0221661	0.08439
allergic_rhinitis	1155	8	rs8049	418993	C	G	14	rs34614900	106942650	T	C	1.86e-08	0.217216	0.0387259	2.03e-08	0.0314394	0.13429	0.815	0.216016	0.0388158	1.24 (1.15, 1.34)	2.62e-08	0.0299895	0.134505	1.03 (0.79, 1.34)	0.824	No	-0.0159262	0.0215714	0.4604	0.0207825	0.0210371	0.3232
allergic_rhinitis	1157	3	rs6791978	29790560	A	G	3	rs819848	155736014	G	A	3.91e-08	-0.139052	0.0251639	3.28e-08	-0.158883	0.0837691	0.0579	-0.140247	0.0252019	0.87 (0.83, 0.91)	2.62e-08	-0.153199	0.0839486	0.86 (0.73, 1.01)	0.068	No	0.00498754	0.015318	0.7447	-0.0173496	0.0175675	0.3234
allergic_rhinitis	1158	7	rs4723681	4400493	C	T	16	rs2343036	77242558	T	C	4.83e-08	-0.139652	0.0255861	4.81e-08	-0.135349	0.0842684	0.108	-0.142633	0.0256305	0.87 (0.82, 0.91)	2.62e-08	-0.135771	0.084259	0.87 (0.74, 1.03)	0.107	No	-0.0106566	0.0171964	0.5354	0.00995033	0.0173321	0.5659
allergic_rhinitis	1154	7	rs4909140	158028901	G	T	14	rs8014335	48242311	C	T	2.78e-08	0.142592	0.0257797	3.18e-08	0.0537635	0.0830564	0.517	0.143741	0.0258288	1.15 (1.10, 1.21)	2.62e-08	0.0533111	0.0832343	1.05 (0.90, 1.24)	0.522	No	-0.00783058	0.0161622	0.628	-0.0082338	0.0180171	0.6477
allergic_rhinitis	1156	5	rs988437	107680687	C	T	20	rs74181980	17731286	A	C	3.66e-08	-0.228533	0.0409774	2.45e-08	0.0918071	0.132814	0.489	-0.228372	0.0410362	0.80 (0.73, 0.86)	2.62e-08	0.091503	0.132987	1.10 (0.84, 1.42)	0.491	No	-0.00390762	0.0205881	0.8494	0.00895974	0.0218958	0.6824
allergic_rhinitis	1152	5	rs2195941	107220780	G	A	9	rs6474734	12818455	G	T	1.84e-08	-0.159482	0.0283909	1.94e-08	-0.161149	0.0938292	0.0859	-0.158219	0.0284294	0.85 (0.81, 0.90)	2.62e-08	-0.161728	0.0940699	0.85 (0.71, 1.02)	0.0856	No	-0.0236781	0.0175134	0.1764	-0.00652122	0.0182975	0.7216
allergic_rhinitis	1153	1	rs241216	4604169	G	A	16	rs7194724	77267637	A	G	2.51e-08	-0.134488	0.0241342	2.51e-08	0.0629724	0.0766099	0.411	-0.134567	0.0241799	0.87 (0.83, 0.92)	2.62e-08	0.0703607	0.0766934	1.07 (0.92, 1.25)	0.359	No	-0.00420884	0.0166358	0.8003	-0.00531409	0.0169293	0.7536
allergic_rhinitis	1159	1	rs11211102	39139221	A	G	6	rs3130430	31219180	A	C	1.75e-08	-0.149567	0.026561	1.79e-08	-0.00383374	0.0866941	0.965	-0.148136	0.0266202	0.86 (0.82, 0.91)	2.62e-08	-0.00499252	0.0868607	1.00 (0.84, 1.18)	0.954	No	0.0629748	0.0185166	0.0006707	0	0	0.9983
allergic_rhinitis	1160	3	rs9878126	159216101	A	G	8	rs13274901	82001018	T	C	2.16e-08	-0.139029	0.0248525	2.22e-08	-0.000563635	0.0777448	0.994	-0.138543	0.0248969	0.87 (0.83, 0.91)	2.63e-08	0.00230555	0.0777594	1.00 (0.86, 1.17)	0.976	No	0.0237165	0.0178186	0.1831	0.0198026	0.0165435	0.2314
allergic_rhinitis	1161	16	rs9922708	53831146	T	C	17	rs79101064	39610718	T	C	3.53e-08	0.168146	0.0303433	3e-08	0.137563	0.100221	0.17	0.169227	0.0304131	1.18 (1.12, 1.26)	2.63e-08	0.138871	0.10024	1.15 (0.94, 1.40)	0.166	No	0.0506931	0.0163632	0.001949	-0.0237805	0.0213087	0.2642
allergic_rhinitis	1163	2	rs17043773	53133809	T	C	10	rs11016778	131195759	T	G	4.42e-08	-0.166181	0.0303124	4.2e-08	-0.214261	0.0999052	0.032	-0.168983	0.0303697	0.84 (0.80, 0.90)	2.63e-08	-0.208834	0.100168	0.81 (0.67, 0.99)	0.0371	Yes	0.0392207	0.0182932	0.03206	-0.0103534	0.0188587	0.583
allergic_rhinitis	1164	8	rs72666123	96313367	A	C	21	rs2255711	20092452	T	G	3.43e-08	-0.158349	0.0283852	2.42e-08	0.0301265	0.0885082	0.734	-0.158134	0.0284199	0.85 (0.81, 0.90)	2.63e-08	0.0334609	0.088656	1.03 (0.87, 1.23)	0.706	No	-0.00702461	0.019006	0.7117	-0.00702461	0.0171541	0.6822
allergic_rhinitis	1162	1	rs2292830	87101375	G	C	14	rs2383444	33592103	A	C	3.11e-08	0.133038	0.0236943	1.97e-08	0.0663347	0.0759408	0.382	0.132013	0.0237252	1.14 (1.09, 1.20)	2.63e-08	0.0638308	0.0762023	1.07 (0.92, 1.24)	0.402	No	0.00995033	0.0171174	0.561	-0.00240288	0.0168034	0.8863
allergic_rhinitis	1168	2	rs6431154	131123264	G	A	8	rs11778592	8949784	A	G	5.87e-08	-0.203372	0.0368515	3.42e-08	-0.0544706	0.119774	0.649	-0.205287	0.0368964	0.81 (0.76, 0.88)	2.64e-08	-0.0496543	0.119859	0.95 (0.75, 1.20)	0.679	No	0.0168571	0.0205926	0.413	0.0266419	0.0209944	0.2043
allergic_rhinitis	1167	9	rs34830364	4366954	T	-	21	rs9974920	23271671	A	G	3.64e-08	-0.145305	0.0263544	3.52e-08	-0.0532338	0.0842122	0.527	-0.146901	0.0264024	0.86 (0.82, 0.91)	2.64e-08	-0.0566327	0.0844776	0.94 (0.80, 1.12)	0.503	No	0.0256677	0.016689	0.1242	-0.0147076	0.0179602	0.4129
allergic_rhinitis	1169	4	rs10031272	27658285	A	G	10	rs2999277	44051901	T	A	4.79e-08	0.129832	0.0235006	3.3e-08	0.0763104	0.0743443	0.305	0.130921	0.0235309	1.14 (1.09, 1.19)	2.64e-08	0.0678262	0.07445	1.07 (0.92, 1.24)	0.362	No	-0.0164343	0.0164887	0.3189	0.00399202	0.0160193	0.8032
allergic_rhinitis	1170	4	rs13129340	182317147	G	T	15	rs12439678	93917672	C	T	3.08e-08	0.160193	0.0288365	2.77e-08	0.0047605	0.0957852	0.96	0.160709	0.0288864	1.17 (1.11, 1.24)	2.64e-08	0.00642931	0.0959923	1.01 (0.83, 1.21)	0.947	No	0.001998	0.0210029	0.9242	-0.00190181	0.0199938	0.9242
allergic_rhinitis	1166	1	rs35905526	56898288	A	G	5	rs343119	72876119	C	T	2.78e-08	0.153627	0.0275156	2.36e-08	0.065266	0.0901214	0.469	0.153385	0.0275676	1.17 (1.10, 1.23)	2.64e-08	0.0688228	0.0902521	1.07 (0.90, 1.28)	0.446	No	0.0237165	0.0174386	0.1737	-0.00120072	0.0174574	0.9452
allergic_rhinitis	1165	6	rs7760599	92086899	G	A	19	rs1548542	15025268	C	A	3.7e-08	-0.128453	0.0232236	3.18e-08	0.00194183	0.076324	0.98	-0.129505	0.0232751	0.88 (0.84, 0.92)	2.64e-08	0.00721492	0.076583	1.01 (0.87, 1.17)	0.925	No	-0.00682323	0.0163157	0.6758	-0.00110061	0.0170689	0.9486
allergic_rhinitis	1173	11	rs12795344	9423541	C	T	12	rs61913559	12699515	A	C	3.65e-08	-0.14694	0.0265359	3.07e-08	-0.189775	0.0849409	0.0255	-0.147905	0.0265871	0.86 (0.82, 0.91)	2.65e-08	-0.185322	0.0850399	0.83 (0.70, 0.98)	0.0293	Yes	-0.026344	0.0169633	0.1205	-0.0137947	0.0179199	0.4414
allergic_rhinitis	1172	7	rs17166650	13080970	C	T	7	rs2293343	54618010	C	T	2.67e-08	-0.138351	0.024836	2.54e-08	-0.0824864	0.0803109	0.304	-0.138345	0.0248685	0.87 (0.83, 0.91)	2.65e-08	-0.0771353	0.0804932	0.93 (0.79, 1.08)	0.338	No	0.0217615	0.0171216	0.2037	0.00498754	0.016603	0.7639
allergic_rhinitis	1171	13	rs9507268	24767647	G	A	20	rs13036348	57678828	T	C	4.04e-08	0.138066	0.0250049	3.36e-08	-0.0058079	0.0796833	0.942	0.139387	0.0250552	1.15 (1.09, 1.21)	2.65e-08	-0.00613654	0.0797087	0.99 (0.85, 1.16)	0.939	No	-0.000100005	0.0169242	0.9953	0.00399202	0.018857	0.8323
allergic_rhinitis	1174	2	rs1257196	135005832	G	A	7	rs2971037	9927438	A	G	4.8e-08	-0.143234	0.0260913	4.03e-08	0.0385195	0.081445	0.636	-0.145441	0.0261453	0.86 (0.82, 0.91)	2.65e-08	0.041964	0.0815211	1.04 (0.89, 1.22)	0.607	No	-0.0355236	0.018473	0.05445	0.00299551	0.0147853	0.8395
allergic_rhinitis	1177	12	rs10878441	40761931	A	C	13	rs2329076	78981531	T	C	3.75e-08	0.160792	0.0295274	5.17e-08	-0.0638562	0.0989194	0.519	0.164574	0.0295856	1.18 (1.11, 1.25)	2.66e-08	-0.0615362	0.0989998	0.94 (0.77, 1.14)	0.534	No	0.0256677	0.0168645	0.128	-0.0736465	0.0200072	0.0002322
allergic_rhinitis	1175	1	rs1913446	56061131	A	C	6	rs6941537	112859412	G	A	4.14e-08	-0.132329	0.0240061	3.54e-08	-0.0745032	0.0779396	0.339	-0.13378	0.0240492	0.87 (0.83, 0.92)	2.66e-08	-0.0751109	0.0780701	0.93 (0.80, 1.08)	0.336	No	0.0217615	0.0168563	0.1967	-0.0211215	0.016386	0.1973
allergic_rhinitis	1178	8	rs10156282	21208551	A	G	9	rs10977432	8999697	T	C	1.97e-08	0.151617	0.0269773	1.91e-08	-0.0123983	0.088739	0.889	0.150357	0.0270308	1.16 (1.10, 1.23)	2.66e-08	-0.013538	0.0889553	0.99 (0.83, 1.17)	0.879	No	-0.0129839	0.0170999	0.4477	-0.0213258	0.0181034	0.239
allergic_rhinitis	1176	6	rs6925713	80514847	C	T	11	rs10790102	115745173	G	A	5.06e-08	-0.128418	0.0235639	5.04e-08	0.113987	0.0774548	0.141	-0.131328	0.0236086	0.88 (0.84, 0.92)	2.66e-08	0.110112	0.0776072	1.12 (0.96, 1.30)	0.156	No	0.001998	0.0132758	0.8804	-0.00893984	0.0161719	0.5804
allergic_rhinitis	1179	8	rs2293888	116522025	T	C	8	rs16908737	139285073	A	G	2.42e-08	0.164456	0.0296618	2.95e-08	0.0401998	0.0974354	0.68	0.165304	0.0297187	1.18 (1.11, 1.25)	2.66e-08	0.0496369	0.097683	1.05 (0.87, 1.27)	0.611	No	-0.0476159	0.0196354	0.01532	0.00399202	0.0158728	0.8014
allergic_rhinitis	1180	6	rs2170508	69787192	A	G	8	rs16920009	57498784	C	T	1.82e-08	-0.194673	0.0346789	1.98e-08	-0.0994815	0.111978	0.374	-0.193249	0.034744	0.82 (0.77, 0.88)	2.67e-08	-0.10553	0.112181	0.90 (0.72, 1.12)	0.347	No	0.0009995	0.0144562	0.9449	-0.0566762	0.0219931	0.009967
allergic_rhinitis	1185	6	rs62440824	87653021	T	C	8	rs12541730	41007462	C	T	6.31e-08	0.175623	0.0322708	5.26e-08	0.0401615	0.102852	0.696	0.179866	0.0323409	1.20 (1.12, 1.28)	2.67e-08	0.0349596	0.10296	1.04 (0.85, 1.27)	0.734	No	-0.031078	0.0215072	0.1484	0.0305292	0.0171416	0.07498
allergic_rhinitis	1182	4	rs1915501	28936363	G	A	11	rs216488	16823059	T	C	6.22e-08	0.169015	0.0309151	4.58e-08	0.00953668	0.0976149	0.922	0.17223	0.0309658	1.19 (1.12, 1.26)	2.67e-08	0.00130887	0.0977054	1.00 (0.83, 1.21)	0.989	No	0.00598207	0.0219284	0.785	-0.0172479	0.017094	0.313
allergic_rhinitis	1181	14	rs17105872	69038916	A	G	21	rs2834066	34380513	T	C	1.59e-08	-0.183203	0.0322953	1.41e-08	0.0612708	0.0982951	0.533	-0.179928	0.0323496	0.84 (0.78, 0.89)	2.67e-08	0.0569413	0.0985835	1.06 (0.87, 1.28)	0.564	No	-0.0220411	0.0202212	0.2756	0.0178399	0.0179874	0.3213
allergic_rhinitis	1183	3	rs11915504	28823318	G	A	8	rs2189255	91190297	C	T	4.68e-08	-0.188706	0.0340382	2.96e-08	-0.128507	0.105833	0.225	-0.189621	0.0340933	0.83 (0.77, 0.88)	2.67e-08	-0.135245	0.105924	0.87 (0.71, 1.08)	0.202	No	0.00399202	0.0234136	0.8646	0.00598207	0.0189907	0.7528
allergic_rhinitis	1184	5	rs2962620	73548868	G	A	8	rs13275402	13969834	C	T	2.17e-08	0.141106	0.0252333	2.24e-08	-0.0379649	0.0841156	0.652	0.140582	0.0252773	1.15 (1.10, 1.21)	2.67e-08	-0.0383838	0.0842672	0.96 (0.82, 1.14)	0.649	No	0.0314987	0.0178261	0.07716	0.00299551	0.0170782	0.8608
allergic_rhinitis	1186	6	rs2505675	2355675	T	C	11	rs1453630	123926106	C	T	1.79e-08	0.141539	0.025152	1.83e-08	-0.0695026	0.0828515	0.402	0.140131	0.0251966	1.15 (1.09, 1.21)	2.67e-08	-0.0710319	0.0828768	0.93 (0.79, 1.10)	0.391	No	0.00598207	0.0173042	0.7295	0.0009995	0.0147267	0.9459
allergic_rhinitis	1189	1	rs10857901	112163692	G	A	6	rs2181359	21818196	T	C	2.95e-08	0.137499	0.0248123	3e-08	0.0168574	0.0798063	0.833	0.13823	0.0248578	1.15 (1.09, 1.21)	2.68e-08	0.0195791	0.0799284	1.02 (0.87, 1.19)	0.806	No	0.00399202	0.0176716	0.8213	-0.0228593	0.0175571	0.193
allergic_rhinitis	1188	3	rs12494005	1350194	T	C	11	rs17759114	101743792	A	C	2.64e-08	-0.214776	0.0384513	2.33e-08	-0.000350523	0.12094	0.998	-0.214318	0.0385368	0.81 (0.75, 0.87)	2.68e-08	0.00730076	0.121586	1.01 (0.79, 1.28)	0.952	No	-0.00280393	0.0192577	0.8842	-0.0285024	0.0225672	0.2066
allergic_rhinitis	1187	11	rs12365836	112597186	C	T	14	rs10141817	44445910	T	C	2.47e-08	0.128621	0.0231407	2.73e-08	-0.0735978	0.0751513	0.327	0.128976	0.0231912	1.14 (1.09, 1.19)	2.68e-08	-0.0701517	0.0752131	0.93 (0.80, 1.08)	0.351	No	0.00895974	0.0154425	0.5618	0.00796817	0.0163082	0.6251
allergic_rhinitis	1192	14	rs72724236	56936967	C	T	16	rs9888836	83909387	G	T	3.34e-08	-0.165926	0.0297922	2.56e-08	-0.109716	0.0985698	0.266	-0.165958	0.0298448	0.85 (0.80, 0.90)	2.69e-08	-0.113896	0.098794	0.89 (0.74, 1.08)	0.249	No	0.0276152	0.019867	0.1647	-0.0215301	0.0172103	0.2111
allergic_rhinitis	1194	8	rs62512987	142838952	C	T	22	rs12628828	26662042	G	T	2.05e-08	0.143397	0.0256223	2.19e-08	-0.0566653	0.0820204	0.49	0.142699	0.0256641	1.15 (1.10, 1.21)	2.69e-08	-0.0507782	0.082313	0.95 (0.81, 1.12)	0.537	No	-0.00080032	0.0183897	0.9653	0.0139029	0.0168807	0.4102
allergic_rhinitis	1191	3	rs9849165	70455968	C	T	10	rs2578073	65820577	T	C	4.74e-08	0.183416	0.0334742	4.27e-08	0.085856	0.110723	0.438	0.186519	0.0335423	1.21 (1.13, 1.29)	2.69e-08	0.0780729	0.111097	1.08 (0.87, 1.34)	0.482	No	-0.00672255	0.0174204	0.6996	0.0148886	0.0213825	0.4862
allergic_rhinitis	1190	7	rs9655026	4402663	T	C	16	rs2343036	77242558	T	C	5.17e-08	-0.140301	0.0257555	5.11e-08	-0.126743	0.0849338	0.136	-0.143481	0.0258022	0.87 (0.82, 0.91)	2.69e-08	-0.127034	0.0849385	0.88 (0.75, 1.04)	0.135	No	-0.0120726	0.0172195	0.4832	0.00995033	0.0173321	0.5659
allergic_rhinitis	1193	15	rs1863401	57930775	T	C	18	rs16943233	2416628	C	A	2.84e-08	0.193096	0.0350563	3.63e-08	0.0915063	0.113778	0.421	0.195327	0.035128	1.22 (1.13, 1.30)	2.69e-08	0.0906869	0.114158	1.09 (0.88, 1.37)	0.427	No	-0.016536	0.0224156	0.4607	0.00697561	0.0169311	0.6803
allergic_rhinitis	1198	3	rs11537650	113222036	A	G	9	rs4646543	75545456	C	T	1.62e-08	0.149582	0.0265174	1.69e-08	-0.0364355	0.0846024	0.667	0.147674	0.0265602	1.16 (1.10, 1.22)	2.7e-08	-0.0402203	0.0847662	0.96 (0.81, 1.13)	0.635	No	0.00299551	0.0188515	0.8738	0.0324672	0.0161609	0.04454
allergic_rhinitis	1199	13	rs9510047	22797186	G	T	16	rs12925901	71991135	T	C	2.23e-08	-0.144784	0.0256829	1.73e-08	-0.0806461	0.0816273	0.323	-0.143059	0.0257302	0.87 (0.82, 0.91)	2.7e-08	-0.0797842	0.0817567	0.92 (0.79, 1.08)	0.329	No	-0.0305623	0.0180202	0.08992	-0.0267547	0.0163238	0.1012
allergic_rhinitis	1196	1	rs12026956	192096277	A	G	6	rs6901771	90778890	C	T	2.6e-08	0.14585	0.0261734	2.51e-08	0.0416657	0.0832407	0.617	0.145799	0.0262222	1.16 (1.10, 1.22)	2.7e-08	0.043741	0.0833994	1.04 (0.89, 1.23)	0.6	No	0.0129162	0.0172839	0.4549	-0.0231663	0.0178065	0.1932
allergic_rhinitis	1195	4	rs55676963	186757971	G	A	10	rs10508953	53690972	G	A	1.91e-08	0.156866	0.0278691	1.82e-08	0.0219348	0.0883865	0.804	0.155235	0.0279191	1.17 (1.11, 1.23)	2.7e-08	0.0269486	0.0885189	1.03 (0.86, 1.22)	0.761	No	0.0109399	0.0162001	0.4995	0.0217615	0.0186794	0.2442
allergic_rhinitis	1202	5	rs16875094	50734670	G	A	11	rs12577729	30257377	T	C	4e-08	0.176377	0.0323323	4.89e-08	-0.0610896	0.105821	0.564	0.180021	0.0323794	1.20 (1.12, 1.28)	2.7e-08	-0.0563721	0.105839	0.95 (0.77, 1.16)	0.594	No	0.00299551	0.0223212	0.8932	0.0227395	0.0197907	0.2506
allergic_rhinitis	1200	1	rs2862865	167673555	G	A	1	rs2359376	197987125	A	G	2.69e-08	-0.14709	0.0263771	2.45e-08	0.118566	0.084373	0.16	-0.146928	0.0264263	0.86 (0.82, 0.91)	2.7e-08	0.123863	0.0845363	1.13 (0.96, 1.34)	0.143	No	-0.0312843	0.0180417	0.08288	0.0119286	0.0172229	0.4885
allergic_rhinitis	1203	1	rs3890850	87660346	A	G	7	rs1496770	78259010	T	C	4.9e-08	-0.129469	0.0237819	5.21e-08	0.0722444	0.0762188	0.343	-0.132374	0.0238099	0.88 (0.84, 0.92)	2.7e-08	0.0709264	0.0763889	1.07 (0.92, 1.25)	0.353	No	0.0158733	0.0166143	0.3394	0.00995033	0.0161061	0.5367
allergic_rhinitis	1197	5	rs700165	35954143	T	C	6	rs615828	147729477	T	G	2.6e-08	-0.157452	0.0285381	3.44e-08	-0.00784163	0.0954753	0.935	-0.158906	0.0285803	0.85 (0.81, 0.90)	2.7e-08	-0.0056714	0.0956913	0.99 (0.82, 1.20)	0.953	No	0.00498754	0.0202007	0.805	0.00895974	0.0170434	0.5991
allergic_rhinitis	1201	4	rs11946055	108519488	T	C	6	rs12193158	133506150	T	G	6.2e-08	-0.177182	0.0321965	3.73e-08	-0.0261335	0.105149	0.804	-0.179244	0.0322389	0.84 (0.78, 0.89)	2.7e-08	-0.0247958	0.105453	0.98 (0.79, 1.20)	0.814	No	-0.000700245	0.0194459	0.9713	-0.00410843	0.0204909	0.8411
allergic_rhinitis	1204	5	rs2158177	131984058	G	A	11	rs4922556	30602252	G	T	2.33e-08	0.205198	0.0368382	2.54e-08	-0.108122	0.118743	0.363	0.205235	0.0369157	1.23 (1.14, 1.32)	2.7e-08	-0.110272	0.1188	0.90 (0.71, 1.13)	0.353	No	0.0246926	0.0204409	0.2272	0.001998	0.0199401	0.9202
allergic_rhinitis	1206	2	rs17582865	185165631	A	G	5	rs17114010	152480506	C	T	3.87e-08	0.168374	0.0305046	3.4e-08	-0.087998	0.0967374	0.363	0.16982	0.0305471	1.19 (1.12, 1.26)	2.71e-08	-0.093019	0.0968197	0.91 (0.75, 1.10)	0.337	No	-0.0106566	0.0215895	0.6216	-0.0329365	0.0162409	0.04259
allergic_rhinitis	1208	4	rs11943403	77323839	C	T	6	rs3011815	93043666	C	T	2.76e-08	-0.14912	0.0265431	1.93e-08	-0.0525075	0.0863986	0.543	-0.147804	0.0265876	0.86 (0.82, 0.91)	2.71e-08	-0.0528045	0.0864487	0.95 (0.80, 1.12)	0.541	No	-0.00591747	0.0186789	0.7514	-0.00853633	0.0162566	0.5995
allergic_rhinitis	1207	4	rs9996869	59686056	A	G	17	rs11079020	40017491	A	G	3.17e-08	-0.157387	0.0284423	3.14e-08	0.0128427	0.0950062	0.892	-0.158444	0.0285014	0.85 (0.81, 0.90)	2.71e-08	0.00946317	0.095267	1.01 (0.84, 1.22)	0.921	No	-0.0156214	0.016454	0.3424	-0.0100503	0.0199095	0.6137
allergic_rhinitis	1209	4	rs10050194	125079696	T	G	8	rs7818862	78575277	C	T	2.36e-08	-0.154588	0.0274083	1.7e-08	-0.0431722	0.0914058	0.637	-0.152837	0.0274934	0.86 (0.81, 0.91)	2.71e-08	-0.0446474	0.0915773	0.96 (0.80, 1.14)	0.626	No	-0.0269602	0.0187745	0.151	0.00498754	0.0180512	0.7823
allergic_rhinitis	1205	1	rs4342892	76863703	A	G	8	rs642074	102514354	G	T	1.1e-08	-0.163109	0.0286922	1.31e-08	-0.0148298	0.0957526	0.877	-0.159834	0.0287504	0.85 (0.81, 0.90)	2.71e-08	-0.0204371	0.0958205	0.98 (0.81, 1.18)	0.831	No	-0.00783058	0.0192209	0.6837	-0.00260339	0.016742	0.8764
allergic_rhinitis	1211	2	rs895417	114018590	T	C	13	rs9596648	52934569	T	A	3.93e-08	0.157676	0.0284471	2.98e-08	-0.131847	0.093431	0.158	0.158466	0.0285074	1.17 (1.11, 1.24)	2.72e-08	-0.136475	0.0936049	0.87 (0.73, 1.05)	0.145	No	-0.000900405	0.0193428	0.9629	0.00895974	0.0181298	0.6212
allergic_rhinitis	1210	4	rs60135456	78783818	T	G	20	rs6110939	16168528	A	G	2.48e-08	-0.204723	0.0361785	1.53e-08	0.30625	0.117713	0.00928	-0.201504	0.0362494	0.82 (0.76, 0.88)	2.72e-08	0.298435	0.117981	1.35 (1.07, 1.70)	0.0114	No	-0.00260339	0.0226381	0.9085	0.00895974	0.0184357	0.627
allergic_rhinitis	1212	8	rs28623446	88267355	G	A	18	rs36089045	33039359	T	G	4.49e-08	-0.192671	0.0351115	4.08e-08	0.0117635	0.113498	0.917	-0.195632	0.0351945	0.82 (0.77, 0.88)	2.72e-08	0.00651684	0.113574	1.01 (0.81, 1.26)	0.954	No	0.0207825	0.0189449	0.2728	0.00995033	0.0210277	0.6361
allergic_rhinitis	1214	3	rs17024046	87263497	T	C	6	rs72967406	54630384	A	C	3.94e-08	-0.130195	0.0236908	3.89e-08	-0.0158853	0.0752328	0.833	-0.131872	0.0237249	0.88 (0.84, 0.92)	2.72e-08	-0.0183543	0.0755133	0.98 (0.85, 1.14)	0.808	No	-0.00410843	0.0166941	0.8056	-0.00752827	0.0161585	0.6413
allergic_rhinitis	1213	6	rs12663083	108079121	T	C	18	rs73370206	2413719	C	A	4.13e-08	-0.224366	0.0404672	2.95e-08	0.0430746	0.13703	0.753	-0.225353	0.040542	0.80 (0.74, 0.86)	2.72e-08	0.0447831	0.137422	1.05 (0.80, 1.37)	0.745	No	0.00498754	0.0190874	0.7939	0.00498754	0.0217322	0.8185
allergic_rhinitis	1216	1	rs2211560	61265635	T	C	15	rs1003161	38140946	G	A	2.46e-08	0.139746	0.0253001	3.32e-08	-0.0257392	0.0838079	0.759	0.140887	0.0253479	1.15 (1.10, 1.21)	2.73e-08	-0.0225028	0.0839394	0.98 (0.83, 1.15)	0.789	No	0.00598207	0.0158844	0.7065	0.0207825	0.0178085	0.2433
allergic_rhinitis	1215	4	rs207291	18921383	G	T	13	rs12870515	111402660	A	G	1.44e-08	0.160554	0.028583	1.94e-08	0.0109369	0.094069	0.907	0.15913	0.0286301	1.17 (1.11, 1.24)	2.73e-08	0.000449866	0.0941945	1.00 (0.83, 1.20)	0.996	No	0.0256677	0.0181269	0.1568	0.0198026	0.0186817	0.2892
allergic_rhinitis	1218	12	rs1365307	108662425	G	T	12	rs7979166	128768520	T	C	4.09e-08	0.133397	0.0241464	3.3e-08	0.124053	0.0761132	0.103	0.134443	0.0241901	1.14 (1.09, 1.20)	2.73e-08	0.130405	0.0762776	1.14 (0.98, 1.32)	0.0873	No	0.0285875	0.0159439	0.07302	0.00895974	0.0171085	0.6005
allergic_rhinitis	1217	2	rs17193105	57571600	T	C	3	rs3732410	121415720	C	T	2.55e-08	-0.146538	0.0263817	2.78e-08	-0.000431103	0.0867299	0.996	-0.146807	0.0264143	0.86 (0.82, 0.91)	2.73e-08	-0.000278209	0.0869429	1.00 (0.84, 1.19)	0.997	No	0.0217615	0.016461	0.1861	-0.00521357	0.0187673	0.7812
allergic_rhinitis	1220	3	rs9876460	4723805	C	T	8	rs2949551	88068733	G	A	2.44e-08	-0.143295	0.0257702	2.69e-08	-0.137929	0.0823606	0.094	-0.143528	0.0258259	0.87 (0.82, 0.91)	2.74e-08	-0.132839	0.0825968	0.88 (0.74, 1.03)	0.108	No	0.0129162	0.017523	0.4611	-0.0381173	0.0173339	0.02786
allergic_rhinitis	1221	2	rs12993731	17804540	G	A	5	rs4704994	155629355	T	G	4.83e-08	-0.130306	0.0238823	4.86e-08	0.0744587	0.0773586	0.336	-0.13296	0.0239252	0.88 (0.84, 0.92)	2.74e-08	0.0732882	0.0774604	1.08 (0.92, 1.25)	0.344	No	0.00796817	0.0160519	0.6196	-0.0197946	0.0166902	0.2358
allergic_rhinitis	1223	6	rs1794778	106147613	A	G	18	rs9964594	25508399	C	T	3.3e-08	-0.153014	0.0277653	3.57e-08	0.052699	0.0905869	0.561	-0.154619	0.0278238	0.86 (0.81, 0.90)	2.74e-08	0.0617919	0.0907656	1.06 (0.89, 1.27)	0.496	No	0.0119286	0.0190979	0.5322	-0.0178585	0.0164292	0.2771
allergic_rhinitis	1222	2	rs12693232	181052734	C	T	8	rs11204068	19609029	T	C	1.65e-08	0.169177	0.0298602	1.46e-08	-0.0428275	0.0935887	0.647	0.16613	0.029894	1.18 (1.11, 1.25)	2.74e-08	-0.0436501	0.0937893	0.96 (0.80, 1.15)	0.642	No	0.0009995	0.0142867	0.9442	-0.0101514	0.019823	0.6086
allergic_rhinitis	1224	1	rs2007200	22807171	G	T	2	rs6708185	217285809	A	G	2.56e-08	0.133225	0.0238938	2.46e-08	0.0975622	0.0797954	0.221	0.133049	0.0239427	1.14 (1.09, 1.20)	2.74e-08	0.0978206	0.0799418	1.10 (0.94, 1.29)	0.221	No	0.00796817	0.0179706	0.6575	0.00796817	0.016642	0.6321
allergic_rhinitis	1219	1	rs1842079	237625197	A	G	6	rs12528995	165329013	T	C	2.17e-08	0.164045	0.0293556	2.29e-08	0.00689224	0.0959668	0.943	0.163439	0.0294083	1.18 (1.11, 1.25)	2.74e-08	0.0088038	0.0960983	1.01 (0.84, 1.22)	0.927	No	0.0217615	0.0198192	0.2721	0	0	0.9948
allergic_rhinitis	1226	8	rs35758556	16873292	A	G	9	rs7859232	125314885	A	G	4.46e-08	-0.127804	0.0233448	4.38e-08	0.0387944	0.075404	0.607	-0.129944	0.0233846	0.88 (0.84, 0.92)	2.75e-08	0.0404722	0.0756467	1.04 (0.90, 1.21)	0.593	No	0.001998	0.0170624	0.9068	0.0256677	0.0161331	0.1117
allergic_rhinitis	1230	3	rs11537650	113222036	A	G	9	rs1330284	75576214	A	G	2.45e-08	-0.14943	0.0267549	2.34e-08	0.164082	0.0853196	0.0545	-0.148901	0.0267977	0.86 (0.82, 0.91)	2.75e-08	0.167578	0.0855059	1.18 (1.00, 1.40)	0.05	No	0.00299551	0.0188515	0.8738	-0.0256255	0.0162909	0.1156
allergic_rhinitis	1228	5	rs10474477	75768372	A	G	21	rs2827128	23289005	A	G	2.7e-08	-0.180325	0.0322313	2.21e-08	0.0396632	0.105026	0.706	-0.179392	0.0322839	0.84 (0.78, 0.89)	2.75e-08	0.0359452	0.104941	1.04 (0.84, 1.27)	0.732	No	0.0497421	0.0189349	0.008604	0.0256677	0.0194453	0.1869
allergic_rhinitis	1231	3	rs4683387	140632237	C	T	22	rs134130	28128191	C	T	4.57e-08	-0.136515	0.0246921	3.23e-08	0.120496	0.0781863	0.123	-0.137405	0.0247291	0.87 (0.83, 0.91)	2.75e-08	0.121186	0.0784292	1.13 (0.97, 1.32)	0.122	No	0.001998	0.0157076	0.8988	-0.0201007	0.0162102	0.215
allergic_rhinitis	1229	8	rs7007533	29548667	G	T	9	rs6559656	84881990	A	G	3.94e-08	0.152827	0.0276151	3.13e-08	-0.0569036	0.0862854	0.51	0.153665	0.0276547	1.17 (1.10, 1.23)	2.75e-08	-0.0522997	0.0865401	0.95 (0.80, 1.12)	0.546	No	-0.0291199	0.0162228	0.07261	0.0158733	0.0198169	0.4231
allergic_rhinitis	1227	1	rs6674649	220557003	T	C	18	rs62089680	70090423	A	G	4.64e-08	0.162232	0.0297306	4.85e-08	0.0124609	0.0996498	0.9	0.165493	0.0297825	1.18 (1.11, 1.25)	2.75e-08	0.00805724	0.0999995	1.01 (0.83, 1.23)	0.936	No	0.0478373	0.0207898	0.02142	0.0119286	0.0159196	0.4537
allergic_rhinitis	1225	4	rs7692604	163242735	T	G	5	rs2546735	173234871	G	A	3.13e-08	-0.165245	0.0297527	2.79e-08	-0.105263	0.0956849	0.271	-0.165646	0.0298092	0.85 (0.80, 0.90)	2.75e-08	-0.109606	0.0958415	0.90 (0.74, 1.08)	0.253	No	-0.00330546	0.0167111	0.8432	0.0109399	0.0202292	0.5887
allergic_rhinitis	1233	2	rs35575084	60534224	C	T	16	rs62038294	82291753	T	C	2.05e-08	0.146963	0.0263302	2.38e-08	0.0329582	0.0871728	0.705	0.146469	0.0263606	1.16 (1.10, 1.22)	2.75e-08	0.0290138	0.0871213	1.03 (0.87, 1.22)	0.739	No	-0.0156214	0.0186948	0.4034	-0.00672255	0.0160519	0.6753
allergic_rhinitis	1232	2	rs1550376	154059622	G	T	2	rs4674681	223550129	C	T	8.7e-08	-0.137669	0.0254502	6.33e-08	0.171435	0.0802768	0.0327	-0.141729	0.0255075	0.87 (0.83, 0.91)	2.75e-08	0.17892	0.0805203	1.20 (1.02, 1.40)	0.0263	No	-0.0422814	0.0166922	0.0113	-0.00722605	0.0175219	0.6801
allergic_rhinitis	1235	2	rs4972979	231878834	C	T	4	rs10033110	187845057	T	C	4.09e-08	-0.163426	0.0298015	4.16e-08	-0.0802393	0.0963157	0.405	-0.16591	0.0298614	0.85 (0.80, 0.90)	2.76e-08	-0.0847913	0.0963747	0.92 (0.76, 1.11)	0.379	No	0.0139029	0.0172194	0.4195	-0.0216323	0.0192458	0.2609
allergic_rhinitis	1234	14	rs17751692	78016271	C	T	21	rs926178	19907884	C	T	2.6e-08	-0.174639	0.0313787	2.61e-08	0.0171428	0.0975069	0.86	-0.174678	0.0314381	0.84 (0.79, 0.89)	2.76e-08	0.0109786	0.0976276	1.01 (0.83, 1.22)	0.91	No	0.00498754	0.0192792	0.7958	0.00995033	0.0198293	0.6158
allergic_rhinitis	1236	6	rs6454132	80508889	A	C	11	rs639791	115763876	G	C	4.82e-08	-0.145702	0.0265874	4.25e-08	0.119244	0.0893629	0.182	-0.148007	0.0266397	0.86 (0.82, 0.91)	2.76e-08	0.111266	0.0895764	1.12 (0.94, 1.33)	0.214	No	0.0148886	0.0190831	0.4353	-0.000500125	0.0160399	0.9751
allergic_rhinitis	1239	1	rs1371815	83413865	A	G	3	rs9289805	149897772	G	A	2.37e-08	0.183381	0.0330588	2.9e-08	-0.064963	0.110282	0.556	0.184106	0.0331398	1.20 (1.13, 1.28)	2.77e-08	-0.0540746	0.110791	0.95 (0.76, 1.18)	0.625	No	-0.00752827	0.0177344	0.6712	-0.0228593	0.0215654	0.289
allergic_rhinitis	1241	4	rs4975137	79450373	G	A	7	rs11971117	41662627	T	C	1.92e-08	-0.175948	0.031349	1.99e-08	-0.0220347	0.10045	0.826	-0.174492	0.0314101	0.84 (0.79, 0.89)	2.77e-08	-0.0288009	0.10093	0.97 (0.80, 1.18)	0.775	No	0.00895974	0.0180059	0.6188	-0.0194887	0.0206842	0.3461
allergic_rhinitis	1237	2	rs11685197	190412377	A	G	6	rs2062412	155376049	T	C	2.57e-08	0.154769	0.0275056	1.84e-08	-0.0222193	0.0891965	0.803	0.153115	0.0275605	1.17 (1.10, 1.23)	2.77e-08	-0.0157402	0.0895184	0.98 (0.83, 1.17)	0.86	No	-0.0258308	0.0188408	0.1705	-0.0123763	0.0168202	0.4619
allergic_rhinitis	1238	1	rs2379143	11477192	T	C	4	rs6829128	187257004	T	C	4.63e-08	-0.131645	0.0239296	3.77e-08	0.114244	0.0787191	0.147	-0.133124	0.0239621	0.88 (0.84, 0.92)	2.77e-08	0.113363	0.0787728	1.12 (0.96, 1.31)	0.15	No	-0.00491204	0.0162489	0.7624	0.00697561	0.0162375	0.6675
allergic_rhinitis	1240	6	rs9276915	32865911	A	G	9	rs4744040	92806474	A	G	3.13e-08	-0.147086	0.0265023	2.86e-08	-0.0648652	0.0833026	0.436	-0.147518	0.0265545	0.86 (0.82, 0.91)	2.77e-08	-0.0652978	0.0834218	0.94 (0.80, 1.10)	0.434	No	-0.00551518	0.0183472	0.7637	0.001998	0.0173739	0.9085
allergic_rhinitis	1242	3	rs6770531	165024438	C	T	20	rs6036775	24409360	A	G	5.33e-08	0.147685	0.0270377	4.7e-08	-0.0350308	0.0876979	0.69	0.150482	0.0270894	1.16 (1.10, 1.23)	2.78e-08	-0.0396745	0.0878347	0.96 (0.81, 1.14)	0.651	No	-0.00120072	0.0184244	0.948	-0.0153167	0.0173797	0.3782
allergic_rhinitis	1245	5	rs2937753	17267995	G	A	15	rs35582592	35395584	-	C	3.49e-08	0.172491	0.0312088	3.26e-08	-0.147813	0.100732	0.142	0.173685	0.0312696	1.19 (1.12, 1.26)	2.78e-08	-0.155159	0.100889	0.86 (0.70, 1.04)	0.124	No	0.00895974	0.0181887	0.6223	0.00498754	0.017724	0.7784
allergic_rhinitis	1244	9	rs369791	98469778	C	A	14	rs28630675	96774430	C	T	3.52e-08	-0.171057	0.0309485	3.25e-08	-0.0123456	0.102093	0.904	-0.172103	0.0309828	0.84 (0.79, 0.89)	2.78e-08	-0.015208	0.102306	0.98 (0.81, 1.20)	0.882	No	-0.00511305	0.0194783	0.7929	-0.000900405	0.017379	0.9587
allergic_rhinitis	1243	7	rs2622128	153538274	G	A	13	rs9531091	81158545	G	T	4.11e-08	-0.149206	0.0271062	3.7e-08	0.0736665	0.0885259	0.405	-0.150849	0.0271562	0.86 (0.82, 0.91)	2.78e-08	0.0744027	0.0886611	1.08 (0.91, 1.28)	0.401	No	-0.00230265	0.0187818	0.9024	-0.00040008	0.018095	0.9824
allergic_rhinitis	1251	3	rs12695126	94726291	G	A	3	rs6781403	114104902	T	C	1.88e-08	0.157824	0.0280585	1.86e-08	-0.0774408	0.0952245	0.416	0.156096	0.0281045	1.17 (1.11, 1.24)	2.79e-08	-0.0805877	0.0953624	0.92 (0.77, 1.11)	0.398	No	0.0158733	0.0183401	0.3868	0.0207825	0.0178544	0.2444
allergic_rhinitis	1250	6	rs644637	158624814	A	G	11	rs2514437	114804339	A	G	2.55e-08	0.136438	0.0247096	3.36e-08	-0.0139312	0.0780738	0.858	0.137358	0.0247306	1.15 (1.09, 1.20)	2.79e-08	-0.0201597	0.0781611	0.98 (0.84, 1.14)	0.796	No	-0.00833464	0.0171178	0.6263	0.0188218	0.016467	0.253
allergic_rhinitis	1248	1	rs2287537	197482265	A	G	11	rs509375	90354903	G	A	1.62e-08	-0.130956	0.0231478	1.54e-08	-0.0265464	0.0751105	0.724	-0.128793	0.0231875	0.88 (0.84, 0.92)	2.79e-08	-0.0182887	0.0752884	0.98 (0.85, 1.14)	0.808	No	0	0	0.9979	0.0158733	0.0159724	0.3203
allergic_rhinitis	1252	1	rs13303053	35182015	T	G	18	rs2684758	75386345	G	T	3.38e-08	0.127427	0.0230894	3.41e-08	-0.0255974	0.0723195	0.723	0.128476	0.0231329	1.14 (1.09, 1.19)	2.79e-08	-0.0223389	0.072478	0.98 (0.85, 1.13)	0.758	No	-0.0213258	0.0164297	0.1944	-0.0133892	0.0161569	0.4073
allergic_rhinitis	1247	1	rs11210937	44405563	T	C	17	rs5819355	12193444	C	-	1.83e-08	-0.168827	0.0300446	1.92e-08	0.00219442	0.0969708	0.982	-0.167153	0.0300937	0.85 (0.80, 0.90)	2.79e-08	0.000347624	0.0972538	1.00 (0.83, 1.21)	0.997	No	0.0148886	0.0217257	0.4931	-0.00833464	0.0161806	0.6065
allergic_rhinitis	1249	1	rs4951765	210869844	C	A	12	rs12309091	119444197	A	G	3.73e-08	-0.163717	0.029499	2.86e-08	0.0981768	0.091887	0.285	-0.164245	0.0295713	0.85 (0.80, 0.90)	2.79e-08	0.0987657	0.0922167	1.10 (0.92, 1.32)	0.284	No	0.0227395	0.0162425	0.1616	-0.00893984	0.0204807	0.6625
allergic_rhinitis	1246	3	rs10804463	107473614	G	A	13	rs4886086	59125276	A	G	3.73e-08	-0.155357	0.0282587	3.85e-08	0.000308913	0.0914132	0.997	-0.157202	0.0283021	0.85 (0.81, 0.90)	2.79e-08	-0.00382806	0.0915643	1.00 (0.83, 1.19)	0.967	No	-0.0281937	0.0165845	0.08922	-0.00561574	0.019567	0.7741
allergic_rhinitis	1257	3	rs2681400	121837377	T	C	10	rs1329157	91982387	G	T	4.76e-08	-0.163165	0.0294247	2.94e-08	-0.0891929	0.0951562	0.349	-0.163626	0.0294636	0.85 (0.80, 0.90)	2.8e-08	-0.0844819	0.0952148	0.92 (0.76, 1.11)	0.375	No	0.0256677	0.0177509	0.1481	0.0372958	0.0188078	0.04733
allergic_rhinitis	1261	6	rs4715630	56417282	C	T	15	rs275182	39446211	G	A	4.64e-08	-0.194163	0.0353631	4.01e-08	0.127118	0.120832	0.293	-0.196669	0.0354153	0.82 (0.77, 0.88)	2.8e-08	0.127239	0.121227	1.14 (0.90, 1.44)	0.294	No	0.00995033	0.0190473	0.6014	0.0411419	0.0218375	0.05954
allergic_rhinitis	1255	4	rs62329300	119795316	G	A	15	rs7170004	67611732	T	C	6.86e-08	0.15838	0.029153	5.55e-08	0.0253123	0.0935533	0.787	0.162193	0.0292051	1.18 (1.11, 1.25)	2.8e-08	0.0286887	0.0938117	1.03 (0.86, 1.24)	0.76	No	-0.00581689	0.0209316	0.7811	-0.0297378	0.0161619	0.06584
allergic_rhinitis	1260	6	rs2073260	153296541	G	C	13	rs7987120	51765151	A	G	2.67e-08	-0.135779	0.0243849	2.57e-08	0.144869	0.0800744	0.0704	-0.135667	0.0244296	0.87 (0.83, 0.92)	2.8e-08	0.144836	0.0803173	1.16 (0.99, 1.35)	0.0713	No	0.0344014	0.0169215	0.04206	0.0188218	0.0168805	0.2647
allergic_rhinitis	1253	6	rs2180314	52617731	C	G	8	rs10957123	61132637	C	T	1.68e-08	0.135909	0.0242264	2.02e-08	-0.00685337	0.0797857	0.932	0.134756	0.0242643	1.14 (1.09, 1.20)	2.8e-08	-0.0160115	0.0799629	0.98 (0.84, 1.15)	0.841	No	-0.00642057	0.016582	0.6986	0.00598207	0.0171455	0.7272
allergic_rhinitis	1259	1	rs4651000	178532223	G	A	6	rs2819973	95298498	T	C	3.59e-08	0.143424	0.0261145	3.97e-08	0.0520829	0.0848388	0.539	0.145245	0.0261539	1.16 (1.10, 1.22)	2.8e-08	0.04974	0.0848629	1.05 (0.89, 1.24)	0.558	No	-0.0106566	0.0167794	0.5253	0.00399202	0.0192479	0.8357
allergic_rhinitis	1256	2	rs55636728	109666517	T	C	22	rs133347	42423645	T	A	5.17e-08	-0.137869	0.0252396	4.7e-08	-0.104382	0.0818276	0.202	-0.140438	0.0252881	0.87 (0.83, 0.91)	2.8e-08	-0.110965	0.0819859	0.89 (0.76, 1.05)	0.176	No	0.00299551	0.0200906	0.8815	0.00299551	0.0147199	0.8387
allergic_rhinitis	1258	2	rs918288	225281331	A	C	9	rs2418124	113732167	T	C	4.54e-08	-0.180574	0.0328086	3.72e-08	-0.070203	0.102799	0.495	-0.18253	0.0328678	0.83 (0.78, 0.89)	2.8e-08	-0.0702481	0.103177	0.93 (0.76, 1.14)	0.496	No	-0.0166376	0.0224016	0.4576	-0.00250313	0.0169016	0.8823
allergic_rhinitis	1254	2	rs10169539	165805080	A	G	11	rs7934284	38577786	A	G	1.71e-08	0.171521	0.0305705	2.02e-08	-0.0392976	0.0999278	0.694	0.170019	0.030614	1.19 (1.12, 1.26)	2.8e-08	-0.0293244	0.10039	0.97 (0.80, 1.18)	0.77	No	-0.0290169	0.021494	0.177	0	0	0.9979
allergic_rhinitis	1263	2	rs1540926	31459744	C	T	10	rs7085745	96682514	C	T	4e-08	-0.155321	0.0283244	4.17e-08	-0.147001	0.0917547	0.109	-0.15777	0.028411	0.85 (0.81, 0.90)	2.81e-08	-0.153732	0.0919541	0.86 (0.72, 1.03)	0.0946	No	0.00995033	0.0161113	0.5369	0.0497421	0.0199287	0.01254
allergic_rhinitis	1265	4	rs1299243	161172720	G	T	8	rs28624534	40595812	C	T	4.04e-08	0.158295	0.0289279	4.45e-08	0.145852	0.0936978	0.12	0.160898	0.0289767	1.17 (1.11, 1.24)	2.81e-08	0.142288	0.0938087	1.15 (0.96, 1.39)	0.129	No	-0.00934352	0.0194373	0.6307	-0.027474	0.0170328	0.1068
allergic_rhinitis	1262	12	rs4332594	4421362	T	C	12	rs1421461	106320886	C	T	4.9e-08	-0.185565	0.0337681	3.9e-08	0.0406092	0.107657	0.706	-0.187793	0.0338174	0.83 (0.78, 0.89)	2.81e-08	0.0312536	0.107759	1.03 (0.84, 1.27)	0.772	No	0.00796817	0.0197037	0.686	-0.0100503	0.0201369	0.6177
allergic_rhinitis	1264	6	rs6571142	104308569	C	T	11	rs1426836	23036063	G	A	2.75e-08	0.149153	0.0269805	3.24e-08	-0.142773	0.0895851	0.111	0.14999	0.0270111	1.16 (1.10, 1.22)	2.81e-08	-0.141268	0.0897038	0.87 (0.73, 1.04)	0.115	No	0.0344014	0.0188398	0.0678	-0.00040008	0.0150124	0.9787
allergic_rhinitis	1269	12	rs17303475	81620444	A	G	18	rs17337482	73720132	T	C	2.69e-08	0.145334	0.026042	2.39e-08	0.0270198	0.0833137	0.746	0.144763	0.0260728	1.16 (1.10, 1.22)	2.82e-08	0.0310258	0.083575	1.03 (0.88, 1.22)	0.71	No	0.0009995	0.0185643	0.9571	-0.0254204	0.0184875	0.169
allergic_rhinitis	1266	5	rs459633	122478080	C	T	6	rs12208898	139897170	A	G	3.37e-08	-0.131205	0.0238092	3.57e-08	0.0195756	0.0753034	0.795	-0.132393	0.0238442	0.88 (0.84, 0.92)	2.82e-08	0.0239201	0.0756048	1.02 (0.88, 1.19)	0.752	No	-0.00310481	0.0169755	0.8549	0.0188218	0.0160732	0.2416
allergic_rhinitis	1267	3	rs58578040	30589106	A	G	6	rs34599047	106629690	C	T	2.64e-08	0.219634	0.0397093	3.18e-08	0.0463936	0.128962	0.719	0.220951	0.0397947	1.25 (1.15, 1.35)	2.82e-08	0.0422945	0.129237	1.04 (0.81, 1.34)	0.743	No	-0.034695	0.0226913	0.1264	0.00895974	0.0212871	0.6738
allergic_rhinitis	1268	12	rs7980501	3912972	T	C	20	rs55940632	16980248	A	G	2e-08	-0.202938	0.0360782	1.86e-08	-0.117522	0.114332	0.304	-0.200646	0.0361378	0.82 (0.76, 0.88)	2.82e-08	-0.115735	0.114873	0.89 (0.71, 1.12)	0.314	No	0	0	0.9946	0.00598207	0.0195046	0.7591
allergic_rhinitis	1272	1	rs6604053	92244566	A	C	20	rs1203982	23233896	G	A	4.16e-08	-0.187676	0.033881	3.04e-08	-0.0772296	0.111445	0.488	-0.18845	0.0339443	0.83 (0.77, 0.89)	2.83e-08	-0.0782294	0.111785	0.92 (0.74, 1.15)	0.484	No	0.00895974	0.0174961	0.6086	0.0372958	0.0222794	0.09415
allergic_rhinitis	1275	16	rs9940646	53800629	G	C	17	rs16966811	39579112	A	G	4.04e-08	0.167626	0.0303977	3.5e-08	0.16939	0.101029	0.0936	0.169169	0.0304726	1.18 (1.12, 1.26)	2.83e-08	0.169687	0.101004	1.18 (0.97, 1.44)	0.093	No	0.0563803	0.0163421	0.0005613	-0.0269602	0.021397	0.2076
allergic_rhinitis	1270	4	rs4864676	53681594	T	C	12	rs2630605	32194411	T	C	5.46e-08	-0.137823	0.0253622	5.5e-08	-0.0453723	0.0826169	0.583	-0.141113	0.0254176	0.87 (0.83, 0.91)	2.83e-08	-0.0411186	0.0825967	0.96 (0.82, 1.13)	0.619	No	0.0440169	0.0178712	0.01377	0.0109399	0.0156307	0.484
allergic_rhinitis	1273	12	rs10846858	125768414	G	A	12	rs1534387	131407836	C	T	3.1e-08	-0.200078	0.0357352	2.16e-08	0.19986	0.10903	0.0668	-0.198806	0.0358097	0.82 (0.76, 0.88)	2.83e-08	0.19626	0.109068	1.22 (0.98, 1.51)	0.072	No	-0.0159262	0.0203607	0.4341	-0.00853633	0.0197417	0.6655
allergic_rhinitis	1271	19	rs12976121	32667209	T	C	20	rs60845367	703778	T	C	1.91e-08	-0.143761	0.0257913	2.49e-08	-0.0234438	0.083311	0.778	-0.143452	0.0258391	0.87 (0.82, 0.91)	2.83e-08	-0.0255238	0.0834035	0.97 (0.83, 1.15)	0.76	No	-0.00722605	0.0162237	0.656	0.0009995	0.0133036	0.9401
allergic_rhinitis	1274	4	rs17009161	85491947	T	C	16	rs4782784	83415563	G	T	2.27e-08	-0.18423	0.032844	2.03e-08	0.0200942	0.105363	0.849	-0.182701	0.0329099	0.83 (0.78, 0.89)	2.83e-08	0.0222011	0.105507	1.02 (0.83, 1.26)	0.833	No	0.0468836	0.0209958	0.02552	-0.000700245	0.0188694	0.9704
allergic_rhinitis	1276	1	rs4656376	162640649	A	G	4	rs923309	42376356	T	G	2.09e-08	-0.13552	0.0241488	2e-08	-0.0330855	0.0773063	0.669	-0.134192	0.0241745	0.87 (0.83, 0.92)	2.84e-08	-0.0324561	0.0774158	0.97 (0.83, 1.13)	0.675	No	0.00399202	0.0175089	0.8196	0.0314987	0.016622	0.05814
allergic_rhinitis	1278	2	rs2195193	71955855	T	C	13	rs9601946	83263581	T	C	3.37e-08	0.139263	0.025075	2.79e-08	-0.00176308	0.0817208	0.983	0.139351	0.0251044	1.15 (1.09, 1.21)	2.84e-08	0.0038069	0.0817587	1.00 (0.86, 1.18)	0.963	No	-0.00511305	0.0169643	0.7631	-0.0297378	0.0172293	0.0843
allergic_rhinitis	1277	12	rs4767554	117956325	G	A	17	rs6505300	30869940	A	G	1.87e-08	-0.130574	0.0234678	2.64e-08	-0.176225	0.0762614	0.0208	-0.130511	0.0235114	0.88 (0.84, 0.92)	2.84e-08	-0.172117	0.0763706	0.84 (0.72, 0.98)	0.0242	Yes	-0.00400802	0.0165211	0.8083	0.0276152	0.0166356	0.09696
allergic_rhinitis	1281	8	rs6982610	14513469	C	A	8	rs10156337	61811321	C	T	2.27e-08	0.138267	0.0248022	2.48e-08	0.132666	0.0803611	0.0988	0.13794	0.0248506	1.15 (1.09, 1.21)	2.84e-08	0.137996	0.0806753	1.15 (0.98, 1.34)	0.0872	No	0.00299551	0.0162095	0.8534	-0.0158246	0.0174625	0.3649
allergic_rhinitis	1282	1	rs469746	162400784	A	G	15	rs9919961	39316630	A	G	3.17e-08	-0.193869	0.03466	2.23e-08	-0.141458	0.111925	0.206	-0.192859	0.0347448	0.82 (0.77, 0.88)	2.84e-08	-0.149043	0.112311	0.86 (0.69, 1.07)	0.184	No	-0.0291199	0.0192719	0.1309	-0.0145047	0.0202976	0.4749
allergic_rhinitis	1280	15	rs7170581	94867962	T	G	15	rs12719733	100717441	G	A	2.78e-08	0.146466	0.026355	2.74e-08	0.0632464	0.0860735	0.462	0.146524	0.0263969	1.16 (1.10, 1.22)	2.84e-08	0.0624702	0.0862302	1.06 (0.90, 1.26)	0.469	No	0.0158733	0.0161561	0.3259	-0.0103534	0.0186952	0.5797
allergic_rhinitis	1279	1	rs10797938	184019954	A	C	15	rs12439498	95401036	C	T	2.36e-08	-0.147488	0.0263795	2.26e-08	0.15337	0.0849369	0.071	-0.146694	0.0264273	0.86 (0.82, 0.91)	2.84e-08	0.141463	0.0852594	1.15 (0.97, 1.36)	0.0971	No	-0.00130085	0.0168831	0.9386	0.00697561	0.0178587	0.6961
allergic_rhinitis	1284	2	rs1843834	225558042	A	G	13	rs723770	95572401	C	T	2.01e-08	0.150614	0.0269349	2.25e-08	-0.0401059	0.0882952	0.65	0.149763	0.0269811	1.16 (1.10, 1.22)	2.85e-08	-0.0385612	0.0884659	0.96 (0.81, 1.14)	0.663	No	0.0129162	0.0173815	0.4574	-0.030253	0.0183463	0.09912
allergic_rhinitis	1283	3	rs3732413	119133183	G	A	7	rs34932678	3252555	A	G	2.6e-08	0.160997	0.0289552	2.69e-08	0.047787	0.0915893	0.602	0.161032	0.0290113	1.17 (1.11, 1.24)	2.85e-08	0.0485968	0.0915833	1.05 (0.88, 1.26)	0.596	No	0	0	0.9845	-0.0202027	0.0168778	0.2312
allergic_rhinitis	1287	2	rs36083794	103740514	-	C	10	rs2420699	122105511	A	G	3.08e-08	-0.179096	0.0323632	3.13e-08	0.214835	0.101776	0.0348	-0.179991	0.0324283	0.84 (0.78, 0.89)	2.85e-08	0.214564	0.102006	1.24 (1.01, 1.51)	0.0354	No	-0.0209172	0.0195671	0.2852	0.00995033	0.0196298	0.6123
allergic_rhinitis	1286	3	rs2133452	1395966	G	A	8	rs13271959	105064730	T	G	3.18e-08	0.164639	0.0299225	3.75e-08	0.0186946	0.0990668	0.85	0.166395	0.0299786	1.18 (1.11, 1.25)	2.85e-08	0.0222497	0.0990697	1.02 (0.84, 1.24)	0.822	No	-0.00230265	0.0176584	0.8962	-0.00924258	0.0193117	0.6322
allergic_rhinitis	1285	8	rs718742	10614275	G	T	17	rs2721853	12244285	T	C	3.03e-08	0.184109	0.0334391	3.68e-08	0.121634	0.106864	0.255	0.185998	0.0335092	1.20 (1.13, 1.29)	2.85e-08	0.119334	0.106866	1.13 (0.91, 1.39)	0.264	No	0.00399202	0.0192758	0.8359	-0.0100503	0.0217493	0.644
allergic_rhinitis	1288	4	rs17313669	176560547	G	A	11	rs4570576	4596213	T	C	4.42e-08	0.173323	0.0317478	4.78e-08	0.0971586	0.103502	0.348	0.176463	0.0317937	1.19 (1.12, 1.27)	2.85e-08	0.0912284	0.10371	1.10 (0.89, 1.34)	0.379	No	0.00299551	0.0164137	0.8552	0.00498754	0.0221275	0.8217
allergic_rhinitis	1290	5	rs13156302	40605312	T	C	13	rs7981982	99072931	T	G	5.49e-08	-0.161354	0.0296019	5.01e-08	-0.00283602	0.0936785	0.976	-0.164654	0.0296695	0.85 (0.80, 0.90)	2.86e-08	-0.00449589	0.093892	1.00 (0.83, 1.20)	0.962	No	-0.0124775	0.0203449	0.5397	-0.0306654	0.0165223	0.06338
allergic_rhinitis	1292	5	rs12153549	108077697	G	A	10	rs1904693	52915843	G	A	2.41e-08	-0.156387	0.0278969	2.07e-08	0.12444	0.0925887	0.179	-0.155087	0.027946	0.86 (0.81, 0.90)	2.86e-08	0.126256	0.0928809	1.13 (0.95, 1.36)	0.174	No	0.00498754	0.0192346	0.7954	0.0188218	0.016087	0.2421
allergic_rhinitis	1289	1	rs1361349	195485556	T	C	6	rs10456021	22747334	A	G	3.71e-08	-0.177746	0.0320701	2.98e-08	-0.141522	0.101906	0.165	-0.178184	0.032105	0.84 (0.79, 0.89)	2.86e-08	-0.138913	0.102157	0.87 (0.71, 1.06)	0.174	No	-0.0109598	0.0205433	0.5937	-0.0161294	0.0176123	0.3598
allergic_rhinitis	1291	7	rs10235373	56296553	T	G	20	rs4810330	40267858	A	G	3.78e-08	-0.16167	0.0290613	2.65e-08	0.0141258	0.0910132	0.877	-0.161493	0.0291003	0.85 (0.80, 0.90)	2.86e-08	0.0196514	0.0912683	1.02 (0.85, 1.22)	0.83	No	-0.0138961	0.0202833	0.4933	0.0009995	0.025323	0.9685
allergic_rhinitis	1294	8	rs9949	8994512	G	A	20	rs804688	22242336	A	G	2.69e-08	0.141529	0.0255582	3.07e-08	0.135446	0.0830953	0.103	0.142114	0.0256094	1.15 (1.10, 1.21)	2.87e-08	0.132398	0.0832331	1.14 (0.97, 1.34)	0.112	No	-0.0151136	0.0178881	0.3982	-0.0198966	0.0164164	0.2255
allergic_rhinitis	1298	13	rs1535532	32114398	C	T	15	rs8030441	98897095	T	C	4.21e-08	-0.148143	0.0266999	2.88e-08	-0.0136038	0.0856215	0.874	-0.148403	0.026744	0.86 (0.82, 0.91)	2.87e-08	-0.00945903	0.0857605	0.99 (0.84, 1.17)	0.912	No	0.00895974	0.0159454	0.5742	0.0188218	0.0178744	0.2924
allergic_rhinitis	1297	6	rs1123181	161394053	C	T	18	rs1153629	55025687	T	C	5.32e-08	-0.207709	0.0378746	4.16e-08	-0.221782	0.122001	0.0691	-0.210493	0.0379329	0.81 (0.75, 0.87)	2.87e-08	-0.222502	0.122246	0.80 (0.63, 1.02)	0.0687	No	-0.0110609	0.0190443	0.5614	-0.0231663	0.0223829	0.3006
allergic_rhinitis	1293	11	rs1350320	41594447	T	C	18	rs8084413	22869123	A	G	4.37e-08	-0.148523	0.0270957	4.22e-08	0.0174161	0.0840888	0.836	-0.150556	0.0271304	0.86 (0.82, 0.91)	2.87e-08	0.0199035	0.0843244	1.02 (0.86, 1.20)	0.813	No	-0.0296348	0.0191563	0.1217	-0.0149106	0.016216	0.3578
allergic_rhinitis	1296	8	rs10110404	98227007	C	T	18	rs35936597	41397325	G	A	2.38e-08	0.168532	0.030242	2.51e-08	-0.115054	0.0988191	0.244	0.168113	0.0302952	1.18 (1.11, 1.26)	2.87e-08	-0.111656	0.099081	0.89 (0.74, 1.09)	0.26	No	-0.00793137	0.0175434	0.6512	-0.00440971	0.0197745	0.8236
allergic_rhinitis	1295	9	rs1757108	117845659	T	C	14	rs11848583	96298371	T	C	1.95e-08	0.140528	0.0251429	2.28e-08	-0.0114712	0.0804553	0.887	0.139696	0.0251739	1.15 (1.09, 1.21)	2.87e-08	-0.00849171	0.0806264	0.99 (0.85, 1.16)	0.916	No	0.00598207	0.0172693	0.729	0.0009995	0.0246061	0.9676
allergic_rhinitis	1301	9	rs7036950	90513983	C	T	18	rs6505777	13008369	A	G	4.71e-08	-0.129797	0.0236646	4.14e-08	0.0101581	0.0752947	0.893	-0.13156	0.0237112	0.88 (0.84, 0.92)	2.88e-08	0.0136552	0.0755613	1.01 (0.87, 1.18)	0.857	No	0.00796817	0.0154902	0.6069	0.0285875	0.0171285	0.09521
allergic_rhinitis	1302	10	rs11238673	44227422	T	C	11	rs1613367	104911031	G	T	2.68e-08	0.170588	0.0306923	2.73e-08	-0.0801108	0.0947342	0.398	0.170578	0.0307437	1.19 (1.12, 1.26)	2.88e-08	-0.0733144	0.0950188	0.93 (0.77, 1.12)	0.44	No	-0.00954541	0.0212972	0.654	0.00995033	0.0169367	0.5569
allergic_rhinitis	1299	5	rs2283	106773623	G	A	15	rs735209	95509307	G	A	6.73e-08	-0.14671	0.0269074	4.97e-08	0.108723	0.0879635	0.216	-0.149576	0.0269563	0.86 (0.82, 0.91)	2.88e-08	0.118793	0.0882365	1.13 (0.95, 1.34)	0.178	No	0.00498754	0.0187643	0.7904	-0.00813298	0.018438	0.6591
allergic_rhinitis	1300	15	rs12440100	20177092	A	G	20	rs6122878	48746189	T	C	1.87e-08	0.197945	0.0356067	2.71e-08	-0.204937	0.116887	0.0796	0.197992	0.0356837	1.22 (1.14, 1.31)	2.88e-08	-0.202887	0.117012	0.82 (0.65, 1.03)	0.0829	No	-0.0138961	0.022482	0.5365	-0.00662188	0.018197	0.7159
allergic_rhinitis	1303	7	rs56125352	130820567	C	T	9	rs11534280	96453325	T	C	2.23e-08	-0.154347	0.0277929	2.8e-08	0.131902	0.0918104	0.151	-0.154521	0.0278501	0.86 (0.81, 0.90)	2.88e-08	0.130012	0.0921028	1.14 (0.95, 1.36)	0.158	No	-0.0175532	0.0192321	0.3614	0.001998	0.0155366	0.8977
allergic_rhinitis	1304	1	rs3892375	161054054	C	T	10	rs10509936	113036693	C	T	4.53e-08	-0.144866	0.0262226	3.3e-08	0.103489	0.0864573	0.231	-0.145771	0.0262736	0.86 (0.82, 0.91)	2.89e-08	0.109956	0.0865599	1.12 (0.94, 1.32)	0.204	No	0.00995033	0.0185191	0.591	0.0168571	0.0163028	0.301
allergic_rhinitis	1306	2	rs150715	33168403	C	T	8	rs4871780	128291578	T	C	5.44e-08	0.126308	0.023164	4.96e-08	-0.0008624	0.0759283	0.991	0.12882	0.0232195	1.14 (1.09, 1.19)	2.89e-08	-0.00458166	0.0761024	1.00 (0.86, 1.16)	0.952	No	-0.00210221	0.0163596	0.8977	-0.0133892	0.0162946	0.4112
allergic_rhinitis	1307	11	rs56057355	130302382	A	G	13	rs628165	110798827	A	G	4.18e-08	0.186264	0.0341208	4.79e-08	0.142094	0.110588	0.199	0.189567	0.0341693	1.21 (1.13, 1.29)	2.89e-08	0.142944	0.110944	1.15 (0.93, 1.43)	0.198	No	-0.0313875	0.0228107	0.1689	0.0129162	0.0173163	0.4557
allergic_rhinitis	1308	7	rs7776529	4401820	G	A	16	rs2343036	77242558	T	C	5.16e-08	-0.139575	0.0256164	5.07e-08	-0.141542	0.0843824	0.0935	-0.14237	0.0256624	0.87 (0.82, 0.91)	2.89e-08	-0.141912	0.0843936	0.87 (0.74, 1.02)	0.0927	No	-0.012275	0.0171919	0.4752	0.00995033	0.0173321	0.5659
allergic_rhinitis	1305	3	rs1498092	11833195	T	C	19	rs11672034	22020770	A	G	8.7e-08	0.152684	0.028147	5.81e-08	-0.11994	0.0928312	0.196	0.156411	0.0281925	1.17 (1.11, 1.24)	2.89e-08	-0.119873	0.0931068	0.89 (0.74, 1.06)	0.198	No	-0.0280909	0.0172654	0.1038	-0.00330546	0.0189208	0.8613
allergic_rhinitis	1311	6	rs236888	79322241	C	T	14	rs1353190	46952601	C	T	3.73e-08	0.134708	0.02426	2.81e-08	-0.102073	0.0779366	0.19	0.134825	0.0243054	1.14 (1.09, 1.20)	2.9e-08	-0.100782	0.0780696	0.90 (0.78, 1.05)	0.197	No	-0.0436385	0.017093	0.01068	0.0246926	0.0163962	0.132
allergic_rhinitis	1310	7	rs59335127	145865552	C	T	14	rs6573086	56687055	T	C	2.65e-08	0.12816	0.0229942	2.5e-08	0.0533069	0.0727764	0.464	0.127772	0.0230318	1.14 (1.09, 1.19)	2.9e-08	0.0538863	0.0728773	1.06 (0.91, 1.22)	0.46	No	-0.00350614	0.016098	0.8276	0.0168571	0.016462	0.306
allergic_rhinitis	1309	5	rs38086	9975860	A	G	9	rs10757321	22379219	G	T	1.52e-08	-0.185672	0.0330567	1.95e-08	-0.112507	0.109096	0.302	-0.183792	0.03313	0.83 (0.78, 0.89)	2.9e-08	-0.112132	0.10946	0.89 (0.72, 1.11)	0.306	No	-0.0121738	0.0216847	0.5745	0.0148886	0.017547	0.3962
allergic_rhinitis	1312	2	rs17481395	216633056	T	C	13	rs7331969	58430637	C	T	2.1e-08	0.155004	0.027707	2.21e-08	-0.0845505	0.0924498	0.36	0.154012	0.0277658	1.17 (1.10, 1.23)	2.91e-08	-0.0827379	0.0926855	0.92 (0.77, 1.10)	0.372	No	0.0178399	0.0170391	0.2953	-0.0329365	0.0185872	0.07632
allergic_rhinitis	1313	3	rs9289474	134236449	T	C	4	rs886372	7629251	A	G	3.87e-08	0.172714	0.0315431	4.36e-08	-0.132183	0.105575	0.211	0.175237	0.0315925	1.19 (1.12, 1.27)	2.91e-08	-0.131326	0.105727	0.88 (0.71, 1.08)	0.214	No	0.001998	0.0146804	0.8917	-0.0287082	0.0213285	0.1783
allergic_rhinitis	1315	5	rs11458703	126896996	A	-	8	rs12677086	135695988	T	C	4.17e-08	0.145241	0.0262744	3.24e-08	-0.0690987	0.088724	0.436	0.146008	0.0263242	1.16 (1.10, 1.22)	2.91e-08	-0.0800451	0.0888591	0.92 (0.78, 1.10)	0.368	No	0.0198026	0.0166829	0.2353	0.0188218	0.0180631	0.2972
allergic_rhinitis	1314	4	rs9654238	156264942	G	A	9	rs2381567	7135405	T	G	1.44e-08	0.134475	0.0238666	1.76e-08	-0.015338	0.0757854	0.84	0.132624	0.0239109	1.14 (1.09, 1.20)	2.91e-08	-0.0103004	0.0758875	0.99 (0.85, 1.15)	0.892	No	-0.00370686	0.0162939	0.8201	-0.0145047	0.0166816	0.3846
allergic_rhinitis	1316	2	rs10168342	46932523	G	A	20	rs1382011	52914365	C	T	2.82e-08	0.163778	0.0297148	3.55e-08	-0.11457	0.0975768	0.24	0.165131	0.0297733	1.18 (1.11, 1.25)	2.92e-08	-0.118558	0.097653	0.89 (0.73, 1.08)	0.225	No	-0.0356272	0.016925	0.0353	0.0237165	0.0201843	0.2398
allergic_rhinitis	1317	6	rs795857	75112715	A	G	21	rs11701201	21696043	A	G	4.36e-08	-0.127529	0.0233749	4.87e-08	-0.0864996	0.0749537	0.248	-0.129891	0.0234206	0.88 (0.84, 0.92)	2.92e-08	-0.0843248	0.0751414	0.92 (0.79, 1.06)	0.262	No	0	0	0.9788	-0.00803217	0.0165305	0.6271
allergic_rhinitis	1321	1	rs10874393	84026132	T	C	12	rs7138930	49108488	C	T	3.19e-08	-0.18329	0.0328643	2.44e-08	-0.125133	0.110171	0.256	-0.182503	0.0329098	0.83 (0.78, 0.89)	2.93e-08	-0.125209	0.110451	0.88 (0.71, 1.10)	0.257	No	0.0198026	0.0218789	0.3654	0.0207825	0.0166794	0.2129
allergic_rhinitis	1322	5	rs7732107	157513737	A	C	12	rs10858911	89963141	A	G	2.17e-08	-0.143136	0.0255966	2.24e-08	-0.0840193	0.0831372	0.312	-0.142128	0.0256304	0.87 (0.83, 0.91)	2.93e-08	-0.0775678	0.0832592	0.93 (0.79, 1.09)	0.352	No	0.0129162	0.0182794	0.4798	-0.0187752	0.0161437	0.2447
allergic_rhinitis	1319	10	rs7098506	18348597	T	G	12	rs1907699	88889977	A	T	7.41e-08	0.158319	0.0291176	5.41e-08	-0.0991309	0.0968703	0.306	0.161789	0.0291741	1.18 (1.11, 1.24)	2.93e-08	-0.10248	0.0971563	0.90 (0.75, 1.09)	0.292	No	0.00399202	0.0161229	0.8045	0.0139029	0.0202725	0.4928
allergic_rhinitis	1318	3	rs7622750	144573876	T	G	7	rs6975408	48179075	C	T	2.41e-08	0.206861	0.037189	2.66e-08	-0.223819	0.126589	0.077	0.206521	0.0372396	1.23 (1.14, 1.32)	2.93e-08	-0.221886	0.126898	0.80 (0.62, 1.03)	0.0804	No	0.0119286	0.0216607	0.5819	-0.00642057	0.0198411	0.7462
allergic_rhinitis	1320	1	rs16859251	167537793	T	C	9	rs2994066	134326950	A	G	4.11e-08	-0.150452	0.0272575	3.4e-08	-0.166295	0.0867967	0.0554	-0.151477	0.0273149	0.86 (0.81, 0.91)	2.93e-08	-0.171655	0.0870491	0.84 (0.71, 1.00)	0.0486	Yes	0.001998	0.0152519	0.8958	-0.00170145	0.0163916	0.9173
allergic_rhinitis	1323	3	rs9880534	169442363	G	A	5	rs42919	55502645	G	A	1.56e-08	0.154763	0.0275345	1.9e-08	-0.0502324	0.0901682	0.577	0.152947	0.0275827	1.17 (1.10, 1.23)	2.94e-08	-0.0532155	0.0904019	0.95 (0.79, 1.13)	0.556	No	0.0109399	0.0170351	0.5207	-0.0221434	0.0182852	0.2257
allergic_rhinitis	1325	4	rs6446649	4475393	C	A	7	rs10257825	152319703	A	G	4.59e-08	-0.164775	0.0296224	2.66e-08	0.00324488	0.0941613	0.973	-0.164497	0.0296692	0.85 (0.80, 0.90)	2.95e-08	0.00256152	0.0942724	1.00 (0.83, 1.21)	0.978	No	-0.00471108	0.0193712	0.8078	-0.0253178	0.0173172	0.1439
allergic_rhinitis	1324	9	rs7857156	25004127	A	G	18	rs73001213	76214410	T	C	2.94e-08	0.167325	0.0303693	3.6e-08	0.154977	0.0967059	0.109	0.168707	0.0304276	1.18 (1.12, 1.26)	2.95e-08	0.145991	0.096627	1.16 (0.96, 1.40)	0.131	No	0.0198026	0.0196845	0.3146	0.0256677	0.0185863	0.1672
allergic_rhinitis	1327	4	rs704638	59440585	C	T	4	rs11942031	97985065	C	T	6.29e-08	-0.172989	0.0319402	6.09e-08	-0.0716877	0.102176	0.483	-0.177461	0.032008	0.84 (0.79, 0.89)	2.95e-08	-0.074428	0.102558	0.93 (0.76, 1.13)	0.468	No	-0.0211215	0.0176306	0.231	-0.0269602	0.0205176	0.1889
allergic_rhinitis	1328	19	rs7258094	41012190	T	C	19	rs60026932	56685777	T	C	4.71e-08	-0.194044	0.0350661	3.14e-08	0.133311	0.11191	0.234	-0.194797	0.0351356	0.82 (0.77, 0.88)	2.95e-08	0.124532	0.112354	1.13 (0.91, 1.41)	0.268	No	0.0178399	0.0185774	0.3369	-0.0243952	0.0211031	0.2477
allergic_rhinitis	1326	2	rs2678379	21226560	A	G	6	rs1699003	38593084	T	C	3.03e-08	-0.160941	0.0292409	3.71e-08	-0.0866047	0.093962	0.357	-0.162356	0.0292833	0.85 (0.80, 0.90)	2.95e-08	-0.0823977	0.0941778	0.92 (0.77, 1.11)	0.382	No	-0.016841	0.0198691	0.3967	-0.015723	0.0167408	0.3476
allergic_rhinitis	1329	5	rs1895391	75445925	T	C	13	rs17067700	46676195	A	G	2e-08	0.13156	0.0234841	2.12e-08	-0.0585035	0.0748534	0.434	0.130382	0.0235171	1.14 (1.09, 1.19)	2.95e-08	-0.0587077	0.0751121	0.94 (0.81, 1.09)	0.434	No	-0.00020002	0.0174385	0.9908	-0.00883895	0.0165616	0.5936
allergic_rhinitis	1331	3	rs4676887	72673025	A	G	14	rs35375989	26081464	C	-	2.53e-08	0.143645	0.025782	2.53e-08	-0.111789	0.0802391	0.164	0.14309	0.0258102	1.15 (1.10, 1.21)	2.96e-08	-0.106099	0.0804247	0.90 (0.77, 1.05)	0.187	No	-0.0159262	0.0179672	0.3754	0.0440169	0.0164303	0.007375
allergic_rhinitis	1333	3	rs17056878	56583072	T	C	13	rs3843685	109634114	G	A	1.71e-08	0.157897	0.0283718	2.62e-08	-0.0309951	0.0893301	0.729	0.157508	0.0284114	1.17 (1.11, 1.24)	2.96e-08	-0.0318544	0.0895492	0.97 (0.81, 1.15)	0.722	No	0.0009995	0.0189803	0.958	-0.037598	0.0174631	0.03131
allergic_rhinitis	1332	16	rs9940128	53800754	A	G	17	rs16966811	39579112	A	G	4.27e-08	0.16782	0.0304771	3.66e-08	0.166894	0.10179	0.101	0.16939	0.0305542	1.18 (1.12, 1.26)	2.96e-08	0.167802	0.101783	1.18 (0.97, 1.44)	0.0992	No	0.0535408	0.0162392	0.0009777	-0.0269602	0.021397	0.2076
allergic_rhinitis	1330	3	rs16857430	183112220	A	G	10	rs1411780	90578539	T	C	6.19e-08	-0.151529	0.0278702	5.42e-08	0.0396143	0.0912484	0.664	-0.154842	0.0279299	0.86 (0.81, 0.90)	2.96e-08	0.0332695	0.0914189	1.03 (0.86, 1.24)	0.716	No	0.0009995	0.0163344	0.9512	0.0188218	0.0179768	0.295
allergic_rhinitis	1334	6	rs2428168	110813928	T	C	11	rs549589	17893113	A	C	2.06e-08	-0.142194	0.025595	2.77e-08	-0.164135	0.0831321	0.0483	-0.142163	0.0256438	0.87 (0.82, 0.91)	2.96e-08	-0.16922	0.083353	0.84 (0.72, 0.99)	0.0423	Yes	-0.037598	0.0173423	0.03015	0.0009995	0.0137824	0.9422
allergic_rhinitis	1335	10	rs10466008	68922029	C	T	18	rs6506459	6940557	C	A	5.03e-08	-0.160453	0.0293214	4.44e-08	-0.0113479	0.0957928	0.906	-0.162771	0.0293651	0.85 (0.80, 0.90)	2.97e-08	-0.0111941	0.0960997	0.99 (0.82, 1.19)	0.907	No	0.00598207	0.0193657	0.7574	0.001998	0.0154525	0.8971
allergic_rhinitis	1338	4	rs4400033	182675244	A	G	5	rs4704273	75254943	G	A	2.92e-08	-0.137904	0.0248143	2.74e-08	-0.146123	0.078437	0.0625	-0.137811	0.0248639	0.87 (0.83, 0.91)	2.98e-08	-0.140943	0.0785441	0.87 (0.74, 1.01)	0.0727	No	-0.00370686	0.0166004	0.8233	0.0217615	0.0174932	0.2136
allergic_rhinitis	1336	13	rs4576968	42071635	A	G	14	rs61982172	51016640	A	G	2.31e-08	0.164394	0.0293926	2.23e-08	0.00540025	0.0972303	0.956	0.163198	0.0294437	1.18 (1.11, 1.25)	2.98e-08	-0.00916031	0.0975869	0.99 (0.82, 1.20)	0.925	No	-0.00330546	0.016745	0.8435	-0.016231	0.0203907	0.4261
allergic_rhinitis	1337	6	rs12208688	3783763	T	C	9	rs1342119	104799619	A	G	5.33e-08	-0.128951	0.0236655	5.07e-08	0.0344132	0.0756963	0.649	-0.131338	0.0236957	0.88 (0.84, 0.92)	2.98e-08	0.0328272	0.0757998	1.03 (0.89, 1.20)	0.665	No	0.0266419	0.0166616	0.1098	0.00598207	0.0161372	0.7109
allergic_rhinitis	1339	4	rs12651493	182304064	T	C	15	rs12439678	93917672	C	T	2.85e-08	0.172849	0.0310987	2.73e-08	0.0812204	0.104673	0.438	0.172686	0.0311564	1.19 (1.12, 1.26)	2.98e-08	0.0773699	0.104932	1.08 (0.88, 1.33)	0.461	No	0.0009995	0.0260151	0.9693	-0.00190181	0.0199938	0.9242
allergic_rhinitis	1346	16	rs9922708	53831146	T	C	17	rs16966811	39579112	A	G	4.09e-08	0.167976	0.0305137	3.69e-08	0.140305	0.100032	0.161	0.1695	0.030586	1.18 (1.12, 1.26)	2.99e-08	0.141633	0.10006	1.15 (0.95, 1.40)	0.157	No	0.0506931	0.0163632	0.001949	-0.0269602	0.021397	0.2076
allergic_rhinitis	1345	6	rs9371689	153633163	T	C	12	rs442052	124625467	G	A	7.66e-08	-0.181556	0.0333276	5.1e-08	-0.0267195	0.106323	0.802	-0.184894	0.0333636	0.83 (0.78, 0.89)	2.99e-08	-0.0272366	0.106675	0.97 (0.79, 1.20)	0.798	No	-0.0166376	0.0184822	0.368	0.0237165	0.0207675	0.2533
allergic_rhinitis	1343	7	rs1006728	126713350	T	C	8	rs7350079	15653602	A	G	3.94e-08	-0.161325	0.0292595	3.52e-08	-0.0112691	0.0928049	0.903	-0.162409	0.0293054	0.85 (0.80, 0.90)	2.99e-08	-0.0205648	0.0929506	0.98 (0.82, 1.18)	0.825	No	-0.0188771	0.0194029	0.3306	0.0119286	0.0165951	0.4722
allergic_rhinitis	1344	3	rs719403	34544929	A	G	6	rs3846866	34443922	T	C	3.94e-08	0.148863	0.0270907	3.91e-08	-0.138865	0.084606	0.101	0.150498	0.0271564	1.16 (1.10, 1.23)	2.99e-08	-0.133718	0.0849492	0.87 (0.74, 1.03)	0.115	No	-0.0191828	0.0190495	0.314	-0.00893984	0.0161836	0.5807
allergic_rhinitis	1341	13	rs2250420	46947506	A	G	16	rs62035965	78970773	G	T	3.98e-08	-0.159743	0.0290453	3.8e-08	0.00806976	0.0923472	0.93	-0.161217	0.0290898	0.85 (0.80, 0.90)	2.99e-08	0.0122239	0.0925512	1.01 (0.84, 1.21)	0.895	No	-0.00430927	0.0170125	0.8001	-0.0104545	0.0192107	0.5863
allergic_rhinitis	1342	3	rs164203	32548140	T	C	3	rs11130651	58478970	T	C	4.26e-08	-0.149559	0.0272204	3.92e-08	0.0327984	0.0887504	0.712	-0.151224	0.0272871	0.86 (0.81, 0.91)	2.99e-08	0.0248645	0.0889239	1.03 (0.86, 1.22)	0.78	No	-0.0203048	0.0164013	0.2156	-0.00762903	0.0189494	0.6873
allergic_rhinitis	1340	1	rs58066240	204953727	T	C	5	rs10941231	35052896	G	A	2.99e-08	-0.153111	0.0272915	2.02e-08	-0.0459285	0.0874762	0.6	-0.15152	0.0273389	0.86 (0.81, 0.91)	2.99e-08	-0.0471157	0.0877562	0.95 (0.80, 1.13)	0.591	No	0.00399202	0.0185245	0.8294	-0.00390762	0.017594	0.8242
allergic_rhinitis	1347	15	rs11636094	79773582	T	C	19	rs10401918	31783218	A	G	3.81e-08	-0.170976	0.0310412	3.63e-08	0.0895513	0.101464	0.377	-0.17226	0.0310853	0.84 (0.79, 0.89)	3e-08	0.103485	0.101843	1.11 (0.91, 1.35)	0.31	No	0.0188218	0.0213423	0.3778	0.00697561	0.0172067	0.6852
allergic_rhinitis	1349	9	rs17565631	19451951	C	T	11	rs1077858	74901601	G	A	5.04e-08	-0.13182	0.0241499	4.8e-08	0.0137584	0.0802488	0.864	-0.134035	0.0241896	0.87 (0.83, 0.92)	3.01e-08	0.00281264	0.0803985	1.00 (0.86, 1.17)	0.972	No	-0.0275768	0.0163758	0.09213	-0.0224501	0.0169563	0.1854
allergic_rhinitis	1350	5	rs6869306	162153595	A	G	13	rs60185893	90649244	G	A	3.22e-08	0.16081	0.0291729	3.54e-08	-0.0202478	0.0963017	0.833	0.161918	0.0292217	1.18 (1.11, 1.25)	3.01e-08	-0.0214606	0.0966441	0.98 (0.81, 1.18)	0.824	No	-0.0142003	0.0175725	0.419	0.0158733	0.0184832	0.3905
allergic_rhinitis	1352	6	rs197484	143068378	T	C	10	rs685578	90003768	G	A	3.88e-08	-0.184007	0.0334831	3.9e-08	-0.0485558	0.114671	0.672	-0.185855	0.0335419	0.83 (0.78, 0.89)	3.01e-08	-0.0538635	0.115119	0.95 (0.76, 1.19)	0.64	No	-0.0344879	0.0184526	0.06165	0.0168571	0.0200037	0.3994
allergic_rhinitis	1353	2	rs10931230	150163620	A	G	10	rs10886198	119823437	G	A	5.09e-08	-0.146796	0.0269984	5.41e-08	-0.115557	0.0895647	0.197	-0.149744	0.0270255	0.86 (0.82, 0.91)	3.01e-08	-0.111598	0.0896099	0.89 (0.75, 1.07)	0.213	No	-0.0128826	0.0163589	0.431	-0.0139975	0.0188443	0.4576
allergic_rhinitis	1354	3	rs35355653	65736908	C	T	15	rs36067227	55068454	A	C	2.71e-08	0.196584	0.0355077	3.09e-08	-0.156677	0.116911	0.18	0.197043	0.0355632	1.22 (1.14, 1.31)	3.01e-08	-0.161047	0.11693	0.85 (0.68, 1.07)	0.168	No	-0.0140989	0.0206457	0.4947	-0.00712532	0.0200206	0.7219
allergic_rhinitis	1351	7	rs1599834	112751766	G	A	18	rs12458337	42314631	T	C	1.56e-08	0.150683	0.0266716	1.61e-08	0.0165368	0.0874468	0.85	0.14797	0.0267046	1.16 (1.10, 1.22)	3.01e-08	0.0240939	0.0876147	1.02 (0.86, 1.22)	0.783	No	-0.0123763	0.0165635	0.455	-0.00420884	0.0184275	0.8194
allergic_rhinitis	1348	6	rs9448047	77969987	A	G	6	rs9373346	142746992	A	G	2.44e-08	-0.144168	0.0257534	2.17e-08	0.0229171	0.0817895	0.779	-0.142879	0.0257853	0.87 (0.82, 0.91)	3.01e-08	0.016693	0.0819528	1.02 (0.87, 1.19)	0.839	No	-0.0341775	0.0166638	0.04032	0.001998	0.0215418	0.9261
allergic_rhinitis	1358	6	rs2328837	148323884	C	T	8	rs2953971	69745901	T	C	1.93e-08	0.173156	0.0309759	2.27e-08	0.169397	0.0988277	0.0865	0.171888	0.0310264	1.19 (1.12, 1.26)	3.02e-08	0.171987	0.0990649	1.19 (0.98, 1.44)	0.0825	No	0.001998	0.0142714	0.8886	0.0276152	0.0202161	0.1719
allergic_rhinitis	1356	13	rs8000667	75710894	G	A	16	rs34430132	79281901	-	A	1.54e-08	-0.170769	0.0304573	2.06e-08	0.103686	0.0989993	0.295	-0.168911	0.0304869	0.84 (0.80, 0.90)	3.02e-08	0.0917822	0.099238	1.10 (0.90, 1.33)	0.355	No	0.0256677	0.0161636	0.1123	-0.0191828	0.0211521	0.3645
allergic_rhinitis	1355	6	rs7776144	165038961	C	T	15	rs11636556	55884615	A	G	4.55e-08	-0.211011	0.0381995	3.32e-08	0.0741701	0.116256	0.523	-0.212063	0.038275	0.81 (0.75, 0.87)	3.02e-08	0.0648186	0.116455	1.07 (0.85, 1.34)	0.578	No	0.0009995	0.0176528	0.9548	-0.0177567	0.0198732	0.3716
allergic_rhinitis	1357	10	rs7098506	18348597	T	G	12	rs995030	88890671	A	G	7.77e-08	0.159	0.0292925	5.7e-08	-0.0950559	0.0973626	0.329	0.162597	0.0293477	1.18 (1.11, 1.25)	3.02e-08	-0.0994361	0.0976873	0.91 (0.75, 1.10)	0.309	No	0.00399202	0.0161229	0.8045	0.0139029	0.0200909	0.489
allergic_rhinitis	1361	4	rs28628755	188915984	C	T	11	rs73038361	134429924	T	C	4.27e-08	-0.17647	0.0323565	4.93e-08	-0.121467	0.113159	0.283	-0.179374	0.0323793	0.84 (0.78, 0.89)	3.03e-08	-0.113412	0.113368	0.89 (0.71, 1.11)	0.317	No	-0.0299439	0.0164527	0.06882	0.0487902	0.0224426	0.0297
allergic_rhinitis	1360	7	rs17607325	35338804	G	T	14	rs10498358	41285612	T	C	4.81e-08	-0.198842	0.0362052	3.97e-08	-0.0521239	0.114497	0.649	-0.200982	0.0362789	0.82 (0.76, 0.88)	3.03e-08	-0.049456	0.114666	0.95 (0.76, 1.19)	0.666	No	0.0459289	0.0214822	0.03251	0.0256677	0.018681	0.1694
allergic_rhinitis	1359	9	rs2383096	19448473	A	G	11	rs1077858	74901601	G	A	4.69e-08	-0.132558	0.0242132	4.38e-08	-0.00198352	0.0806138	0.98	-0.134359	0.0242527	0.87 (0.83, 0.92)	3.03e-08	-0.0160448	0.080797	0.98 (0.84, 1.15)	0.843	No	-0.028914	0.0163726	0.07735	-0.0224501	0.0169563	0.1854
allergic_rhinitis	1362	4	rs17040543	110495858	G	A	5	rs1428076	163967787	C	T	2.56e-08	-0.175087	0.0310521	1.72e-08	0.0463562	0.0998948	0.643	-0.172251	0.0310939	0.84 (0.79, 0.89)	3.03e-08	0.0442432	0.100065	1.05 (0.86, 1.27)	0.658	No	0.0430595	0.0219021	0.04929	0.0139029	0.0160634	0.3868
allergic_rhinitis	1363	4	rs12502137	176502740	A	C	7	rs7776713	51582989	T	C	3.46e-08	0.167288	0.0302462	3.19e-08	0.109337	0.100058	0.275	0.167892	0.0303083	1.18 (1.11, 1.26)	3.03e-08	0.113718	0.100332	1.12 (0.92, 1.36)	0.257	No	0.0009995	0.0277177	0.9712	-0.0082338	0.0171681	0.6315
allergic_rhinitis	1365	15	rs11637870	98230027	T	G	16	rs404619	83777757	G	A	2.7e-08	-0.142788	0.0256696	2.66e-08	0.0183885	0.0807086	0.82	-0.142426	0.0257118	0.87 (0.82, 0.91)	3.04e-08	0.0140375	0.0810243	1.01 (0.87, 1.19)	0.862	No	0.0139029	0.0177333	0.4331	0.0401818	0.0167844	0.01664
allergic_rhinitis	1366	9	rs7030902	87835091	A	G	10	rs12254690	468183	A	G	3.98e-08	-0.166082	0.0302338	3.95e-08	0.152299	0.0971954	0.117	-0.16779	0.030291	0.85 (0.80, 0.90)	3.04e-08	0.156371	0.0974746	1.17 (0.97, 1.42)	0.109	No	0.0168571	0.0162871	0.3008	0.0119286	0.0211725	0.5732
allergic_rhinitis	1364	16	rs377039	84325522	A	G	18	rs11665341	46353133	G	T	1.26e-08	-0.175538	0.0308684	1.3e-08	-0.186776	0.101564	0.0659	-0.171304	0.0309247	0.84 (0.79, 0.90)	3.04e-08	-0.183184	0.101684	0.83 (0.68, 1.02)	0.0716	No	-0.0419685	0.0163238	0.01013	0.00895974	0.0222161	0.6867
allergic_rhinitis	1368	11	rs1872768	110803508	C	T	18	rs419496	5156856	C	T	2.97e-08	0.142041	0.0256601	3.1e-08	-0.0395715	0.0813745	0.627	0.142424	0.0257132	1.15 (1.10, 1.21)	3.04e-08	-0.0460125	0.0816471	0.96 (0.81, 1.12)	0.573	No	0	0	0.9962	0.00299551	0.0149775	0.8415
allergic_rhinitis	1367	4	rs73240574	57537684	A	C	18	rs2013074	8294874	A	G	2.44e-08	0.19706	0.0353915	2.58e-08	-0.0133617	0.115476	0.908	0.19641	0.0354592	1.22 (1.14, 1.30)	3.04e-08	-0.0146328	0.115652	0.99 (0.79, 1.24)	0.899	No	0.00796817	0.0181673	0.6609	-0.00130085	0.0219441	0.9527
allergic_rhinitis	1372	2	rs6732500	17636516	A	G	11	rs1784389	133923605	G	A	2.52e-08	0.14949	0.0268212	2.5e-08	0.0452282	0.0875201	0.605	0.148861	0.0268781	1.16 (1.10, 1.22)	3.05e-08	0.0518689	0.0878241	1.05 (0.89, 1.25)	0.555	No	-0.00722605	0.0173162	0.6765	0.0266419	0.0181732	0.1428
allergic_rhinitis	1369	3	rs2670289	119274586	G	T	3	rs28887518	152258133	A	G	2.91e-08	-0.163176	0.0296083	3.57e-08	-0.0575536	0.0976487	0.556	-0.164275	0.0296595	0.85 (0.80, 0.90)	3.05e-08	-0.0535067	0.0978795	0.95 (0.78, 1.15)	0.585	No	-0.0446836	0.0189337	0.01829	0.0227395	0.0177099	0.1992
[truncated: 44,887 more rows]

## Sheet: BOOST
condition	rank	snp1_chr	snp1	snp1_pos	snp1_a1	snp1_a0	snp2_chr	snp2	snp2_pos	snp2_a1	snp2_a0	D_INT_BOOST_P	R_INT_BOOST_P	REPLICATED	D_MAR_SNP1_LR_A_LOGOR	D_MAR_SNP1_LR_A_SE	D_MAR_SNP1_LR_A_P	D_MAR_SNP2_LR_A_LOGOR	D_MAR_SNP2_LR_A_SE	D_MAR_SNP2_LR_A_P
[truncated: 47,868 more rows]
